# Supplementary material for: Eyeing DNA barcoding for species identification of fish larvae
Source: J Fish Biol. 2024 Sep 3;105(6):1784–99. doi: 10.1111/jfb.15920 (PMC11650925; doi:10.1111/jfb.15920)
Supplement: Supplementary file 1 — File 1 Demultiplexing sheets for both runs and both primer pairs (FishF2 and FishR2, VF2 and FR1d) depicting unique 13‐bp forward (F) and reverse (R) custom tags for all samples sent for barcoding (3022 samples, 65 positive controls, 108 negative controls). The same combination of tags was used per sample for both primer pairs. [file JFB-105-1784-s001.xlsx]

## Sheet: Run1_FishF2_t1_FishR2
Sample	F Tag	R Tag	F Primer	R Primer
FISH007	ATCCGGTCGGAGA	ATCCGGTCGGAGA	TCGACTAATCATAAAGATATCGGCAC	ACTTCAGGGTGACCGAAGAATCAGAA
FISH010	ATCCGGTCGGAGA	CTGAGGTGATCAG	TCGACTAATCATAAAGATATCGGCAC	ACTTCAGGGTGACCGAAGAATCAGAA
FISH011	ATCCGGTCGGAGA	AGTGTCCTGCTAG	TCGACTAATCATAAAGATATCGGCAC	ACTTCAGGGTGACCGAAGAATCAGAA
FISH012	ATCCGGTCGGAGA	ATAAGCAATTCGA	TCGACTAATCATAAAGATATCGGCAC	ACTTCAGGGTGACCGAAGAATCAGAA
FISH013	ATCCGGTCGGAGA	ATCTAACAGGACC	TCGACTAATCATAAAGATATCGGCAC	ACTTCAGGGTGACCGAAGAATCAGAA
FISH017	ATCCGGTCGGAGA	CATTATATAGCCA	TCGACTAATCATAAAGATATCGGCAC	ACTTCAGGGTGACCGAAGAATCAGAA
FISH018	ATCCGGTCGGAGA	CCTGATTACGTAA	TCGACTAATCATAAAGATATCGGCAC	ACTTCAGGGTGACCGAAGAATCAGAA
Negative1A	ATCCGGTCGGAGA	CTAATACACACCG	TCGACTAATCATAAAGATATCGGCAC	ACTTCAGGGTGACCGAAGAATCAGAA
FISH019	ATCCGGTCGGAGA	TTATGACCGTTGC	TCGACTAATCATAAAGATATCGGCAC	ACTTCAGGGTGACCGAAGAATCAGAA
FISH020	ATCCGGTCGGAGA	TTCTCGGCCGCAT	TCGACTAATCATAAAGATATCGGCAC	ACTTCAGGGTGACCGAAGAATCAGAA
FISH021	ATCCGGTCGGAGA	TTGGCGGTAAGAA	TCGACTAATCATAAAGATATCGGCAC	ACTTCAGGGTGACCGAAGAATCAGAA
FISH022	ATCCGGTCGGAGA	ACTTGTGCACCTG	TCGACTAATCATAAAGATATCGGCAC	ACTTCAGGGTGACCGAAGAATCAGAA
FISH023	ATCCGGTCGGAGA	CATGCCTTGATAC	TCGACTAATCATAAAGATATCGGCAC	ACTTCAGGGTGACCGAAGAATCAGAA
FISH024	ATCCGGTCGGAGA	CTGACGTTCGGTA	TCGACTAATCATAAAGATATCGGCAC	ACTTCAGGGTGACCGAAGAATCAGAA
FISH025	ATCCGGTCGGAGA	GAGGAGAGACACA	TCGACTAATCATAAAGATATCGGCAC	ACTTCAGGGTGACCGAAGAATCAGAA
FISH026	ATCCGGTCGGAGA	GCCGGTCCAAGTG	TCGACTAATCATAAAGATATCGGCAC	ACTTCAGGGTGACCGAAGAATCAGAA
FISH027	ATCCGGTCGGAGA	TTGCGTCTCACGC	TCGACTAATCATAAAGATATCGGCAC	ACTTCAGGGTGACCGAAGAATCAGAA
FISH028	ATCCGGTCGGAGA	TTATTCGCACACT	TCGACTAATCATAAAGATATCGGCAC	ACTTCAGGGTGACCGAAGAATCAGAA
FISH029	ATCCGGTCGGAGA	TGCACAGGCGGCA	TCGACTAATCATAAAGATATCGGCAC	ACTTCAGGGTGACCGAAGAATCAGAA
FISH030	ATCCGGTCGGAGA	AACATGTGGTAAG	TCGACTAATCATAAAGATATCGGCAC	ACTTCAGGGTGACCGAAGAATCAGAA
FISH031	ATCCGGTCGGAGA	ACGCGCTCTTATA	TCGACTAATCATAAAGATATCGGCAC	ACTTCAGGGTGACCGAAGAATCAGAA
FISH032	ATCCGGTCGGAGA	CAATGTTAATGGT	TCGACTAATCATAAAGATATCGGCAC	ACTTCAGGGTGACCGAAGAATCAGAA
FISH033	ATCCGGTCGGAGA	CTAGGATATAGTT	TCGACTAATCATAAAGATATCGGCAC	ACTTCAGGGTGACCGAAGAATCAGAA
FISH034	ATCCGGTCGGAGA	CTGTAGGCGAGGA	TCGACTAATCATAAAGATATCGGCAC	ACTTCAGGGTGACCGAAGAATCAGAA
FISH035	ATCCGGTCGGAGA	CTGTCGAGGCGAC	TCGACTAATCATAAAGATATCGGCAC	ACTTCAGGGTGACCGAAGAATCAGAA
FISH036	ATCCGGTCGGAGA	GACTAATGAGGAA	TCGACTAATCATAAAGATATCGGCAC	ACTTCAGGGTGACCGAAGAATCAGAA
FISH037	ATCCGGTCGGAGA	TATCCGTAATCAT	TCGACTAATCATAAAGATATCGGCAC	ACTTCAGGGTGACCGAAGAATCAGAA
FISH038	ATCCGGTCGGAGA	TCCTGGAGGATAA	TCGACTAATCATAAAGATATCGGCAC	ACTTCAGGGTGACCGAAGAATCAGAA
FISH039	ATCCGGTCGGAGA	TCTACTGTTGTGC	TCGACTAATCATAAAGATATCGGCAC	ACTTCAGGGTGACCGAAGAATCAGAA
FISH040	ATCCGGTCGGAGA	TGTATATTCAGCG	TCGACTAATCATAAAGATATCGGCAC	ACTTCAGGGTGACCGAAGAATCAGAA
FISH041	ATCCGGTCGGAGA	ACATCAGTAGTTC	TCGACTAATCATAAAGATATCGGCAC	ACTTCAGGGTGACCGAAGAATCAGAA
FISH042	ATCCGGTCGGAGA	AGCGCTGGACCAA	TCGACTAATCATAAAGATATCGGCAC	ACTTCAGGGTGACCGAAGAATCAGAA
FISH043	ATCCGGTCGGAGA	CAAGATCGGTACC	TCGACTAATCATAAAGATATCGGCAC	ACTTCAGGGTGACCGAAGAATCAGAA
FISH044	ATCCGGTCGGAGA	CCAGCCTGACGGT	TCGACTAATCATAAAGATATCGGCAC	ACTTCAGGGTGACCGAAGAATCAGAA
FISH045	ATCCGGTCGGAGA	CCGAAGCCGGTTC	TCGACTAATCATAAAGATATCGGCAC	ACTTCAGGGTGACCGAAGAATCAGAA
FISH046	ATCCGGTCGGAGA	CCGAGCAGCTGTT	TCGACTAATCATAAAGATATCGGCAC	ACTTCAGGGTGACCGAAGAATCAGAA
FISH047	ATCCGGTCGGAGA	CCTCCGCACAATC	TCGACTAATCATAAAGATATCGGCAC	ACTTCAGGGTGACCGAAGAATCAGAA
FISH048	ATCCGGTCGGAGA	CTCTAACCTATTA	TCGACTAATCATAAAGATATCGGCAC	ACTTCAGGGTGACCGAAGAATCAGAA
FISH049	ATCCGGTCGGAGA	GCACCTTGACATA	TCGACTAATCATAAAGATATCGGCAC	ACTTCAGGGTGACCGAAGAATCAGAA
FISH050	ATCCGGTCGGAGA	TAAGCGTGCTGAA	TCGACTAATCATAAAGATATCGGCAC	ACTTCAGGGTGACCGAAGAATCAGAA
FISH051	ATCCGGTCGGAGA	TTCGGCACAGGAG	TCGACTAATCATAAAGATATCGGCAC	ACTTCAGGGTGACCGAAGAATCAGAA
FISH052	ATCCGGTCGGAGA	AGACTCGATTGAG	TCGACTAATCATAAAGATATCGGCAC	ACTTCAGGGTGACCGAAGAATCAGAA
FISH053	ATCCGGTCGGAGA	ATCCTTCTGTTCT	TCGACTAATCATAAAGATATCGGCAC	ACTTCAGGGTGACCGAAGAATCAGAA
FISH054	ATCCGGTCGGAGA	CGTTACTTAGGTC	TCGACTAATCATAAAGATATCGGCAC	ACTTCAGGGTGACCGAAGAATCAGAA
FISH055	ATCCGGTCGGAGA	CTGGTTGGCTATC	TCGACTAATCATAAAGATATCGGCAC	ACTTCAGGGTGACCGAAGAATCAGAA
FISH056	ATCCGGTCGGAGA	GCACCAACGATTG	TCGACTAATCATAAAGATATCGGCAC	ACTTCAGGGTGACCGAAGAATCAGAA
FISH057	ATCCGGTCGGAGA	TCTTATGCATAAC	TCGACTAATCATAAAGATATCGGCAC	ACTTCAGGGTGACCGAAGAATCAGAA
FISH058	ATCCGGTCGGAGA	TTAGGTGTGGACC	TCGACTAATCATAAAGATATCGGCAC	ACTTCAGGGTGACCGAAGAATCAGAA
FISH059	ATCCGGTCGGAGA	TTCTTCTGGAACA	TCGACTAATCATAAAGATATCGGCAC	ACTTCAGGGTGACCGAAGAATCAGAA
FISH060	ATCCGGTCGGAGA	AGCAAGTGGCTCT	TCGACTAATCATAAAGATATCGGCAC	ACTTCAGGGTGACCGAAGAATCAGAA
FISH061	ATCCGGTCGGAGA	TCAAGTCACTAAT	TCGACTAATCATAAAGATATCGGCAC	ACTTCAGGGTGACCGAAGAATCAGAA
FISH062	ATCCGGTCGGAGA	ATGAAGACTACTG	TCGACTAATCATAAAGATATCGGCAC	ACTTCAGGGTGACCGAAGAATCAGAA
FISH063	ATCCGGTCGGAGA	CACCGGTAGAACC	TCGACTAATCATAAAGATATCGGCAC	ACTTCAGGGTGACCGAAGAATCAGAA
FISH064	ATCCGGTCGGAGA	CAGAACAACGCAT	TCGACTAATCATAAAGATATCGGCAC	ACTTCAGGGTGACCGAAGAATCAGAA
FISH065	ATCCGGTCGGAGA	CCTGCCGAGAACG	TCGACTAATCATAAAGATATCGGCAC	ACTTCAGGGTGACCGAAGAATCAGAA
FISH066	ATCCGGTCGGAGA	GTGATGGAGCGGT	TCGACTAATCATAAAGATATCGGCAC	ACTTCAGGGTGACCGAAGAATCAGAA
FISH067	ATCCGGTCGGAGA	TACGAACTATAGC	TCGACTAATCATAAAGATATCGGCAC	ACTTCAGGGTGACCGAAGAATCAGAA
FISH068	ATCCGGTCGGAGA	TACGGACCGCTCA	TCGACTAATCATAAAGATATCGGCAC	ACTTCAGGGTGACCGAAGAATCAGAA
FISH069	ATCCGGTCGGAGA	TGGACGCTAGATC	TCGACTAATCATAAAGATATCGGCAC	ACTTCAGGGTGACCGAAGAATCAGAA
FISH070	ATCCGGTCGGAGA	AGTCTTCACCTCC	TCGACTAATCATAAAGATATCGGCAC	ACTTCAGGGTGACCGAAGAATCAGAA
FISH071	ATCCGGTCGGAGA	AGTGCTTATCCGT	TCGACTAATCATAAAGATATCGGCAC	ACTTCAGGGTGACCGAAGAATCAGAA
FISH072	ATCCGGTCGGAGA	ATCGCTGCCTGGC	TCGACTAATCATAAAGATATCGGCAC	ACTTCAGGGTGACCGAAGAATCAGAA
FISH073	ATCCGGTCGGAGA	ATGCTTGCGACAG	TCGACTAATCATAAAGATATCGGCAC	ACTTCAGGGTGACCGAAGAATCAGAA
FISH074	ATCCGGTCGGAGA	CAATCCTCAAGAG	TCGACTAATCATAAAGATATCGGCAC	ACTTCAGGGTGACCGAAGAATCAGAA
FISH075	ATCCGGTCGGAGA	CATGCACACCTCT	TCGACTAATCATAAAGATATCGGCAC	ACTTCAGGGTGACCGAAGAATCAGAA
FISH076	ATCCGGTCGGAGA	CGGAGAATATTAT	TCGACTAATCATAAAGATATCGGCAC	ACTTCAGGGTGACCGAAGAATCAGAA
Negative1B	ATCCGGTCGGAGA	GAGCGAAGGTAGT	TCGACTAATCATAAAGATATCGGCAC	ACTTCAGGGTGACCGAAGAATCAGAA
FISH077	CTGAGGTGATCAG	ATCCGGTCGGAGA	TCGACTAATCATAAAGATATCGGCAC	ACTTCAGGGTGACCGAAGAATCAGAA
FISH078	CTGAGGTGATCAG	CTGAGGTGATCAG	TCGACTAATCATAAAGATATCGGCAC	ACTTCAGGGTGACCGAAGAATCAGAA
FISH079	CTGAGGTGATCAG	AGTGTCCTGCTAG	TCGACTAATCATAAAGATATCGGCAC	ACTTCAGGGTGACCGAAGAATCAGAA
FISH080	CTGAGGTGATCAG	ATAAGCAATTCGA	TCGACTAATCATAAAGATATCGGCAC	ACTTCAGGGTGACCGAAGAATCAGAA
FISH081	CTGAGGTGATCAG	ATCTAACAGGACC	TCGACTAATCATAAAGATATCGGCAC	ACTTCAGGGTGACCGAAGAATCAGAA
FISH082	CTGAGGTGATCAG	CATTATATAGCCA	TCGACTAATCATAAAGATATCGGCAC	ACTTCAGGGTGACCGAAGAATCAGAA
FISH083	CTGAGGTGATCAG	CCTGATTACGTAA	TCGACTAATCATAAAGATATCGGCAC	ACTTCAGGGTGACCGAAGAATCAGAA
FISH084	CTGAGGTGATCAG	CTAATACACACCG	TCGACTAATCATAAAGATATCGGCAC	ACTTCAGGGTGACCGAAGAATCAGAA
FISH085	CTGAGGTGATCAG	TTATGACCGTTGC	TCGACTAATCATAAAGATATCGGCAC	ACTTCAGGGTGACCGAAGAATCAGAA
FISH086	CTGAGGTGATCAG	TTCTCGGCCGCAT	TCGACTAATCATAAAGATATCGGCAC	ACTTCAGGGTGACCGAAGAATCAGAA
FISH087	CTGAGGTGATCAG	TTGGCGGTAAGAA	TCGACTAATCATAAAGATATCGGCAC	ACTTCAGGGTGACCGAAGAATCAGAA
FISH088	CTGAGGTGATCAG	ACTTGTGCACCTG	TCGACTAATCATAAAGATATCGGCAC	ACTTCAGGGTGACCGAAGAATCAGAA
FISH089	CTGAGGTGATCAG	CATGCCTTGATAC	TCGACTAATCATAAAGATATCGGCAC	ACTTCAGGGTGACCGAAGAATCAGAA
Negative2A	CTGAGGTGATCAG	CTGACGTTCGGTA	TCGACTAATCATAAAGATATCGGCAC	ACTTCAGGGTGACCGAAGAATCAGAA
FISH091	CTGAGGTGATCAG	GAGGAGAGACACA	TCGACTAATCATAAAGATATCGGCAC	ACTTCAGGGTGACCGAAGAATCAGAA
FISH092	CTGAGGTGATCAG	GCCGGTCCAAGTG	TCGACTAATCATAAAGATATCGGCAC	ACTTCAGGGTGACCGAAGAATCAGAA
FISH093	CTGAGGTGATCAG	TTGCGTCTCACGC	TCGACTAATCATAAAGATATCGGCAC	ACTTCAGGGTGACCGAAGAATCAGAA
FISH094	CTGAGGTGATCAG	TTATTCGCACACT	TCGACTAATCATAAAGATATCGGCAC	ACTTCAGGGTGACCGAAGAATCAGAA
FISH095	CTGAGGTGATCAG	TGCACAGGCGGCA	TCGACTAATCATAAAGATATCGGCAC	ACTTCAGGGTGACCGAAGAATCAGAA
FISH096	CTGAGGTGATCAG	AACATGTGGTAAG	TCGACTAATCATAAAGATATCGGCAC	ACTTCAGGGTGACCGAAGAATCAGAA
FISH097	CTGAGGTGATCAG	ACGCGCTCTTATA	TCGACTAATCATAAAGATATCGGCAC	ACTTCAGGGTGACCGAAGAATCAGAA
FISH098	CTGAGGTGATCAG	CAATGTTAATGGT	TCGACTAATCATAAAGATATCGGCAC	ACTTCAGGGTGACCGAAGAATCAGAA
FISH104	CTGAGGTGATCAG	CTAGGATATAGTT	TCGACTAATCATAAAGATATCGGCAC	ACTTCAGGGTGACCGAAGAATCAGAA
FISH100	CTGAGGTGATCAG	CTGTAGGCGAGGA	TCGACTAATCATAAAGATATCGGCAC	ACTTCAGGGTGACCGAAGAATCAGAA
FISH101	CTGAGGTGATCAG	CTGTCGAGGCGAC	TCGACTAATCATAAAGATATCGGCAC	ACTTCAGGGTGACCGAAGAATCAGAA
FISH102	CTGAGGTGATCAG	GACTAATGAGGAA	TCGACTAATCATAAAGATATCGGCAC	ACTTCAGGGTGACCGAAGAATCAGAA
FISH103	CTGAGGTGATCAG	TATCCGTAATCAT	TCGACTAATCATAAAGATATCGGCAC	ACTTCAGGGTGACCGAAGAATCAGAA
FISH099	CTGAGGTGATCAG	TCCTGGAGGATAA	TCGACTAATCATAAAGATATCGGCAC	ACTTCAGGGTGACCGAAGAATCAGAA
FISH105	CTGAGGTGATCAG	TCTACTGTTGTGC	TCGACTAATCATAAAGATATCGGCAC	ACTTCAGGGTGACCGAAGAATCAGAA
FISH106	CTGAGGTGATCAG	TGTATATTCAGCG	TCGACTAATCATAAAGATATCGGCAC	ACTTCAGGGTGACCGAAGAATCAGAA
FISH107	CTGAGGTGATCAG	ACATCAGTAGTTC	TCGACTAATCATAAAGATATCGGCAC	ACTTCAGGGTGACCGAAGAATCAGAA
FISH108	CTGAGGTGATCAG	AGCGCTGGACCAA	TCGACTAATCATAAAGATATCGGCAC	ACTTCAGGGTGACCGAAGAATCAGAA
FISH109	CTGAGGTGATCAG	CAAGATCGGTACC	TCGACTAATCATAAAGATATCGGCAC	ACTTCAGGGTGACCGAAGAATCAGAA
FISH110	CTGAGGTGATCAG	CCAGCCTGACGGT	TCGACTAATCATAAAGATATCGGCAC	ACTTCAGGGTGACCGAAGAATCAGAA
FISH111	CTGAGGTGATCAG	CCGAAGCCGGTTC	TCGACTAATCATAAAGATATCGGCAC	ACTTCAGGGTGACCGAAGAATCAGAA
FISH112	CTGAGGTGATCAG	CCGAGCAGCTGTT	TCGACTAATCATAAAGATATCGGCAC	ACTTCAGGGTGACCGAAGAATCAGAA
FISH113	CTGAGGTGATCAG	CCTCCGCACAATC	TCGACTAATCATAAAGATATCGGCAC	ACTTCAGGGTGACCGAAGAATCAGAA
FISH114	CTGAGGTGATCAG	CTCTAACCTATTA	TCGACTAATCATAAAGATATCGGCAC	ACTTCAGGGTGACCGAAGAATCAGAA
FISH115	CTGAGGTGATCAG	GCACCTTGACATA	TCGACTAATCATAAAGATATCGGCAC	ACTTCAGGGTGACCGAAGAATCAGAA
FISH116	CTGAGGTGATCAG	TAAGCGTGCTGAA	TCGACTAATCATAAAGATATCGGCAC	ACTTCAGGGTGACCGAAGAATCAGAA
FISH117	CTGAGGTGATCAG	TTCGGCACAGGAG	TCGACTAATCATAAAGATATCGGCAC	ACTTCAGGGTGACCGAAGAATCAGAA
FISH118	CTGAGGTGATCAG	AGACTCGATTGAG	TCGACTAATCATAAAGATATCGGCAC	ACTTCAGGGTGACCGAAGAATCAGAA
Negative2B	CTGAGGTGATCAG	ATCCTTCTGTTCT	TCGACTAATCATAAAGATATCGGCAC	ACTTCAGGGTGACCGAAGAATCAGAA
FISH120	CTGAGGTGATCAG	CGTTACTTAGGTC	TCGACTAATCATAAAGATATCGGCAC	ACTTCAGGGTGACCGAAGAATCAGAA
FISH121	CTGAGGTGATCAG	CTGGTTGGCTATC	TCGACTAATCATAAAGATATCGGCAC	ACTTCAGGGTGACCGAAGAATCAGAA
FISH122	CTGAGGTGATCAG	GCACCAACGATTG	TCGACTAATCATAAAGATATCGGCAC	ACTTCAGGGTGACCGAAGAATCAGAA
FISH123	CTGAGGTGATCAG	TCTTATGCATAAC	TCGACTAATCATAAAGATATCGGCAC	ACTTCAGGGTGACCGAAGAATCAGAA
FISH124	CTGAGGTGATCAG	TTAGGTGTGGACC	TCGACTAATCATAAAGATATCGGCAC	ACTTCAGGGTGACCGAAGAATCAGAA
FISH125	CTGAGGTGATCAG	TTCTTCTGGAACA	TCGACTAATCATAAAGATATCGGCAC	ACTTCAGGGTGACCGAAGAATCAGAA
FISH126	CTGAGGTGATCAG	AGCAAGTGGCTCT	TCGACTAATCATAAAGATATCGGCAC	ACTTCAGGGTGACCGAAGAATCAGAA
FISH127	CTGAGGTGATCAG	TCAAGTCACTAAT	TCGACTAATCATAAAGATATCGGCAC	ACTTCAGGGTGACCGAAGAATCAGAA
FISH128	CTGAGGTGATCAG	ATGAAGACTACTG	TCGACTAATCATAAAGATATCGGCAC	ACTTCAGGGTGACCGAAGAATCAGAA
FISH129	CTGAGGTGATCAG	CACCGGTAGAACC	TCGACTAATCATAAAGATATCGGCAC	ACTTCAGGGTGACCGAAGAATCAGAA
FISH130	CTGAGGTGATCAG	CAGAACAACGCAT	TCGACTAATCATAAAGATATCGGCAC	ACTTCAGGGTGACCGAAGAATCAGAA
FISH131	CTGAGGTGATCAG	CCTGCCGAGAACG	TCGACTAATCATAAAGATATCGGCAC	ACTTCAGGGTGACCGAAGAATCAGAA
FISH132	CTGAGGTGATCAG	GTGATGGAGCGGT	TCGACTAATCATAAAGATATCGGCAC	ACTTCAGGGTGACCGAAGAATCAGAA
FISH133	CTGAGGTGATCAG	TACGAACTATAGC	TCGACTAATCATAAAGATATCGGCAC	ACTTCAGGGTGACCGAAGAATCAGAA
FISH134	CTGAGGTGATCAG	TACGGACCGCTCA	TCGACTAATCATAAAGATATCGGCAC	ACTTCAGGGTGACCGAAGAATCAGAA
FISH135	CTGAGGTGATCAG	TGGACGCTAGATC	TCGACTAATCATAAAGATATCGGCAC	ACTTCAGGGTGACCGAAGAATCAGAA
FISH136	CTGAGGTGATCAG	AGTCTTCACCTCC	TCGACTAATCATAAAGATATCGGCAC	ACTTCAGGGTGACCGAAGAATCAGAA
FISH137	CTGAGGTGATCAG	AGTGCTTATCCGT	TCGACTAATCATAAAGATATCGGCAC	ACTTCAGGGTGACCGAAGAATCAGAA
FISH138	CTGAGGTGATCAG	ATCGCTGCCTGGC	TCGACTAATCATAAAGATATCGGCAC	ACTTCAGGGTGACCGAAGAATCAGAA
FISH139	CTGAGGTGATCAG	ATGCTTGCGACAG	TCGACTAATCATAAAGATATCGGCAC	ACTTCAGGGTGACCGAAGAATCAGAA
Negative2C	CTGAGGTGATCAG	CAATCCTCAAGAG	TCGACTAATCATAAAGATATCGGCAC	ACTTCAGGGTGACCGAAGAATCAGAA
FISH141	CTGAGGTGATCAG	CATGCACACCTCT	TCGACTAATCATAAAGATATCGGCAC	ACTTCAGGGTGACCGAAGAATCAGAA
FISH142	CTGAGGTGATCAG	CGGAGAATATTAT	TCGACTAATCATAAAGATATCGGCAC	ACTTCAGGGTGACCGAAGAATCAGAA
FISH143	CTGAGGTGATCAG	GAGCGAAGGTAGT	TCGACTAATCATAAAGATATCGGCAC	ACTTCAGGGTGACCGAAGAATCAGAA
FISH144	CTGAGGTGATCAG	GGCGACTGTTCCT	TCGACTAATCATAAAGATATCGGCAC	ACTTCAGGGTGACCGAAGAATCAGAA
FISH145	CTGAGGTGATCAG	GTCAGTTAACGAC	TCGACTAATCATAAAGATATCGGCAC	ACTTCAGGGTGACCGAAGAATCAGAA
FISH146	CTGAGGTGATCAG	TCCACAGATACAG	TCGACTAATCATAAAGATATCGGCAC	ACTTCAGGGTGACCGAAGAATCAGAA
FISH147	CTGAGGTGATCAG	TCGAGTTGTAACT	TCGACTAATCATAAAGATATCGGCAC	ACTTCAGGGTGACCGAAGAATCAGAA
FISH148	CTGAGGTGATCAG	TCGGTCTTAGACG	TCGACTAATCATAAAGATATCGGCAC	ACTTCAGGGTGACCGAAGAATCAGAA
FISH149	CTGAGGTGATCAG	TCTAAGGAGTTAT	TCGACTAATCATAAAGATATCGGCAC	ACTTCAGGGTGACCGAAGAATCAGAA
FISH150	CTGAGGTGATCAG	TCTATCTCTCGCT	TCGACTAATCATAAAGATATCGGCAC	ACTTCAGGGTGACCGAAGAATCAGAA
FISH151	CTGAGGTGATCAG	TGTGAAGTTGCCA	TCGACTAATCATAAAGATATCGGCAC	ACTTCAGGGTGACCGAAGAATCAGAA
FISH152	CTGAGGTGATCAG	TTACCATTCCTCA	TCGACTAATCATAAAGATATCGGCAC	ACTTCAGGGTGACCGAAGAATCAGAA
FISH153	CTGAGGTGATCAG	AGATTCTACACAA	TCGACTAATCATAAAGATATCGGCAC	ACTTCAGGGTGACCGAAGAATCAGAA
FISH154	CTGAGGTGATCAG	ATGCGATTAATTG	TCGACTAATCATAAAGATATCGGCAC	ACTTCAGGGTGACCGAAGAATCAGAA
FISH155	CTGAGGTGATCAG	CCGTAGTGTTGAT	TCGACTAATCATAAAGATATCGGCAC	ACTTCAGGGTGACCGAAGAATCAGAA
FISH156	CTGAGGTGATCAG	CCTGTACCATTGT	TCGACTAATCATAAAGATATCGGCAC	ACTTCAGGGTGACCGAAGAATCAGAA
FISH157	CTGAGGTGATCAG	GGCTGTTACAACA	TCGACTAATCATAAAGATATCGGCAC	ACTTCAGGGTGACCGAAGAATCAGAA
FISH158	CTGAGGTGATCAG	GGTTCAATGACGC	TCGACTAATCATAAAGATATCGGCAC	ACTTCAGGGTGACCGAAGAATCAGAA
FISH159	CTGAGGTGATCAG	GGTTCCTGCACTT	TCGACTAATCATAAAGATATCGGCAC	ACTTCAGGGTGACCGAAGAATCAGAA
FISH160	CTGAGGTGATCAG	GTCCAACTTCAGT	TCGACTAATCATAAAGATATCGGCAC	ACTTCAGGGTGACCGAAGAATCAGAA
FISH161	CTGAGGTGATCAG	GTCCAGGCCTTCT	TCGACTAATCATAAAGATATCGGCAC	ACTTCAGGGTGACCGAAGAATCAGAA
FISH162	CTGAGGTGATCAG	GTGACGCCGTATT	TCGACTAATCATAAAGATATCGGCAC	ACTTCAGGGTGACCGAAGAATCAGAA
FISH163	CTGAGGTGATCAG	TGCAGCAACCAGC	TCGACTAATCATAAAGATATCGGCAC	ACTTCAGGGTGACCGAAGAATCAGAA
FISH164	CTGAGGTGATCAG	TGGACATGGCATT	TCGACTAATCATAAAGATATCGGCAC	ACTTCAGGGTGACCGAAGAATCAGAA
FISH165	CTGAGGTGATCAG	TGGTGGTCATTCA	TCGACTAATCATAAAGATATCGGCAC	ACTTCAGGGTGACCGAAGAATCAGAA
Negative2D	CTGAGGTGATCAG	TTACCAGAGCCTG	TCGACTAATCATAAAGATATCGGCAC	ACTTCAGGGTGACCGAAGAATCAGAA
Negative2E	CTGAGGTGATCAG	TTCCGCGGCATAG	TCGACTAATCATAAAGATATCGGCAC	ACTTCAGGGTGACCGAAGAATCAGAA
FISH168	CTGAGGTGATCAG	ACAACCATTGGCA	TCGACTAATCATAAAGATATCGGCAC	ACTTCAGGGTGACCGAAGAATCAGAA
FISH169	CTGAGGTGATCAG	AGCCTAGCCAACT	TCGACTAATCATAAAGATATCGGCAC	ACTTCAGGGTGACCGAAGAATCAGAA
FISH170	CTGAGGTGATCAG	ATAATCGAGGCTT	TCGACTAATCATAAAGATATCGGCAC	ACTTCAGGGTGACCGAAGAATCAGAA
FISH171	CTGAGGTGATCAG	CTGAGTCAGAAGT	TCGACTAATCATAAAGATATCGGCAC	ACTTCAGGGTGACCGAAGAATCAGAA
FISH172	CTGAGGTGATCAG	GATAGGCGCCTTG	TCGACTAATCATAAAGATATCGGCAC	ACTTCAGGGTGACCGAAGAATCAGAA
FISH173	AGTGTCCTGCTAG	ATCCGGTCGGAGA	TCGACTAATCATAAAGATATCGGCAC	ACTTCAGGGTGACCGAAGAATCAGAA
FISH174	AGTGTCCTGCTAG	CTGAGGTGATCAG	TCGACTAATCATAAAGATATCGGCAC	ACTTCAGGGTGACCGAAGAATCAGAA
FISH175	AGTGTCCTGCTAG	AGTGTCCTGCTAG	TCGACTAATCATAAAGATATCGGCAC	ACTTCAGGGTGACCGAAGAATCAGAA
FISH176	AGTGTCCTGCTAG	ATAAGCAATTCGA	TCGACTAATCATAAAGATATCGGCAC	ACTTCAGGGTGACCGAAGAATCAGAA
FISH177	AGTGTCCTGCTAG	ATCTAACAGGACC	TCGACTAATCATAAAGATATCGGCAC	ACTTCAGGGTGACCGAAGAATCAGAA
FISH178	AGTGTCCTGCTAG	CATTATATAGCCA	TCGACTAATCATAAAGATATCGGCAC	ACTTCAGGGTGACCGAAGAATCAGAA
FISH179	AGTGTCCTGCTAG	CCTGATTACGTAA	TCGACTAATCATAAAGATATCGGCAC	ACTTCAGGGTGACCGAAGAATCAGAA
FISH180	AGTGTCCTGCTAG	CTAATACACACCG	TCGACTAATCATAAAGATATCGGCAC	ACTTCAGGGTGACCGAAGAATCAGAA
FISH181	AGTGTCCTGCTAG	TTATGACCGTTGC	TCGACTAATCATAAAGATATCGGCAC	ACTTCAGGGTGACCGAAGAATCAGAA
FISH182	AGTGTCCTGCTAG	TTCTCGGCCGCAT	TCGACTAATCATAAAGATATCGGCAC	ACTTCAGGGTGACCGAAGAATCAGAA
FISH183	AGTGTCCTGCTAG	TTGGCGGTAAGAA	TCGACTAATCATAAAGATATCGGCAC	ACTTCAGGGTGACCGAAGAATCAGAA
FISH184	AGTGTCCTGCTAG	ACTTGTGCACCTG	TCGACTAATCATAAAGATATCGGCAC	ACTTCAGGGTGACCGAAGAATCAGAA
FISH185	AGTGTCCTGCTAG	CATGCCTTGATAC	TCGACTAATCATAAAGATATCGGCAC	ACTTCAGGGTGACCGAAGAATCAGAA
FISH186	AGTGTCCTGCTAG	CTGACGTTCGGTA	TCGACTAATCATAAAGATATCGGCAC	ACTTCAGGGTGACCGAAGAATCAGAA
FISH187	AGTGTCCTGCTAG	GAGGAGAGACACA	TCGACTAATCATAAAGATATCGGCAC	ACTTCAGGGTGACCGAAGAATCAGAA
FISH188	AGTGTCCTGCTAG	GCCGGTCCAAGTG	TCGACTAATCATAAAGATATCGGCAC	ACTTCAGGGTGACCGAAGAATCAGAA
FISH189	AGTGTCCTGCTAG	TTGCGTCTCACGC	TCGACTAATCATAAAGATATCGGCAC	ACTTCAGGGTGACCGAAGAATCAGAA
FISH190	AGTGTCCTGCTAG	TTATTCGCACACT	TCGACTAATCATAAAGATATCGGCAC	ACTTCAGGGTGACCGAAGAATCAGAA
FISH191	AGTGTCCTGCTAG	TGCACAGGCGGCA	TCGACTAATCATAAAGATATCGGCAC	ACTTCAGGGTGACCGAAGAATCAGAA
FISH192	AGTGTCCTGCTAG	AACATGTGGTAAG	TCGACTAATCATAAAGATATCGGCAC	ACTTCAGGGTGACCGAAGAATCAGAA
FISH193	AGTGTCCTGCTAG	ACGCGCTCTTATA	TCGACTAATCATAAAGATATCGGCAC	ACTTCAGGGTGACCGAAGAATCAGAA
FISH194	AGTGTCCTGCTAG	CAATGTTAATGGT	TCGACTAATCATAAAGATATCGGCAC	ACTTCAGGGTGACCGAAGAATCAGAA
FISH195	AGTGTCCTGCTAG	CTAGGATATAGTT	TCGACTAATCATAAAGATATCGGCAC	ACTTCAGGGTGACCGAAGAATCAGAA
FISH196	AGTGTCCTGCTAG	CTGTAGGCGAGGA	TCGACTAATCATAAAGATATCGGCAC	ACTTCAGGGTGACCGAAGAATCAGAA
FISH197	AGTGTCCTGCTAG	CTGTCGAGGCGAC	TCGACTAATCATAAAGATATCGGCAC	ACTTCAGGGTGACCGAAGAATCAGAA
FISH198	AGTGTCCTGCTAG	GACTAATGAGGAA	TCGACTAATCATAAAGATATCGGCAC	ACTTCAGGGTGACCGAAGAATCAGAA
FISH199	AGTGTCCTGCTAG	TATCCGTAATCAT	TCGACTAATCATAAAGATATCGGCAC	ACTTCAGGGTGACCGAAGAATCAGAA
FISH200	AGTGTCCTGCTAG	TCCTGGAGGATAA	TCGACTAATCATAAAGATATCGGCAC	ACTTCAGGGTGACCGAAGAATCAGAA
FISH201	AGTGTCCTGCTAG	TCTACTGTTGTGC	TCGACTAATCATAAAGATATCGGCAC	ACTTCAGGGTGACCGAAGAATCAGAA
FISH202	AGTGTCCTGCTAG	TGTATATTCAGCG	TCGACTAATCATAAAGATATCGGCAC	ACTTCAGGGTGACCGAAGAATCAGAA
FISH203	AGTGTCCTGCTAG	ACATCAGTAGTTC	TCGACTAATCATAAAGATATCGGCAC	ACTTCAGGGTGACCGAAGAATCAGAA
FISH204	AGTGTCCTGCTAG	AGCGCTGGACCAA	TCGACTAATCATAAAGATATCGGCAC	ACTTCAGGGTGACCGAAGAATCAGAA
Negative3A	AGTGTCCTGCTAG	CAAGATCGGTACC	TCGACTAATCATAAAGATATCGGCAC	ACTTCAGGGTGACCGAAGAATCAGAA
FISH206	AGTGTCCTGCTAG	CCAGCCTGACGGT	TCGACTAATCATAAAGATATCGGCAC	ACTTCAGGGTGACCGAAGAATCAGAA
FISH207	AGTGTCCTGCTAG	CCGAAGCCGGTTC	TCGACTAATCATAAAGATATCGGCAC	ACTTCAGGGTGACCGAAGAATCAGAA
FISH208	AGTGTCCTGCTAG	CCGAGCAGCTGTT	TCGACTAATCATAAAGATATCGGCAC	ACTTCAGGGTGACCGAAGAATCAGAA
Negative3B	AGTGTCCTGCTAG	CCTCCGCACAATC	TCGACTAATCATAAAGATATCGGCAC	ACTTCAGGGTGACCGAAGAATCAGAA
FISH210	AGTGTCCTGCTAG	CTCTAACCTATTA	TCGACTAATCATAAAGATATCGGCAC	ACTTCAGGGTGACCGAAGAATCAGAA
FISH211	AGTGTCCTGCTAG	GCACCTTGACATA	TCGACTAATCATAAAGATATCGGCAC	ACTTCAGGGTGACCGAAGAATCAGAA
FISH212	AGTGTCCTGCTAG	TAAGCGTGCTGAA	TCGACTAATCATAAAGATATCGGCAC	ACTTCAGGGTGACCGAAGAATCAGAA
FISH213	AGTGTCCTGCTAG	TTCGGCACAGGAG	TCGACTAATCATAAAGATATCGGCAC	ACTTCAGGGTGACCGAAGAATCAGAA
FISH214	AGTGTCCTGCTAG	AGACTCGATTGAG	TCGACTAATCATAAAGATATCGGCAC	ACTTCAGGGTGACCGAAGAATCAGAA
FISH215	AGTGTCCTGCTAG	ATCCTTCTGTTCT	TCGACTAATCATAAAGATATCGGCAC	ACTTCAGGGTGACCGAAGAATCAGAA
FISH216	AGTGTCCTGCTAG	CGTTACTTAGGTC	TCGACTAATCATAAAGATATCGGCAC	ACTTCAGGGTGACCGAAGAATCAGAA
FISH217	AGTGTCCTGCTAG	CTGGTTGGCTATC	TCGACTAATCATAAAGATATCGGCAC	ACTTCAGGGTGACCGAAGAATCAGAA
FISH218	AGTGTCCTGCTAG	GCACCAACGATTG	TCGACTAATCATAAAGATATCGGCAC	ACTTCAGGGTGACCGAAGAATCAGAA
FISH219	AGTGTCCTGCTAG	TCTTATGCATAAC	TCGACTAATCATAAAGATATCGGCAC	ACTTCAGGGTGACCGAAGAATCAGAA
FISH220	AGTGTCCTGCTAG	TTAGGTGTGGACC	TCGACTAATCATAAAGATATCGGCAC	ACTTCAGGGTGACCGAAGAATCAGAA
FISH221	AGTGTCCTGCTAG	TTCTTCTGGAACA	TCGACTAATCATAAAGATATCGGCAC	ACTTCAGGGTGACCGAAGAATCAGAA
FISH222	AGTGTCCTGCTAG	AGCAAGTGGCTCT	TCGACTAATCATAAAGATATCGGCAC	ACTTCAGGGTGACCGAAGAATCAGAA
FISH223	AGTGTCCTGCTAG	TCAAGTCACTAAT	TCGACTAATCATAAAGATATCGGCAC	ACTTCAGGGTGACCGAAGAATCAGAA
FISH224	AGTGTCCTGCTAG	ATGAAGACTACTG	TCGACTAATCATAAAGATATCGGCAC	ACTTCAGGGTGACCGAAGAATCAGAA
FISH225	AGTGTCCTGCTAG	CACCGGTAGAACC	TCGACTAATCATAAAGATATCGGCAC	ACTTCAGGGTGACCGAAGAATCAGAA
FISH226	AGTGTCCTGCTAG	CAGAACAACGCAT	TCGACTAATCATAAAGATATCGGCAC	ACTTCAGGGTGACCGAAGAATCAGAA
FISH227	AGTGTCCTGCTAG	CCTGCCGAGAACG	TCGACTAATCATAAAGATATCGGCAC	ACTTCAGGGTGACCGAAGAATCAGAA
FISH228	AGTGTCCTGCTAG	GTGATGGAGCGGT	TCGACTAATCATAAAGATATCGGCAC	ACTTCAGGGTGACCGAAGAATCAGAA
FISH229	AGTGTCCTGCTAG	TACGAACTATAGC	TCGACTAATCATAAAGATATCGGCAC	ACTTCAGGGTGACCGAAGAATCAGAA
FISH230	AGTGTCCTGCTAG	TACGGACCGCTCA	TCGACTAATCATAAAGATATCGGCAC	ACTTCAGGGTGACCGAAGAATCAGAA
FISH231	AGTGTCCTGCTAG	TGGACGCTAGATC	TCGACTAATCATAAAGATATCGGCAC	ACTTCAGGGTGACCGAAGAATCAGAA
FISH232	AGTGTCCTGCTAG	AGTCTTCACCTCC	TCGACTAATCATAAAGATATCGGCAC	ACTTCAGGGTGACCGAAGAATCAGAA
FISH233	AGTGTCCTGCTAG	AGTGCTTATCCGT	TCGACTAATCATAAAGATATCGGCAC	ACTTCAGGGTGACCGAAGAATCAGAA
FISH234	AGTGTCCTGCTAG	ATCGCTGCCTGGC	TCGACTAATCATAAAGATATCGGCAC	ACTTCAGGGTGACCGAAGAATCAGAA
FISH235	AGTGTCCTGCTAG	ATGCTTGCGACAG	TCGACTAATCATAAAGATATCGGCAC	ACTTCAGGGTGACCGAAGAATCAGAA
FISH236	AGTGTCCTGCTAG	CAATCCTCAAGAG	TCGACTAATCATAAAGATATCGGCAC	ACTTCAGGGTGACCGAAGAATCAGAA
FISH237	AGTGTCCTGCTAG	CATGCACACCTCT	TCGACTAATCATAAAGATATCGGCAC	ACTTCAGGGTGACCGAAGAATCAGAA
FISH238	AGTGTCCTGCTAG	CGGAGAATATTAT	TCGACTAATCATAAAGATATCGGCAC	ACTTCAGGGTGACCGAAGAATCAGAA
FISH239	AGTGTCCTGCTAG	GAGCGAAGGTAGT	TCGACTAATCATAAAGATATCGGCAC	ACTTCAGGGTGACCGAAGAATCAGAA
FISH240	AGTGTCCTGCTAG	GGCGACTGTTCCT	TCGACTAATCATAAAGATATCGGCAC	ACTTCAGGGTGACCGAAGAATCAGAA
FISH241	AGTGTCCTGCTAG	GTCAGTTAACGAC	TCGACTAATCATAAAGATATCGGCAC	ACTTCAGGGTGACCGAAGAATCAGAA
FISH242	AGTGTCCTGCTAG	TCCACAGATACAG	TCGACTAATCATAAAGATATCGGCAC	ACTTCAGGGTGACCGAAGAATCAGAA
FISH243	AGTGTCCTGCTAG	TCGAGTTGTAACT	TCGACTAATCATAAAGATATCGGCAC	ACTTCAGGGTGACCGAAGAATCAGAA
FISH244	AGTGTCCTGCTAG	TCGGTCTTAGACG	TCGACTAATCATAAAGATATCGGCAC	ACTTCAGGGTGACCGAAGAATCAGAA
FISH245	AGTGTCCTGCTAG	TCTAAGGAGTTAT	TCGACTAATCATAAAGATATCGGCAC	ACTTCAGGGTGACCGAAGAATCAGAA
FISH246	AGTGTCCTGCTAG	TCTATCTCTCGCT	TCGACTAATCATAAAGATATCGGCAC	ACTTCAGGGTGACCGAAGAATCAGAA
FISH247	AGTGTCCTGCTAG	TGTGAAGTTGCCA	TCGACTAATCATAAAGATATCGGCAC	ACTTCAGGGTGACCGAAGAATCAGAA
FISH248	AGTGTCCTGCTAG	TTACCATTCCTCA	TCGACTAATCATAAAGATATCGGCAC	ACTTCAGGGTGACCGAAGAATCAGAA
FISH249	AGTGTCCTGCTAG	AGATTCTACACAA	TCGACTAATCATAAAGATATCGGCAC	ACTTCAGGGTGACCGAAGAATCAGAA
FISH250	AGTGTCCTGCTAG	ATGCGATTAATTG	TCGACTAATCATAAAGATATCGGCAC	ACTTCAGGGTGACCGAAGAATCAGAA
FISH251	AGTGTCCTGCTAG	CCGTAGTGTTGAT	TCGACTAATCATAAAGATATCGGCAC	ACTTCAGGGTGACCGAAGAATCAGAA
FISH252	AGTGTCCTGCTAG	CCTGTACCATTGT	TCGACTAATCATAAAGATATCGGCAC	ACTTCAGGGTGACCGAAGAATCAGAA
FISH253	AGTGTCCTGCTAG	GGCTGTTACAACA	TCGACTAATCATAAAGATATCGGCAC	ACTTCAGGGTGACCGAAGAATCAGAA
FISH254	AGTGTCCTGCTAG	GGTTCAATGACGC	TCGACTAATCATAAAGATATCGGCAC	ACTTCAGGGTGACCGAAGAATCAGAA
FISH255	AGTGTCCTGCTAG	GGTTCCTGCACTT	TCGACTAATCATAAAGATATCGGCAC	ACTTCAGGGTGACCGAAGAATCAGAA
FISH256	AGTGTCCTGCTAG	GTCCAACTTCAGT	TCGACTAATCATAAAGATATCGGCAC	ACTTCAGGGTGACCGAAGAATCAGAA
FISH257	AGTGTCCTGCTAG	GTCCAGGCCTTCT	TCGACTAATCATAAAGATATCGGCAC	ACTTCAGGGTGACCGAAGAATCAGAA
FISH258	AGTGTCCTGCTAG	GTGACGCCGTATT	TCGACTAATCATAAAGATATCGGCAC	ACTTCAGGGTGACCGAAGAATCAGAA
FISH259	AGTGTCCTGCTAG	TGCAGCAACCAGC	TCGACTAATCATAAAGATATCGGCAC	ACTTCAGGGTGACCGAAGAATCAGAA
FISH260	AGTGTCCTGCTAG	TGGACATGGCATT	TCGACTAATCATAAAGATATCGGCAC	ACTTCAGGGTGACCGAAGAATCAGAA
FISH261	AGTGTCCTGCTAG	TGGTGGTCATTCA	TCGACTAATCATAAAGATATCGGCAC	ACTTCAGGGTGACCGAAGAATCAGAA
FISH262	AGTGTCCTGCTAG	TTACCAGAGCCTG	TCGACTAATCATAAAGATATCGGCAC	ACTTCAGGGTGACCGAAGAATCAGAA
FISH263	AGTGTCCTGCTAG	TTCCGCGGCATAG	TCGACTAATCATAAAGATATCGGCAC	ACTTCAGGGTGACCGAAGAATCAGAA
Negative3C	AGTGTCCTGCTAG	ACAACCATTGGCA	TCGACTAATCATAAAGATATCGGCAC	ACTTCAGGGTGACCGAAGAATCAGAA
FISH265	AGTGTCCTGCTAG	AGCCTAGCCAACT	TCGACTAATCATAAAGATATCGGCAC	ACTTCAGGGTGACCGAAGAATCAGAA
FISH266	AGTGTCCTGCTAG	ATAATCGAGGCTT	TCGACTAATCATAAAGATATCGGCAC	ACTTCAGGGTGACCGAAGAATCAGAA
FISH267	AGTGTCCTGCTAG	CTGAGTCAGAAGT	TCGACTAATCATAAAGATATCGGCAC	ACTTCAGGGTGACCGAAGAATCAGAA
FISH268	AGTGTCCTGCTAG	GATAGGCGCCTTG	TCGACTAATCATAAAGATATCGGCAC	ACTTCAGGGTGACCGAAGAATCAGAA
FISH269	ATAAGCAATTCGA	ATCCGGTCGGAGA	TCGACTAATCATAAAGATATCGGCAC	ACTTCAGGGTGACCGAAGAATCAGAA
FISH270	ATAAGCAATTCGA	CTGAGGTGATCAG	TCGACTAATCATAAAGATATCGGCAC	ACTTCAGGGTGACCGAAGAATCAGAA
FISH271	ATAAGCAATTCGA	AGTGTCCTGCTAG	TCGACTAATCATAAAGATATCGGCAC	ACTTCAGGGTGACCGAAGAATCAGAA
FISH272	ATAAGCAATTCGA	ATAAGCAATTCGA	TCGACTAATCATAAAGATATCGGCAC	ACTTCAGGGTGACCGAAGAATCAGAA
FISH273	ATAAGCAATTCGA	ATCTAACAGGACC	TCGACTAATCATAAAGATATCGGCAC	ACTTCAGGGTGACCGAAGAATCAGAA
FISH274	ATAAGCAATTCGA	CATTATATAGCCA	TCGACTAATCATAAAGATATCGGCAC	ACTTCAGGGTGACCGAAGAATCAGAA
FISH275	ATAAGCAATTCGA	CCTGATTACGTAA	TCGACTAATCATAAAGATATCGGCAC	ACTTCAGGGTGACCGAAGAATCAGAA
FISH276	ATAAGCAATTCGA	CTAATACACACCG	TCGACTAATCATAAAGATATCGGCAC	ACTTCAGGGTGACCGAAGAATCAGAA
FISH277	ATAAGCAATTCGA	TTATGACCGTTGC	TCGACTAATCATAAAGATATCGGCAC	ACTTCAGGGTGACCGAAGAATCAGAA
FISH278	ATAAGCAATTCGA	TTCTCGGCCGCAT	TCGACTAATCATAAAGATATCGGCAC	ACTTCAGGGTGACCGAAGAATCAGAA
FISH279	ATAAGCAATTCGA	TTGGCGGTAAGAA	TCGACTAATCATAAAGATATCGGCAC	ACTTCAGGGTGACCGAAGAATCAGAA
FISH280	ATAAGCAATTCGA	ACTTGTGCACCTG	TCGACTAATCATAAAGATATCGGCAC	ACTTCAGGGTGACCGAAGAATCAGAA
FISH281	ATAAGCAATTCGA	CATGCCTTGATAC	TCGACTAATCATAAAGATATCGGCAC	ACTTCAGGGTGACCGAAGAATCAGAA
FISH282	ATAAGCAATTCGA	CTGACGTTCGGTA	TCGACTAATCATAAAGATATCGGCAC	ACTTCAGGGTGACCGAAGAATCAGAA
FISH283	ATAAGCAATTCGA	GAGGAGAGACACA	TCGACTAATCATAAAGATATCGGCAC	ACTTCAGGGTGACCGAAGAATCAGAA
FISH284	ATAAGCAATTCGA	GCCGGTCCAAGTG	TCGACTAATCATAAAGATATCGGCAC	ACTTCAGGGTGACCGAAGAATCAGAA
FISH285	ATAAGCAATTCGA	TTGCGTCTCACGC	TCGACTAATCATAAAGATATCGGCAC	ACTTCAGGGTGACCGAAGAATCAGAA
FISH286	ATAAGCAATTCGA	TTATTCGCACACT	TCGACTAATCATAAAGATATCGGCAC	ACTTCAGGGTGACCGAAGAATCAGAA
FISH287	ATAAGCAATTCGA	TGCACAGGCGGCA	TCGACTAATCATAAAGATATCGGCAC	ACTTCAGGGTGACCGAAGAATCAGAA
FISH288	ATAAGCAATTCGA	AACATGTGGTAAG	TCGACTAATCATAAAGATATCGGCAC	ACTTCAGGGTGACCGAAGAATCAGAA
FISH289	ATAAGCAATTCGA	ACGCGCTCTTATA	TCGACTAATCATAAAGATATCGGCAC	ACTTCAGGGTGACCGAAGAATCAGAA
FISH290	ATAAGCAATTCGA	CAATGTTAATGGT	TCGACTAATCATAAAGATATCGGCAC	ACTTCAGGGTGACCGAAGAATCAGAA
FISH291	ATAAGCAATTCGA	CTAGGATATAGTT	TCGACTAATCATAAAGATATCGGCAC	ACTTCAGGGTGACCGAAGAATCAGAA
FISH292	ATAAGCAATTCGA	CTGTAGGCGAGGA	TCGACTAATCATAAAGATATCGGCAC	ACTTCAGGGTGACCGAAGAATCAGAA
FISH293	ATAAGCAATTCGA	CTGTCGAGGCGAC	TCGACTAATCATAAAGATATCGGCAC	ACTTCAGGGTGACCGAAGAATCAGAA
FISH294	ATAAGCAATTCGA	GACTAATGAGGAA	TCGACTAATCATAAAGATATCGGCAC	ACTTCAGGGTGACCGAAGAATCAGAA
FISH295	ATAAGCAATTCGA	TATCCGTAATCAT	TCGACTAATCATAAAGATATCGGCAC	ACTTCAGGGTGACCGAAGAATCAGAA
FISH296	ATAAGCAATTCGA	TCCTGGAGGATAA	TCGACTAATCATAAAGATATCGGCAC	ACTTCAGGGTGACCGAAGAATCAGAA
FISH297	ATAAGCAATTCGA	TCTACTGTTGTGC	TCGACTAATCATAAAGATATCGGCAC	ACTTCAGGGTGACCGAAGAATCAGAA
FISH298	ATAAGCAATTCGA	TGTATATTCAGCG	TCGACTAATCATAAAGATATCGGCAC	ACTTCAGGGTGACCGAAGAATCAGAA
FISH299	ATAAGCAATTCGA	ACATCAGTAGTTC	TCGACTAATCATAAAGATATCGGCAC	ACTTCAGGGTGACCGAAGAATCAGAA
FISH300	ATAAGCAATTCGA	AGCGCTGGACCAA	TCGACTAATCATAAAGATATCGGCAC	ACTTCAGGGTGACCGAAGAATCAGAA
FISH301	ATAAGCAATTCGA	CAAGATCGGTACC	TCGACTAATCATAAAGATATCGGCAC	ACTTCAGGGTGACCGAAGAATCAGAA
FISH302	ATAAGCAATTCGA	CCAGCCTGACGGT	TCGACTAATCATAAAGATATCGGCAC	ACTTCAGGGTGACCGAAGAATCAGAA
FISH303	ATAAGCAATTCGA	CCGAAGCCGGTTC	TCGACTAATCATAAAGATATCGGCAC	ACTTCAGGGTGACCGAAGAATCAGAA
FISH304	ATAAGCAATTCGA	CCGAGCAGCTGTT	TCGACTAATCATAAAGATATCGGCAC	ACTTCAGGGTGACCGAAGAATCAGAA
FISH305	ATAAGCAATTCGA	CCTCCGCACAATC	TCGACTAATCATAAAGATATCGGCAC	ACTTCAGGGTGACCGAAGAATCAGAA
FISH306	ATAAGCAATTCGA	CTCTAACCTATTA	TCGACTAATCATAAAGATATCGGCAC	ACTTCAGGGTGACCGAAGAATCAGAA
Negative4A	ATAAGCAATTCGA	GCACCTTGACATA	TCGACTAATCATAAAGATATCGGCAC	ACTTCAGGGTGACCGAAGAATCAGAA
FISH308	ATAAGCAATTCGA	TAAGCGTGCTGAA	TCGACTAATCATAAAGATATCGGCAC	ACTTCAGGGTGACCGAAGAATCAGAA
FISH309	ATAAGCAATTCGA	TTCGGCACAGGAG	TCGACTAATCATAAAGATATCGGCAC	ACTTCAGGGTGACCGAAGAATCAGAA
FISH310	ATAAGCAATTCGA	AGACTCGATTGAG	TCGACTAATCATAAAGATATCGGCAC	ACTTCAGGGTGACCGAAGAATCAGAA
FISH311	ATAAGCAATTCGA	ATCCTTCTGTTCT	TCGACTAATCATAAAGATATCGGCAC	ACTTCAGGGTGACCGAAGAATCAGAA
FISH312	ATAAGCAATTCGA	CGTTACTTAGGTC	TCGACTAATCATAAAGATATCGGCAC	ACTTCAGGGTGACCGAAGAATCAGAA
FISH313	ATAAGCAATTCGA	CTGGTTGGCTATC	TCGACTAATCATAAAGATATCGGCAC	ACTTCAGGGTGACCGAAGAATCAGAA
FISH314	ATAAGCAATTCGA	GCACCAACGATTG	TCGACTAATCATAAAGATATCGGCAC	ACTTCAGGGTGACCGAAGAATCAGAA
FISH315	ATAAGCAATTCGA	TCTTATGCATAAC	TCGACTAATCATAAAGATATCGGCAC	ACTTCAGGGTGACCGAAGAATCAGAA
FISH316	ATAAGCAATTCGA	TTAGGTGTGGACC	TCGACTAATCATAAAGATATCGGCAC	ACTTCAGGGTGACCGAAGAATCAGAA
FISH317	ATAAGCAATTCGA	TTCTTCTGGAACA	TCGACTAATCATAAAGATATCGGCAC	ACTTCAGGGTGACCGAAGAATCAGAA
FISH318	ATAAGCAATTCGA	AGCAAGTGGCTCT	TCGACTAATCATAAAGATATCGGCAC	ACTTCAGGGTGACCGAAGAATCAGAA
FISH319	ATAAGCAATTCGA	TCAAGTCACTAAT	TCGACTAATCATAAAGATATCGGCAC	ACTTCAGGGTGACCGAAGAATCAGAA
Negative4B	ATAAGCAATTCGA	ATGAAGACTACTG	TCGACTAATCATAAAGATATCGGCAC	ACTTCAGGGTGACCGAAGAATCAGAA
FISH321	ATAAGCAATTCGA	CACCGGTAGAACC	TCGACTAATCATAAAGATATCGGCAC	ACTTCAGGGTGACCGAAGAATCAGAA
FISH322	ATAAGCAATTCGA	CAGAACAACGCAT	TCGACTAATCATAAAGATATCGGCAC	ACTTCAGGGTGACCGAAGAATCAGAA
FISH323	ATAAGCAATTCGA	CCTGCCGAGAACG	TCGACTAATCATAAAGATATCGGCAC	ACTTCAGGGTGACCGAAGAATCAGAA
FISH324	ATAAGCAATTCGA	GTGATGGAGCGGT	TCGACTAATCATAAAGATATCGGCAC	ACTTCAGGGTGACCGAAGAATCAGAA
FISH325	ATAAGCAATTCGA	TACGAACTATAGC	TCGACTAATCATAAAGATATCGGCAC	ACTTCAGGGTGACCGAAGAATCAGAA
FISH326	ATAAGCAATTCGA	TACGGACCGCTCA	TCGACTAATCATAAAGATATCGGCAC	ACTTCAGGGTGACCGAAGAATCAGAA
FISH327	ATAAGCAATTCGA	TGGACGCTAGATC	TCGACTAATCATAAAGATATCGGCAC	ACTTCAGGGTGACCGAAGAATCAGAA
Negative4C	ATAAGCAATTCGA	AGTCTTCACCTCC	TCGACTAATCATAAAGATATCGGCAC	ACTTCAGGGTGACCGAAGAATCAGAA
FISH329	ATAAGCAATTCGA	AGTGCTTATCCGT	TCGACTAATCATAAAGATATCGGCAC	ACTTCAGGGTGACCGAAGAATCAGAA
FISH330	ATAAGCAATTCGA	ATCGCTGCCTGGC	TCGACTAATCATAAAGATATCGGCAC	ACTTCAGGGTGACCGAAGAATCAGAA
FISH331	ATAAGCAATTCGA	ATGCTTGCGACAG	TCGACTAATCATAAAGATATCGGCAC	ACTTCAGGGTGACCGAAGAATCAGAA
FISH332	ATAAGCAATTCGA	CAATCCTCAAGAG	TCGACTAATCATAAAGATATCGGCAC	ACTTCAGGGTGACCGAAGAATCAGAA
FISH333	ATAAGCAATTCGA	CATGCACACCTCT	TCGACTAATCATAAAGATATCGGCAC	ACTTCAGGGTGACCGAAGAATCAGAA
FISH334	ATAAGCAATTCGA	CGGAGAATATTAT	TCGACTAATCATAAAGATATCGGCAC	ACTTCAGGGTGACCGAAGAATCAGAA
FISH335	ATAAGCAATTCGA	GAGCGAAGGTAGT	TCGACTAATCATAAAGATATCGGCAC	ACTTCAGGGTGACCGAAGAATCAGAA
FISH336	ATAAGCAATTCGA	GGCGACTGTTCCT	TCGACTAATCATAAAGATATCGGCAC	ACTTCAGGGTGACCGAAGAATCAGAA
FISH337	ATAAGCAATTCGA	GTCAGTTAACGAC	TCGACTAATCATAAAGATATCGGCAC	ACTTCAGGGTGACCGAAGAATCAGAA
FISH338	ATAAGCAATTCGA	TCCACAGATACAG	TCGACTAATCATAAAGATATCGGCAC	ACTTCAGGGTGACCGAAGAATCAGAA
FISH339	ATAAGCAATTCGA	TCGAGTTGTAACT	TCGACTAATCATAAAGATATCGGCAC	ACTTCAGGGTGACCGAAGAATCAGAA
FISH340	ATAAGCAATTCGA	TCGGTCTTAGACG	TCGACTAATCATAAAGATATCGGCAC	ACTTCAGGGTGACCGAAGAATCAGAA
FISH341	ATAAGCAATTCGA	TCTAAGGAGTTAT	TCGACTAATCATAAAGATATCGGCAC	ACTTCAGGGTGACCGAAGAATCAGAA
FISH342	ATAAGCAATTCGA	TCTATCTCTCGCT	TCGACTAATCATAAAGATATCGGCAC	ACTTCAGGGTGACCGAAGAATCAGAA
FISH343	ATAAGCAATTCGA	TGTGAAGTTGCCA	TCGACTAATCATAAAGATATCGGCAC	ACTTCAGGGTGACCGAAGAATCAGAA
FISH344	ATAAGCAATTCGA	TTACCATTCCTCA	TCGACTAATCATAAAGATATCGGCAC	ACTTCAGGGTGACCGAAGAATCAGAA
FISH345	ATAAGCAATTCGA	AGATTCTACACAA	TCGACTAATCATAAAGATATCGGCAC	ACTTCAGGGTGACCGAAGAATCAGAA
FISH346	ATAAGCAATTCGA	ATGCGATTAATTG	TCGACTAATCATAAAGATATCGGCAC	ACTTCAGGGTGACCGAAGAATCAGAA
FISH347	ATAAGCAATTCGA	CCGTAGTGTTGAT	TCGACTAATCATAAAGATATCGGCAC	ACTTCAGGGTGACCGAAGAATCAGAA
FISH348	ATAAGCAATTCGA	CCTGTACCATTGT	TCGACTAATCATAAAGATATCGGCAC	ACTTCAGGGTGACCGAAGAATCAGAA
FISH349	ATAAGCAATTCGA	GGCTGTTACAACA	TCGACTAATCATAAAGATATCGGCAC	ACTTCAGGGTGACCGAAGAATCAGAA
FISH350	ATAAGCAATTCGA	GGTTCAATGACGC	TCGACTAATCATAAAGATATCGGCAC	ACTTCAGGGTGACCGAAGAATCAGAA
FISH351	ATAAGCAATTCGA	GGTTCCTGCACTT	TCGACTAATCATAAAGATATCGGCAC	ACTTCAGGGTGACCGAAGAATCAGAA
FISH352	ATAAGCAATTCGA	GTCCAACTTCAGT	TCGACTAATCATAAAGATATCGGCAC	ACTTCAGGGTGACCGAAGAATCAGAA
FISH353	ATAAGCAATTCGA	GTCCAGGCCTTCT	TCGACTAATCATAAAGATATCGGCAC	ACTTCAGGGTGACCGAAGAATCAGAA
FISH354	ATAAGCAATTCGA	GTGACGCCGTATT	TCGACTAATCATAAAGATATCGGCAC	ACTTCAGGGTGACCGAAGAATCAGAA
FISH355	ATAAGCAATTCGA	TGCAGCAACCAGC	TCGACTAATCATAAAGATATCGGCAC	ACTTCAGGGTGACCGAAGAATCAGAA
FISH356	ATAAGCAATTCGA	TGGACATGGCATT	TCGACTAATCATAAAGATATCGGCAC	ACTTCAGGGTGACCGAAGAATCAGAA
FISH357	ATAAGCAATTCGA	TGGTGGTCATTCA	TCGACTAATCATAAAGATATCGGCAC	ACTTCAGGGTGACCGAAGAATCAGAA
FISH358	ATAAGCAATTCGA	TTACCAGAGCCTG	TCGACTAATCATAAAGATATCGGCAC	ACTTCAGGGTGACCGAAGAATCAGAA
FISH359	ATAAGCAATTCGA	TTCCGCGGCATAG	TCGACTAATCATAAAGATATCGGCAC	ACTTCAGGGTGACCGAAGAATCAGAA
FISH360	ATAAGCAATTCGA	ACAACCATTGGCA	TCGACTAATCATAAAGATATCGGCAC	ACTTCAGGGTGACCGAAGAATCAGAA
FISH361	ATAAGCAATTCGA	AGCCTAGCCAACT	TCGACTAATCATAAAGATATCGGCAC	ACTTCAGGGTGACCGAAGAATCAGAA
FISH362	ATAAGCAATTCGA	ATAATCGAGGCTT	TCGACTAATCATAAAGATATCGGCAC	ACTTCAGGGTGACCGAAGAATCAGAA
FISH363	ATAAGCAATTCGA	CTGAGTCAGAAGT	TCGACTAATCATAAAGATATCGGCAC	ACTTCAGGGTGACCGAAGAATCAGAA
FISH364	ATAAGCAATTCGA	GATAGGCGCCTTG	TCGACTAATCATAAAGATATCGGCAC	ACTTCAGGGTGACCGAAGAATCAGAA
FISH365	ATCTAACAGGACC	ATCCGGTCGGAGA	TCGACTAATCATAAAGATATCGGCAC	ACTTCAGGGTGACCGAAGAATCAGAA
FISH366	ATCTAACAGGACC	CTGAGGTGATCAG	TCGACTAATCATAAAGATATCGGCAC	ACTTCAGGGTGACCGAAGAATCAGAA
Negative5A	ATCTAACAGGACC	AGTGTCCTGCTAG	TCGACTAATCATAAAGATATCGGCAC	ACTTCAGGGTGACCGAAGAATCAGAA
FISH368	ATCTAACAGGACC	ATAAGCAATTCGA	TCGACTAATCATAAAGATATCGGCAC	ACTTCAGGGTGACCGAAGAATCAGAA
FISH369	ATCTAACAGGACC	ATCTAACAGGACC	TCGACTAATCATAAAGATATCGGCAC	ACTTCAGGGTGACCGAAGAATCAGAA
FISH370	ATCTAACAGGACC	CATTATATAGCCA	TCGACTAATCATAAAGATATCGGCAC	ACTTCAGGGTGACCGAAGAATCAGAA
FISH371	ATCTAACAGGACC	CCTGATTACGTAA	TCGACTAATCATAAAGATATCGGCAC	ACTTCAGGGTGACCGAAGAATCAGAA
FISH372	ATCTAACAGGACC	CTAATACACACCG	TCGACTAATCATAAAGATATCGGCAC	ACTTCAGGGTGACCGAAGAATCAGAA
FISH373	ATCTAACAGGACC	TTATGACCGTTGC	TCGACTAATCATAAAGATATCGGCAC	ACTTCAGGGTGACCGAAGAATCAGAA
FISH374	ATCTAACAGGACC	TTCTCGGCCGCAT	TCGACTAATCATAAAGATATCGGCAC	ACTTCAGGGTGACCGAAGAATCAGAA
FISH375	ATCTAACAGGACC	TTGGCGGTAAGAA	TCGACTAATCATAAAGATATCGGCAC	ACTTCAGGGTGACCGAAGAATCAGAA
FISH376	ATCTAACAGGACC	ACTTGTGCACCTG	TCGACTAATCATAAAGATATCGGCAC	ACTTCAGGGTGACCGAAGAATCAGAA
FISH377	ATCTAACAGGACC	CATGCCTTGATAC	TCGACTAATCATAAAGATATCGGCAC	ACTTCAGGGTGACCGAAGAATCAGAA
FISH378	ATCTAACAGGACC	CTGACGTTCGGTA	TCGACTAATCATAAAGATATCGGCAC	ACTTCAGGGTGACCGAAGAATCAGAA
FISH379	ATCTAACAGGACC	GAGGAGAGACACA	TCGACTAATCATAAAGATATCGGCAC	ACTTCAGGGTGACCGAAGAATCAGAA
FISH380	ATCTAACAGGACC	GCCGGTCCAAGTG	TCGACTAATCATAAAGATATCGGCAC	ACTTCAGGGTGACCGAAGAATCAGAA
FISH381	ATCTAACAGGACC	TTGCGTCTCACGC	TCGACTAATCATAAAGATATCGGCAC	ACTTCAGGGTGACCGAAGAATCAGAA
FISH382	ATCTAACAGGACC	TTATTCGCACACT	TCGACTAATCATAAAGATATCGGCAC	ACTTCAGGGTGACCGAAGAATCAGAA
FISH383	ATCTAACAGGACC	TGCACAGGCGGCA	TCGACTAATCATAAAGATATCGGCAC	ACTTCAGGGTGACCGAAGAATCAGAA
FISH384	ATCTAACAGGACC	AACATGTGGTAAG	TCGACTAATCATAAAGATATCGGCAC	ACTTCAGGGTGACCGAAGAATCAGAA
FISH385	ATCTAACAGGACC	ACGCGCTCTTATA	TCGACTAATCATAAAGATATCGGCAC	ACTTCAGGGTGACCGAAGAATCAGAA
FISH386	ATCTAACAGGACC	CAATGTTAATGGT	TCGACTAATCATAAAGATATCGGCAC	ACTTCAGGGTGACCGAAGAATCAGAA
FISH387	ATCTAACAGGACC	CTAGGATATAGTT	TCGACTAATCATAAAGATATCGGCAC	ACTTCAGGGTGACCGAAGAATCAGAA
Negative5B	ATCTAACAGGACC	CTGTAGGCGAGGA	TCGACTAATCATAAAGATATCGGCAC	ACTTCAGGGTGACCGAAGAATCAGAA
FISH389	ATCTAACAGGACC	CTGTCGAGGCGAC	TCGACTAATCATAAAGATATCGGCAC	ACTTCAGGGTGACCGAAGAATCAGAA
FISH390	ATCTAACAGGACC	GACTAATGAGGAA	TCGACTAATCATAAAGATATCGGCAC	ACTTCAGGGTGACCGAAGAATCAGAA
FISH391	ATCTAACAGGACC	TATCCGTAATCAT	TCGACTAATCATAAAGATATCGGCAC	ACTTCAGGGTGACCGAAGAATCAGAA
FISH392	ATCTAACAGGACC	TCCTGGAGGATAA	TCGACTAATCATAAAGATATCGGCAC	ACTTCAGGGTGACCGAAGAATCAGAA
FISH393	ATCTAACAGGACC	TCTACTGTTGTGC	TCGACTAATCATAAAGATATCGGCAC	ACTTCAGGGTGACCGAAGAATCAGAA
FISH394	ATCTAACAGGACC	TGTATATTCAGCG	TCGACTAATCATAAAGATATCGGCAC	ACTTCAGGGTGACCGAAGAATCAGAA
FISH395	ATCTAACAGGACC	ACATCAGTAGTTC	TCGACTAATCATAAAGATATCGGCAC	ACTTCAGGGTGACCGAAGAATCAGAA
FISH396	ATCTAACAGGACC	AGCGCTGGACCAA	TCGACTAATCATAAAGATATCGGCAC	ACTTCAGGGTGACCGAAGAATCAGAA
FISH397	ATCTAACAGGACC	CAAGATCGGTACC	TCGACTAATCATAAAGATATCGGCAC	ACTTCAGGGTGACCGAAGAATCAGAA
FISH398	ATCTAACAGGACC	CCAGCCTGACGGT	TCGACTAATCATAAAGATATCGGCAC	ACTTCAGGGTGACCGAAGAATCAGAA
FISH399	ATCTAACAGGACC	CCGAAGCCGGTTC	TCGACTAATCATAAAGATATCGGCAC	ACTTCAGGGTGACCGAAGAATCAGAA
FISH400	ATCTAACAGGACC	CCGAGCAGCTGTT	TCGACTAATCATAAAGATATCGGCAC	ACTTCAGGGTGACCGAAGAATCAGAA
FISH401	ATCTAACAGGACC	CCTCCGCACAATC	TCGACTAATCATAAAGATATCGGCAC	ACTTCAGGGTGACCGAAGAATCAGAA
FISH402	ATCTAACAGGACC	CTCTAACCTATTA	TCGACTAATCATAAAGATATCGGCAC	ACTTCAGGGTGACCGAAGAATCAGAA
FISH403	ATCTAACAGGACC	GCACCTTGACATA	TCGACTAATCATAAAGATATCGGCAC	ACTTCAGGGTGACCGAAGAATCAGAA
FISH404	ATCTAACAGGACC	TAAGCGTGCTGAA	TCGACTAATCATAAAGATATCGGCAC	ACTTCAGGGTGACCGAAGAATCAGAA
FISH405	ATCTAACAGGACC	TTCGGCACAGGAG	TCGACTAATCATAAAGATATCGGCAC	ACTTCAGGGTGACCGAAGAATCAGAA
FISH406	ATCTAACAGGACC	AGACTCGATTGAG	TCGACTAATCATAAAGATATCGGCAC	ACTTCAGGGTGACCGAAGAATCAGAA
FISH407	ATCTAACAGGACC	ATCCTTCTGTTCT	TCGACTAATCATAAAGATATCGGCAC	ACTTCAGGGTGACCGAAGAATCAGAA
FISH408	ATCTAACAGGACC	CGTTACTTAGGTC	TCGACTAATCATAAAGATATCGGCAC	ACTTCAGGGTGACCGAAGAATCAGAA
Negative5C	ATCTAACAGGACC	CTGGTTGGCTATC	TCGACTAATCATAAAGATATCGGCAC	ACTTCAGGGTGACCGAAGAATCAGAA
FISH410	ATCTAACAGGACC	GCACCAACGATTG	TCGACTAATCATAAAGATATCGGCAC	ACTTCAGGGTGACCGAAGAATCAGAA
FISH411	ATCTAACAGGACC	TCTTATGCATAAC	TCGACTAATCATAAAGATATCGGCAC	ACTTCAGGGTGACCGAAGAATCAGAA
FISH412	ATCTAACAGGACC	TTAGGTGTGGACC	TCGACTAATCATAAAGATATCGGCAC	ACTTCAGGGTGACCGAAGAATCAGAA
FISH413	ATCTAACAGGACC	TTCTTCTGGAACA	TCGACTAATCATAAAGATATCGGCAC	ACTTCAGGGTGACCGAAGAATCAGAA
FISH414	ATCTAACAGGACC	AGCAAGTGGCTCT	TCGACTAATCATAAAGATATCGGCAC	ACTTCAGGGTGACCGAAGAATCAGAA
FISH415	ATCTAACAGGACC	TCAAGTCACTAAT	TCGACTAATCATAAAGATATCGGCAC	ACTTCAGGGTGACCGAAGAATCAGAA
FISH416	ATCTAACAGGACC	ATGAAGACTACTG	TCGACTAATCATAAAGATATCGGCAC	ACTTCAGGGTGACCGAAGAATCAGAA
FISH417	ATCTAACAGGACC	CACCGGTAGAACC	TCGACTAATCATAAAGATATCGGCAC	ACTTCAGGGTGACCGAAGAATCAGAA
FISH418	ATCTAACAGGACC	CAGAACAACGCAT	TCGACTAATCATAAAGATATCGGCAC	ACTTCAGGGTGACCGAAGAATCAGAA
FISH419	ATCTAACAGGACC	CCTGCCGAGAACG	TCGACTAATCATAAAGATATCGGCAC	ACTTCAGGGTGACCGAAGAATCAGAA
FISH420	ATCTAACAGGACC	GTGATGGAGCGGT	TCGACTAATCATAAAGATATCGGCAC	ACTTCAGGGTGACCGAAGAATCAGAA
FISH421	ATCTAACAGGACC	TACGAACTATAGC	TCGACTAATCATAAAGATATCGGCAC	ACTTCAGGGTGACCGAAGAATCAGAA
FISH422	ATCTAACAGGACC	TACGGACCGCTCA	TCGACTAATCATAAAGATATCGGCAC	ACTTCAGGGTGACCGAAGAATCAGAA
FISH423	ATCTAACAGGACC	TGGACGCTAGATC	TCGACTAATCATAAAGATATCGGCAC	ACTTCAGGGTGACCGAAGAATCAGAA
FISH424	ATCTAACAGGACC	AGTCTTCACCTCC	TCGACTAATCATAAAGATATCGGCAC	ACTTCAGGGTGACCGAAGAATCAGAA
FISH425	ATCTAACAGGACC	AGTGCTTATCCGT	TCGACTAATCATAAAGATATCGGCAC	ACTTCAGGGTGACCGAAGAATCAGAA
FISH426	ATCTAACAGGACC	ATCGCTGCCTGGC	TCGACTAATCATAAAGATATCGGCAC	ACTTCAGGGTGACCGAAGAATCAGAA
FISH427	ATCTAACAGGACC	ATGCTTGCGACAG	TCGACTAATCATAAAGATATCGGCAC	ACTTCAGGGTGACCGAAGAATCAGAA
FISH428	ATCTAACAGGACC	CAATCCTCAAGAG	TCGACTAATCATAAAGATATCGGCAC	ACTTCAGGGTGACCGAAGAATCAGAA
FISH429	ATCTAACAGGACC	CATGCACACCTCT	TCGACTAATCATAAAGATATCGGCAC	ACTTCAGGGTGACCGAAGAATCAGAA
FISH430	ATCTAACAGGACC	CGGAGAATATTAT	TCGACTAATCATAAAGATATCGGCAC	ACTTCAGGGTGACCGAAGAATCAGAA
FISH431	ATCTAACAGGACC	GAGCGAAGGTAGT	TCGACTAATCATAAAGATATCGGCAC	ACTTCAGGGTGACCGAAGAATCAGAA
FISH432	ATCTAACAGGACC	GGCGACTGTTCCT	TCGACTAATCATAAAGATATCGGCAC	ACTTCAGGGTGACCGAAGAATCAGAA
FISH433	ATCTAACAGGACC	GTCAGTTAACGAC	TCGACTAATCATAAAGATATCGGCAC	ACTTCAGGGTGACCGAAGAATCAGAA
FISH434	ATCTAACAGGACC	TCCACAGATACAG	TCGACTAATCATAAAGATATCGGCAC	ACTTCAGGGTGACCGAAGAATCAGAA
FISH435	ATCTAACAGGACC	TCGAGTTGTAACT	TCGACTAATCATAAAGATATCGGCAC	ACTTCAGGGTGACCGAAGAATCAGAA
FISH436	ATCTAACAGGACC	TCGGTCTTAGACG	TCGACTAATCATAAAGATATCGGCAC	ACTTCAGGGTGACCGAAGAATCAGAA
FISH437	ATCTAACAGGACC	TCTAAGGAGTTAT	TCGACTAATCATAAAGATATCGGCAC	ACTTCAGGGTGACCGAAGAATCAGAA
FISH438	ATCTAACAGGACC	TCTATCTCTCGCT	TCGACTAATCATAAAGATATCGGCAC	ACTTCAGGGTGACCGAAGAATCAGAA
FISH439	ATCTAACAGGACC	TGTGAAGTTGCCA	TCGACTAATCATAAAGATATCGGCAC	ACTTCAGGGTGACCGAAGAATCAGAA
FISH440	ATCTAACAGGACC	TTACCATTCCTCA	TCGACTAATCATAAAGATATCGGCAC	ACTTCAGGGTGACCGAAGAATCAGAA
FISH441	ATCTAACAGGACC	AGATTCTACACAA	TCGACTAATCATAAAGATATCGGCAC	ACTTCAGGGTGACCGAAGAATCAGAA
FISH442	ATCTAACAGGACC	ATGCGATTAATTG	TCGACTAATCATAAAGATATCGGCAC	ACTTCAGGGTGACCGAAGAATCAGAA
FISH443	ATCTAACAGGACC	CCGTAGTGTTGAT	TCGACTAATCATAAAGATATCGGCAC	ACTTCAGGGTGACCGAAGAATCAGAA
FISH444	ATCTAACAGGACC	CCTGTACCATTGT	TCGACTAATCATAAAGATATCGGCAC	ACTTCAGGGTGACCGAAGAATCAGAA
FISH445	ATCTAACAGGACC	GGCTGTTACAACA	TCGACTAATCATAAAGATATCGGCAC	ACTTCAGGGTGACCGAAGAATCAGAA
FISH446	ATCTAACAGGACC	GGTTCAATGACGC	TCGACTAATCATAAAGATATCGGCAC	ACTTCAGGGTGACCGAAGAATCAGAA
FISH447	ATCTAACAGGACC	GGTTCCTGCACTT	TCGACTAATCATAAAGATATCGGCAC	ACTTCAGGGTGACCGAAGAATCAGAA
FISH448	ATCTAACAGGACC	GTCCAACTTCAGT	TCGACTAATCATAAAGATATCGGCAC	ACTTCAGGGTGACCGAAGAATCAGAA
FISH449	ATCTAACAGGACC	GTCCAGGCCTTCT	TCGACTAATCATAAAGATATCGGCAC	ACTTCAGGGTGACCGAAGAATCAGAA
FISH450	ATCTAACAGGACC	GTGACGCCGTATT	TCGACTAATCATAAAGATATCGGCAC	ACTTCAGGGTGACCGAAGAATCAGAA
FISH451	ATCTAACAGGACC	TGCAGCAACCAGC	TCGACTAATCATAAAGATATCGGCAC	ACTTCAGGGTGACCGAAGAATCAGAA
FISH452	ATCTAACAGGACC	TGGACATGGCATT	TCGACTAATCATAAAGATATCGGCAC	ACTTCAGGGTGACCGAAGAATCAGAA
FISH453	ATCTAACAGGACC	TGGTGGTCATTCA	TCGACTAATCATAAAGATATCGGCAC	ACTTCAGGGTGACCGAAGAATCAGAA
FISH454	ATCTAACAGGACC	TTACCAGAGCCTG	TCGACTAATCATAAAGATATCGGCAC	ACTTCAGGGTGACCGAAGAATCAGAA
FISH455	ATCTAACAGGACC	TTCCGCGGCATAG	TCGACTAATCATAAAGATATCGGCAC	ACTTCAGGGTGACCGAAGAATCAGAA
FISH456	ATCTAACAGGACC	ACAACCATTGGCA	TCGACTAATCATAAAGATATCGGCAC	ACTTCAGGGTGACCGAAGAATCAGAA
FISH457	ATCTAACAGGACC	AGCCTAGCCAACT	TCGACTAATCATAAAGATATCGGCAC	ACTTCAGGGTGACCGAAGAATCAGAA
Negative5D	ATCTAACAGGACC	ATAATCGAGGCTT	TCGACTAATCATAAAGATATCGGCAC	ACTTCAGGGTGACCGAAGAATCAGAA
FISH459	ATCTAACAGGACC	CTGAGTCAGAAGT	TCGACTAATCATAAAGATATCGGCAC	ACTTCAGGGTGACCGAAGAATCAGAA
FISH460	ATCTAACAGGACC	GATAGGCGCCTTG	TCGACTAATCATAAAGATATCGGCAC	ACTTCAGGGTGACCGAAGAATCAGAA
Negative6A	CATTATATAGCCA	ATCCGGTCGGAGA	TCGACTAATCATAAAGATATCGGCAC	ACTTCAGGGTGACCGAAGAATCAGAA
FISH462	CATTATATAGCCA	CTGAGGTGATCAG	TCGACTAATCATAAAGATATCGGCAC	ACTTCAGGGTGACCGAAGAATCAGAA
FISH463	CATTATATAGCCA	AGTGTCCTGCTAG	TCGACTAATCATAAAGATATCGGCAC	ACTTCAGGGTGACCGAAGAATCAGAA
FISH464	CATTATATAGCCA	ATAAGCAATTCGA	TCGACTAATCATAAAGATATCGGCAC	ACTTCAGGGTGACCGAAGAATCAGAA
FISH465	CATTATATAGCCA	ATCTAACAGGACC	TCGACTAATCATAAAGATATCGGCAC	ACTTCAGGGTGACCGAAGAATCAGAA
FISH466	CATTATATAGCCA	CATTATATAGCCA	TCGACTAATCATAAAGATATCGGCAC	ACTTCAGGGTGACCGAAGAATCAGAA
FISH467	CATTATATAGCCA	CCTGATTACGTAA	TCGACTAATCATAAAGATATCGGCAC	ACTTCAGGGTGACCGAAGAATCAGAA
FISH468	CATTATATAGCCA	CTAATACACACCG	TCGACTAATCATAAAGATATCGGCAC	ACTTCAGGGTGACCGAAGAATCAGAA
FISH469	CATTATATAGCCA	TTATGACCGTTGC	TCGACTAATCATAAAGATATCGGCAC	ACTTCAGGGTGACCGAAGAATCAGAA
FISH470	CATTATATAGCCA	TTCTCGGCCGCAT	TCGACTAATCATAAAGATATCGGCAC	ACTTCAGGGTGACCGAAGAATCAGAA
FISH471	CATTATATAGCCA	TTGGCGGTAAGAA	TCGACTAATCATAAAGATATCGGCAC	ACTTCAGGGTGACCGAAGAATCAGAA
FISH472	CATTATATAGCCA	ACTTGTGCACCTG	TCGACTAATCATAAAGATATCGGCAC	ACTTCAGGGTGACCGAAGAATCAGAA
FISH473	CATTATATAGCCA	CATGCCTTGATAC	TCGACTAATCATAAAGATATCGGCAC	ACTTCAGGGTGACCGAAGAATCAGAA
FISH474	CATTATATAGCCA	CTGACGTTCGGTA	TCGACTAATCATAAAGATATCGGCAC	ACTTCAGGGTGACCGAAGAATCAGAA
FISH475	CATTATATAGCCA	GAGGAGAGACACA	TCGACTAATCATAAAGATATCGGCAC	ACTTCAGGGTGACCGAAGAATCAGAA
FISH476	CATTATATAGCCA	GCCGGTCCAAGTG	TCGACTAATCATAAAGATATCGGCAC	ACTTCAGGGTGACCGAAGAATCAGAA
FISH477	CATTATATAGCCA	TTGCGTCTCACGC	TCGACTAATCATAAAGATATCGGCAC	ACTTCAGGGTGACCGAAGAATCAGAA
FISH478	CATTATATAGCCA	TTATTCGCACACT	TCGACTAATCATAAAGATATCGGCAC	ACTTCAGGGTGACCGAAGAATCAGAA
FISH479	CATTATATAGCCA	TGCACAGGCGGCA	TCGACTAATCATAAAGATATCGGCAC	ACTTCAGGGTGACCGAAGAATCAGAA
FISH480	CATTATATAGCCA	AACATGTGGTAAG	TCGACTAATCATAAAGATATCGGCAC	ACTTCAGGGTGACCGAAGAATCAGAA
FISH481	CATTATATAGCCA	ACGCGCTCTTATA	TCGACTAATCATAAAGATATCGGCAC	ACTTCAGGGTGACCGAAGAATCAGAA
FISH482	CATTATATAGCCA	CAATGTTAATGGT	TCGACTAATCATAAAGATATCGGCAC	ACTTCAGGGTGACCGAAGAATCAGAA
FISH483	CATTATATAGCCA	CTAGGATATAGTT	TCGACTAATCATAAAGATATCGGCAC	ACTTCAGGGTGACCGAAGAATCAGAA
FISH484	CATTATATAGCCA	CTGTAGGCGAGGA	TCGACTAATCATAAAGATATCGGCAC	ACTTCAGGGTGACCGAAGAATCAGAA
FISH485	CATTATATAGCCA	CTGTCGAGGCGAC	TCGACTAATCATAAAGATATCGGCAC	ACTTCAGGGTGACCGAAGAATCAGAA
FISH486	CATTATATAGCCA	GACTAATGAGGAA	TCGACTAATCATAAAGATATCGGCAC	ACTTCAGGGTGACCGAAGAATCAGAA
FISH487	CATTATATAGCCA	TATCCGTAATCAT	TCGACTAATCATAAAGATATCGGCAC	ACTTCAGGGTGACCGAAGAATCAGAA
FISH488	CATTATATAGCCA	TCCTGGAGGATAA	TCGACTAATCATAAAGATATCGGCAC	ACTTCAGGGTGACCGAAGAATCAGAA
FISH489	CATTATATAGCCA	TCTACTGTTGTGC	TCGACTAATCATAAAGATATCGGCAC	ACTTCAGGGTGACCGAAGAATCAGAA
FISH490	CATTATATAGCCA	TGTATATTCAGCG	TCGACTAATCATAAAGATATCGGCAC	ACTTCAGGGTGACCGAAGAATCAGAA
FISH491	CATTATATAGCCA	ACATCAGTAGTTC	TCGACTAATCATAAAGATATCGGCAC	ACTTCAGGGTGACCGAAGAATCAGAA
FISH492	CATTATATAGCCA	AGCGCTGGACCAA	TCGACTAATCATAAAGATATCGGCAC	ACTTCAGGGTGACCGAAGAATCAGAA
Negative6B	CATTATATAGCCA	CAAGATCGGTACC	TCGACTAATCATAAAGATATCGGCAC	ACTTCAGGGTGACCGAAGAATCAGAA
Negative6C	CATTATATAGCCA	CCAGCCTGACGGT	TCGACTAATCATAAAGATATCGGCAC	ACTTCAGGGTGACCGAAGAATCAGAA
FISH495	CATTATATAGCCA	CCGAAGCCGGTTC	TCGACTAATCATAAAGATATCGGCAC	ACTTCAGGGTGACCGAAGAATCAGAA
Negative6D	CATTATATAGCCA	CCGAGCAGCTGTT	TCGACTAATCATAAAGATATCGGCAC	ACTTCAGGGTGACCGAAGAATCAGAA
FISH497	CATTATATAGCCA	CCTCCGCACAATC	TCGACTAATCATAAAGATATCGGCAC	ACTTCAGGGTGACCGAAGAATCAGAA
FISH498	CATTATATAGCCA	CTCTAACCTATTA	TCGACTAATCATAAAGATATCGGCAC	ACTTCAGGGTGACCGAAGAATCAGAA
FISH499	CATTATATAGCCA	GCACCTTGACATA	TCGACTAATCATAAAGATATCGGCAC	ACTTCAGGGTGACCGAAGAATCAGAA
FISH500	CATTATATAGCCA	TAAGCGTGCTGAA	TCGACTAATCATAAAGATATCGGCAC	ACTTCAGGGTGACCGAAGAATCAGAA
FISH501	CATTATATAGCCA	TTCGGCACAGGAG	TCGACTAATCATAAAGATATCGGCAC	ACTTCAGGGTGACCGAAGAATCAGAA
Negative6E	CATTATATAGCCA	AGACTCGATTGAG	TCGACTAATCATAAAGATATCGGCAC	ACTTCAGGGTGACCGAAGAATCAGAA
FISH503	CATTATATAGCCA	ATCCTTCTGTTCT	TCGACTAATCATAAAGATATCGGCAC	ACTTCAGGGTGACCGAAGAATCAGAA
FISH504	CATTATATAGCCA	CGTTACTTAGGTC	TCGACTAATCATAAAGATATCGGCAC	ACTTCAGGGTGACCGAAGAATCAGAA
FISH505	CATTATATAGCCA	CTGGTTGGCTATC	TCGACTAATCATAAAGATATCGGCAC	ACTTCAGGGTGACCGAAGAATCAGAA
FISH506	CATTATATAGCCA	GCACCAACGATTG	TCGACTAATCATAAAGATATCGGCAC	ACTTCAGGGTGACCGAAGAATCAGAA
FISH507	CATTATATAGCCA	TCTTATGCATAAC	TCGACTAATCATAAAGATATCGGCAC	ACTTCAGGGTGACCGAAGAATCAGAA
FISH508	CATTATATAGCCA	TTAGGTGTGGACC	TCGACTAATCATAAAGATATCGGCAC	ACTTCAGGGTGACCGAAGAATCAGAA
FISH509	CATTATATAGCCA	TTCTTCTGGAACA	TCGACTAATCATAAAGATATCGGCAC	ACTTCAGGGTGACCGAAGAATCAGAA
Negative6F	CATTATATAGCCA	AGCAAGTGGCTCT	TCGACTAATCATAAAGATATCGGCAC	ACTTCAGGGTGACCGAAGAATCAGAA
FISH511	CATTATATAGCCA	TCAAGTCACTAAT	TCGACTAATCATAAAGATATCGGCAC	ACTTCAGGGTGACCGAAGAATCAGAA
FISH512	CATTATATAGCCA	ATGAAGACTACTG	TCGACTAATCATAAAGATATCGGCAC	ACTTCAGGGTGACCGAAGAATCAGAA
FISH513	CATTATATAGCCA	CACCGGTAGAACC	TCGACTAATCATAAAGATATCGGCAC	ACTTCAGGGTGACCGAAGAATCAGAA
FISH514	CATTATATAGCCA	CAGAACAACGCAT	TCGACTAATCATAAAGATATCGGCAC	ACTTCAGGGTGACCGAAGAATCAGAA
FISH515	CATTATATAGCCA	CCTGCCGAGAACG	TCGACTAATCATAAAGATATCGGCAC	ACTTCAGGGTGACCGAAGAATCAGAA
FISH516	CATTATATAGCCA	GTGATGGAGCGGT	TCGACTAATCATAAAGATATCGGCAC	ACTTCAGGGTGACCGAAGAATCAGAA
FISH517	CATTATATAGCCA	TACGAACTATAGC	TCGACTAATCATAAAGATATCGGCAC	ACTTCAGGGTGACCGAAGAATCAGAA
FISH518	CATTATATAGCCA	TACGGACCGCTCA	TCGACTAATCATAAAGATATCGGCAC	ACTTCAGGGTGACCGAAGAATCAGAA
Negative6G	CATTATATAGCCA	TGGACGCTAGATC	TCGACTAATCATAAAGATATCGGCAC	ACTTCAGGGTGACCGAAGAATCAGAA
FISH520	CATTATATAGCCA	AGTCTTCACCTCC	TCGACTAATCATAAAGATATCGGCAC	ACTTCAGGGTGACCGAAGAATCAGAA
Negative6H	CATTATATAGCCA	AGTGCTTATCCGT	TCGACTAATCATAAAGATATCGGCAC	ACTTCAGGGTGACCGAAGAATCAGAA
FISH522	CATTATATAGCCA	ATCGCTGCCTGGC	TCGACTAATCATAAAGATATCGGCAC	ACTTCAGGGTGACCGAAGAATCAGAA
FISH523	CATTATATAGCCA	ATGCTTGCGACAG	TCGACTAATCATAAAGATATCGGCAC	ACTTCAGGGTGACCGAAGAATCAGAA
FISH524	CATTATATAGCCA	CAATCCTCAAGAG	TCGACTAATCATAAAGATATCGGCAC	ACTTCAGGGTGACCGAAGAATCAGAA
FISH525	CATTATATAGCCA	CATGCACACCTCT	TCGACTAATCATAAAGATATCGGCAC	ACTTCAGGGTGACCGAAGAATCAGAA
FISH526	CATTATATAGCCA	CGGAGAATATTAT	TCGACTAATCATAAAGATATCGGCAC	ACTTCAGGGTGACCGAAGAATCAGAA
FISH527	CATTATATAGCCA	GAGCGAAGGTAGT	TCGACTAATCATAAAGATATCGGCAC	ACTTCAGGGTGACCGAAGAATCAGAA
Negative6I	CATTATATAGCCA	GGCGACTGTTCCT	TCGACTAATCATAAAGATATCGGCAC	ACTTCAGGGTGACCGAAGAATCAGAA
FISH529	CATTATATAGCCA	GTCAGTTAACGAC	TCGACTAATCATAAAGATATCGGCAC	ACTTCAGGGTGACCGAAGAATCAGAA
Negative6J	CATTATATAGCCA	TCCACAGATACAG	TCGACTAATCATAAAGATATCGGCAC	ACTTCAGGGTGACCGAAGAATCAGAA
FISH531	CATTATATAGCCA	TCGAGTTGTAACT	TCGACTAATCATAAAGATATCGGCAC	ACTTCAGGGTGACCGAAGAATCAGAA
FISH532	CATTATATAGCCA	TCGGTCTTAGACG	TCGACTAATCATAAAGATATCGGCAC	ACTTCAGGGTGACCGAAGAATCAGAA
FISH533	CATTATATAGCCA	TCTAAGGAGTTAT	TCGACTAATCATAAAGATATCGGCAC	ACTTCAGGGTGACCGAAGAATCAGAA
FISH534	CATTATATAGCCA	TCTATCTCTCGCT	TCGACTAATCATAAAGATATCGGCAC	ACTTCAGGGTGACCGAAGAATCAGAA
FISH535	CATTATATAGCCA	TGTGAAGTTGCCA	TCGACTAATCATAAAGATATCGGCAC	ACTTCAGGGTGACCGAAGAATCAGAA
FISH536	CATTATATAGCCA	TTACCATTCCTCA	TCGACTAATCATAAAGATATCGGCAC	ACTTCAGGGTGACCGAAGAATCAGAA
FISH537	CATTATATAGCCA	AGATTCTACACAA	TCGACTAATCATAAAGATATCGGCAC	ACTTCAGGGTGACCGAAGAATCAGAA
FISH538	CATTATATAGCCA	ATGCGATTAATTG	TCGACTAATCATAAAGATATCGGCAC	ACTTCAGGGTGACCGAAGAATCAGAA
FISH539	CATTATATAGCCA	CCGTAGTGTTGAT	TCGACTAATCATAAAGATATCGGCAC	ACTTCAGGGTGACCGAAGAATCAGAA
FISH540	CATTATATAGCCA	CCTGTACCATTGT	TCGACTAATCATAAAGATATCGGCAC	ACTTCAGGGTGACCGAAGAATCAGAA
FISH541	CATTATATAGCCA	GGCTGTTACAACA	TCGACTAATCATAAAGATATCGGCAC	ACTTCAGGGTGACCGAAGAATCAGAA
Negative6K	CATTATATAGCCA	GGTTCAATGACGC	TCGACTAATCATAAAGATATCGGCAC	ACTTCAGGGTGACCGAAGAATCAGAA
FISH543	CATTATATAGCCA	GGTTCCTGCACTT	TCGACTAATCATAAAGATATCGGCAC	ACTTCAGGGTGACCGAAGAATCAGAA
FISH544	CATTATATAGCCA	GTCCAACTTCAGT	TCGACTAATCATAAAGATATCGGCAC	ACTTCAGGGTGACCGAAGAATCAGAA
FISH545	CATTATATAGCCA	GTCCAGGCCTTCT	TCGACTAATCATAAAGATATCGGCAC	ACTTCAGGGTGACCGAAGAATCAGAA
FISH546	CATTATATAGCCA	GTGACGCCGTATT	TCGACTAATCATAAAGATATCGGCAC	ACTTCAGGGTGACCGAAGAATCAGAA
FISH547	CATTATATAGCCA	TGCAGCAACCAGC	TCGACTAATCATAAAGATATCGGCAC	ACTTCAGGGTGACCGAAGAATCAGAA
FISH548	CATTATATAGCCA	TGGACATGGCATT	TCGACTAATCATAAAGATATCGGCAC	ACTTCAGGGTGACCGAAGAATCAGAA
FISH549	CATTATATAGCCA	TGGTGGTCATTCA	TCGACTAATCATAAAGATATCGGCAC	ACTTCAGGGTGACCGAAGAATCAGAA
FISH550	CATTATATAGCCA	TTACCAGAGCCTG	TCGACTAATCATAAAGATATCGGCAC	ACTTCAGGGTGACCGAAGAATCAGAA
FISH551	CATTATATAGCCA	TTCCGCGGCATAG	TCGACTAATCATAAAGATATCGGCAC	ACTTCAGGGTGACCGAAGAATCAGAA
FISH552	CATTATATAGCCA	ACAACCATTGGCA	TCGACTAATCATAAAGATATCGGCAC	ACTTCAGGGTGACCGAAGAATCAGAA
FISH553	CATTATATAGCCA	AGCCTAGCCAACT	TCGACTAATCATAAAGATATCGGCAC	ACTTCAGGGTGACCGAAGAATCAGAA
FISH554	CATTATATAGCCA	ATAATCGAGGCTT	TCGACTAATCATAAAGATATCGGCAC	ACTTCAGGGTGACCGAAGAATCAGAA
FISH555	CATTATATAGCCA	CTGAGTCAGAAGT	TCGACTAATCATAAAGATATCGGCAC	ACTTCAGGGTGACCGAAGAATCAGAA
FISH556	CATTATATAGCCA	GATAGGCGCCTTG	TCGACTAATCATAAAGATATCGGCAC	ACTTCAGGGTGACCGAAGAATCAGAA
FISH557	CCTGATTACGTAA	ATCCGGTCGGAGA	TCGACTAATCATAAAGATATCGGCAC	ACTTCAGGGTGACCGAAGAATCAGAA
FISH558	CCTGATTACGTAA	CTGAGGTGATCAG	TCGACTAATCATAAAGATATCGGCAC	ACTTCAGGGTGACCGAAGAATCAGAA
FISH559	CCTGATTACGTAA	AGTGTCCTGCTAG	TCGACTAATCATAAAGATATCGGCAC	ACTTCAGGGTGACCGAAGAATCAGAA
FISH560	CCTGATTACGTAA	ATAAGCAATTCGA	TCGACTAATCATAAAGATATCGGCAC	ACTTCAGGGTGACCGAAGAATCAGAA
FISH561	CCTGATTACGTAA	ATCTAACAGGACC	TCGACTAATCATAAAGATATCGGCAC	ACTTCAGGGTGACCGAAGAATCAGAA
FISH562	CCTGATTACGTAA	CATTATATAGCCA	TCGACTAATCATAAAGATATCGGCAC	ACTTCAGGGTGACCGAAGAATCAGAA
FISH563	CCTGATTACGTAA	CCTGATTACGTAA	TCGACTAATCATAAAGATATCGGCAC	ACTTCAGGGTGACCGAAGAATCAGAA
Negative7A	CCTGATTACGTAA	CTAATACACACCG	TCGACTAATCATAAAGATATCGGCAC	ACTTCAGGGTGACCGAAGAATCAGAA
FISH565	CCTGATTACGTAA	TTATGACCGTTGC	TCGACTAATCATAAAGATATCGGCAC	ACTTCAGGGTGACCGAAGAATCAGAA
FISH566	CCTGATTACGTAA	TTCTCGGCCGCAT	TCGACTAATCATAAAGATATCGGCAC	ACTTCAGGGTGACCGAAGAATCAGAA
FISH567	CCTGATTACGTAA	TTGGCGGTAAGAA	TCGACTAATCATAAAGATATCGGCAC	ACTTCAGGGTGACCGAAGAATCAGAA
FISH568	CCTGATTACGTAA	ACTTGTGCACCTG	TCGACTAATCATAAAGATATCGGCAC	ACTTCAGGGTGACCGAAGAATCAGAA
FISH569	CCTGATTACGTAA	CATGCCTTGATAC	TCGACTAATCATAAAGATATCGGCAC	ACTTCAGGGTGACCGAAGAATCAGAA
FISH570	CCTGATTACGTAA	CTGACGTTCGGTA	TCGACTAATCATAAAGATATCGGCAC	ACTTCAGGGTGACCGAAGAATCAGAA
FISH571	CCTGATTACGTAA	GAGGAGAGACACA	TCGACTAATCATAAAGATATCGGCAC	ACTTCAGGGTGACCGAAGAATCAGAA
FISH572	CCTGATTACGTAA	GCCGGTCCAAGTG	TCGACTAATCATAAAGATATCGGCAC	ACTTCAGGGTGACCGAAGAATCAGAA
FISH573	CCTGATTACGTAA	TTGCGTCTCACGC	TCGACTAATCATAAAGATATCGGCAC	ACTTCAGGGTGACCGAAGAATCAGAA
FISH574	CCTGATTACGTAA	TTATTCGCACACT	TCGACTAATCATAAAGATATCGGCAC	ACTTCAGGGTGACCGAAGAATCAGAA
FISH575	CCTGATTACGTAA	TGCACAGGCGGCA	TCGACTAATCATAAAGATATCGGCAC	ACTTCAGGGTGACCGAAGAATCAGAA
FISH576	CCTGATTACGTAA	AACATGTGGTAAG	TCGACTAATCATAAAGATATCGGCAC	ACTTCAGGGTGACCGAAGAATCAGAA
Negative7B	CCTGATTACGTAA	ACGCGCTCTTATA	TCGACTAATCATAAAGATATCGGCAC	ACTTCAGGGTGACCGAAGAATCAGAA
FISH578	CCTGATTACGTAA	CAATGTTAATGGT	TCGACTAATCATAAAGATATCGGCAC	ACTTCAGGGTGACCGAAGAATCAGAA
FISH579	CCTGATTACGTAA	CTAGGATATAGTT	TCGACTAATCATAAAGATATCGGCAC	ACTTCAGGGTGACCGAAGAATCAGAA
FISH580	CCTGATTACGTAA	CTGTAGGCGAGGA	TCGACTAATCATAAAGATATCGGCAC	ACTTCAGGGTGACCGAAGAATCAGAA
FISH581	CCTGATTACGTAA	CTGTCGAGGCGAC	TCGACTAATCATAAAGATATCGGCAC	ACTTCAGGGTGACCGAAGAATCAGAA
FISH582	CCTGATTACGTAA	GACTAATGAGGAA	TCGACTAATCATAAAGATATCGGCAC	ACTTCAGGGTGACCGAAGAATCAGAA
FISH583	CCTGATTACGTAA	TATCCGTAATCAT	TCGACTAATCATAAAGATATCGGCAC	ACTTCAGGGTGACCGAAGAATCAGAA
FISH584	CCTGATTACGTAA	TCCTGGAGGATAA	TCGACTAATCATAAAGATATCGGCAC	ACTTCAGGGTGACCGAAGAATCAGAA
FISH585	CCTGATTACGTAA	TCTACTGTTGTGC	TCGACTAATCATAAAGATATCGGCAC	ACTTCAGGGTGACCGAAGAATCAGAA
FISH586	CCTGATTACGTAA	TGTATATTCAGCG	TCGACTAATCATAAAGATATCGGCAC	ACTTCAGGGTGACCGAAGAATCAGAA
FISH587	CCTGATTACGTAA	ACATCAGTAGTTC	TCGACTAATCATAAAGATATCGGCAC	ACTTCAGGGTGACCGAAGAATCAGAA
FISH588	CCTGATTACGTAA	AGCGCTGGACCAA	TCGACTAATCATAAAGATATCGGCAC	ACTTCAGGGTGACCGAAGAATCAGAA
FISH589	CCTGATTACGTAA	CAAGATCGGTACC	TCGACTAATCATAAAGATATCGGCAC	ACTTCAGGGTGACCGAAGAATCAGAA
Negative7C	CCTGATTACGTAA	CCAGCCTGACGGT	TCGACTAATCATAAAGATATCGGCAC	ACTTCAGGGTGACCGAAGAATCAGAA
FISH591	CCTGATTACGTAA	CCGAAGCCGGTTC	TCGACTAATCATAAAGATATCGGCAC	ACTTCAGGGTGACCGAAGAATCAGAA
FISH592	CCTGATTACGTAA	CCGAGCAGCTGTT	TCGACTAATCATAAAGATATCGGCAC	ACTTCAGGGTGACCGAAGAATCAGAA
FISH593	CCTGATTACGTAA	CCTCCGCACAATC	TCGACTAATCATAAAGATATCGGCAC	ACTTCAGGGTGACCGAAGAATCAGAA
FISH594	CCTGATTACGTAA	CTCTAACCTATTA	TCGACTAATCATAAAGATATCGGCAC	ACTTCAGGGTGACCGAAGAATCAGAA
FISH595	CCTGATTACGTAA	GCACCTTGACATA	TCGACTAATCATAAAGATATCGGCAC	ACTTCAGGGTGACCGAAGAATCAGAA
FISH596	CCTGATTACGTAA	TAAGCGTGCTGAA	TCGACTAATCATAAAGATATCGGCAC	ACTTCAGGGTGACCGAAGAATCAGAA
FISH597	CCTGATTACGTAA	TTCGGCACAGGAG	TCGACTAATCATAAAGATATCGGCAC	ACTTCAGGGTGACCGAAGAATCAGAA
FISH598	CCTGATTACGTAA	AGACTCGATTGAG	TCGACTAATCATAAAGATATCGGCAC	ACTTCAGGGTGACCGAAGAATCAGAA
FISH599	CCTGATTACGTAA	ATCCTTCTGTTCT	TCGACTAATCATAAAGATATCGGCAC	ACTTCAGGGTGACCGAAGAATCAGAA
FISH600	CCTGATTACGTAA	CGTTACTTAGGTC	TCGACTAATCATAAAGATATCGGCAC	ACTTCAGGGTGACCGAAGAATCAGAA
FISH601	CCTGATTACGTAA	CTGGTTGGCTATC	TCGACTAATCATAAAGATATCGGCAC	ACTTCAGGGTGACCGAAGAATCAGAA
FISH602	CCTGATTACGTAA	GCACCAACGATTG	TCGACTAATCATAAAGATATCGGCAC	ACTTCAGGGTGACCGAAGAATCAGAA
FISH603	CCTGATTACGTAA	TCTTATGCATAAC	TCGACTAATCATAAAGATATCGGCAC	ACTTCAGGGTGACCGAAGAATCAGAA
FISH604	CCTGATTACGTAA	TTAGGTGTGGACC	TCGACTAATCATAAAGATATCGGCAC	ACTTCAGGGTGACCGAAGAATCAGAA
FISH605	CCTGATTACGTAA	TTCTTCTGGAACA	TCGACTAATCATAAAGATATCGGCAC	ACTTCAGGGTGACCGAAGAATCAGAA
FISH606	CCTGATTACGTAA	AGCAAGTGGCTCT	TCGACTAATCATAAAGATATCGGCAC	ACTTCAGGGTGACCGAAGAATCAGAA
FISH607	CCTGATTACGTAA	TCAAGTCACTAAT	TCGACTAATCATAAAGATATCGGCAC	ACTTCAGGGTGACCGAAGAATCAGAA
FISH608	CCTGATTACGTAA	ATGAAGACTACTG	TCGACTAATCATAAAGATATCGGCAC	ACTTCAGGGTGACCGAAGAATCAGAA
FISH609	CCTGATTACGTAA	CACCGGTAGAACC	TCGACTAATCATAAAGATATCGGCAC	ACTTCAGGGTGACCGAAGAATCAGAA
FISH610	CCTGATTACGTAA	CAGAACAACGCAT	TCGACTAATCATAAAGATATCGGCAC	ACTTCAGGGTGACCGAAGAATCAGAA
FISH611	CCTGATTACGTAA	CCTGCCGAGAACG	TCGACTAATCATAAAGATATCGGCAC	ACTTCAGGGTGACCGAAGAATCAGAA
FISH612	CCTGATTACGTAA	GTGATGGAGCGGT	TCGACTAATCATAAAGATATCGGCAC	ACTTCAGGGTGACCGAAGAATCAGAA
FISH613	CCTGATTACGTAA	TACGAACTATAGC	TCGACTAATCATAAAGATATCGGCAC	ACTTCAGGGTGACCGAAGAATCAGAA
FISH614	CCTGATTACGTAA	TACGGACCGCTCA	TCGACTAATCATAAAGATATCGGCAC	ACTTCAGGGTGACCGAAGAATCAGAA
FISH615	CCTGATTACGTAA	TGGACGCTAGATC	TCGACTAATCATAAAGATATCGGCAC	ACTTCAGGGTGACCGAAGAATCAGAA
FISH616	CCTGATTACGTAA	AGTCTTCACCTCC	TCGACTAATCATAAAGATATCGGCAC	ACTTCAGGGTGACCGAAGAATCAGAA
FISH617	CCTGATTACGTAA	AGTGCTTATCCGT	TCGACTAATCATAAAGATATCGGCAC	ACTTCAGGGTGACCGAAGAATCAGAA
FISH618	CCTGATTACGTAA	ATCGCTGCCTGGC	TCGACTAATCATAAAGATATCGGCAC	ACTTCAGGGTGACCGAAGAATCAGAA
FISH619	CCTGATTACGTAA	ATGCTTGCGACAG	TCGACTAATCATAAAGATATCGGCAC	ACTTCAGGGTGACCGAAGAATCAGAA
FISH620	CCTGATTACGTAA	CAATCCTCAAGAG	TCGACTAATCATAAAGATATCGGCAC	ACTTCAGGGTGACCGAAGAATCAGAA
FISH621	CCTGATTACGTAA	CATGCACACCTCT	TCGACTAATCATAAAGATATCGGCAC	ACTTCAGGGTGACCGAAGAATCAGAA
FISH622	CCTGATTACGTAA	CGGAGAATATTAT	TCGACTAATCATAAAGATATCGGCAC	ACTTCAGGGTGACCGAAGAATCAGAA
FISH623	CCTGATTACGTAA	GAGCGAAGGTAGT	TCGACTAATCATAAAGATATCGGCAC	ACTTCAGGGTGACCGAAGAATCAGAA
FISH624	CCTGATTACGTAA	GGCGACTGTTCCT	TCGACTAATCATAAAGATATCGGCAC	ACTTCAGGGTGACCGAAGAATCAGAA
FISH625	CCTGATTACGTAA	GTCAGTTAACGAC	TCGACTAATCATAAAGATATCGGCAC	ACTTCAGGGTGACCGAAGAATCAGAA
FISH626	CCTGATTACGTAA	TCCACAGATACAG	TCGACTAATCATAAAGATATCGGCAC	ACTTCAGGGTGACCGAAGAATCAGAA
FISH627	CCTGATTACGTAA	TCGAGTTGTAACT	TCGACTAATCATAAAGATATCGGCAC	ACTTCAGGGTGACCGAAGAATCAGAA
FISH628	CCTGATTACGTAA	TCGGTCTTAGACG	TCGACTAATCATAAAGATATCGGCAC	ACTTCAGGGTGACCGAAGAATCAGAA
FISH629	CCTGATTACGTAA	TCTAAGGAGTTAT	TCGACTAATCATAAAGATATCGGCAC	ACTTCAGGGTGACCGAAGAATCAGAA
Negative7D	CCTGATTACGTAA	TCTATCTCTCGCT	TCGACTAATCATAAAGATATCGGCAC	ACTTCAGGGTGACCGAAGAATCAGAA
FISH631	CCTGATTACGTAA	TGTGAAGTTGCCA	TCGACTAATCATAAAGATATCGGCAC	ACTTCAGGGTGACCGAAGAATCAGAA
FISH632	CCTGATTACGTAA	TTACCATTCCTCA	TCGACTAATCATAAAGATATCGGCAC	ACTTCAGGGTGACCGAAGAATCAGAA
FISH633	CCTGATTACGTAA	AGATTCTACACAA	TCGACTAATCATAAAGATATCGGCAC	ACTTCAGGGTGACCGAAGAATCAGAA
FISH634	CCTGATTACGTAA	ATGCGATTAATTG	TCGACTAATCATAAAGATATCGGCAC	ACTTCAGGGTGACCGAAGAATCAGAA
FISH635	CCTGATTACGTAA	CCGTAGTGTTGAT	TCGACTAATCATAAAGATATCGGCAC	ACTTCAGGGTGACCGAAGAATCAGAA
FISH636	CCTGATTACGTAA	CCTGTACCATTGT	TCGACTAATCATAAAGATATCGGCAC	ACTTCAGGGTGACCGAAGAATCAGAA
FISH637	CCTGATTACGTAA	GGCTGTTACAACA	TCGACTAATCATAAAGATATCGGCAC	ACTTCAGGGTGACCGAAGAATCAGAA
FISH638	CCTGATTACGTAA	GGTTCAATGACGC	TCGACTAATCATAAAGATATCGGCAC	ACTTCAGGGTGACCGAAGAATCAGAA
FISH639	CCTGATTACGTAA	GGTTCCTGCACTT	TCGACTAATCATAAAGATATCGGCAC	ACTTCAGGGTGACCGAAGAATCAGAA
FISH640	CCTGATTACGTAA	GTCCAACTTCAGT	TCGACTAATCATAAAGATATCGGCAC	ACTTCAGGGTGACCGAAGAATCAGAA
FISH641	CCTGATTACGTAA	GTCCAGGCCTTCT	TCGACTAATCATAAAGATATCGGCAC	ACTTCAGGGTGACCGAAGAATCAGAA
FISH642	CCTGATTACGTAA	GTGACGCCGTATT	TCGACTAATCATAAAGATATCGGCAC	ACTTCAGGGTGACCGAAGAATCAGAA
FISH643	CCTGATTACGTAA	TGCAGCAACCAGC	TCGACTAATCATAAAGATATCGGCAC	ACTTCAGGGTGACCGAAGAATCAGAA
FISH644	CCTGATTACGTAA	TGGACATGGCATT	TCGACTAATCATAAAGATATCGGCAC	ACTTCAGGGTGACCGAAGAATCAGAA
FISH645	CCTGATTACGTAA	TGGTGGTCATTCA	TCGACTAATCATAAAGATATCGGCAC	ACTTCAGGGTGACCGAAGAATCAGAA
FISH646	CCTGATTACGTAA	TTACCAGAGCCTG	TCGACTAATCATAAAGATATCGGCAC	ACTTCAGGGTGACCGAAGAATCAGAA
FISH647	CCTGATTACGTAA	TTCCGCGGCATAG	TCGACTAATCATAAAGATATCGGCAC	ACTTCAGGGTGACCGAAGAATCAGAA
FISH648	CCTGATTACGTAA	ACAACCATTGGCA	TCGACTAATCATAAAGATATCGGCAC	ACTTCAGGGTGACCGAAGAATCAGAA
FISH649	CCTGATTACGTAA	AGCCTAGCCAACT	TCGACTAATCATAAAGATATCGGCAC	ACTTCAGGGTGACCGAAGAATCAGAA
FISH650	CCTGATTACGTAA	ATAATCGAGGCTT	TCGACTAATCATAAAGATATCGGCAC	ACTTCAGGGTGACCGAAGAATCAGAA
FISH651	CCTGATTACGTAA	CTGAGTCAGAAGT	TCGACTAATCATAAAGATATCGGCAC	ACTTCAGGGTGACCGAAGAATCAGAA
FISH652	CCTGATTACGTAA	GATAGGCGCCTTG	TCGACTAATCATAAAGATATCGGCAC	ACTTCAGGGTGACCGAAGAATCAGAA
FISH653	CTAATACACACCG	ATCCGGTCGGAGA	TCGACTAATCATAAAGATATCGGCAC	ACTTCAGGGTGACCGAAGAATCAGAA
FISH654	CTAATACACACCG	CTGAGGTGATCAG	TCGACTAATCATAAAGATATCGGCAC	ACTTCAGGGTGACCGAAGAATCAGAA
FISH655	CTAATACACACCG	AGTGTCCTGCTAG	TCGACTAATCATAAAGATATCGGCAC	ACTTCAGGGTGACCGAAGAATCAGAA
FISH656	CTAATACACACCG	ATAAGCAATTCGA	TCGACTAATCATAAAGATATCGGCAC	ACTTCAGGGTGACCGAAGAATCAGAA
FISH657	CTAATACACACCG	ATCTAACAGGACC	TCGACTAATCATAAAGATATCGGCAC	ACTTCAGGGTGACCGAAGAATCAGAA
Negative8A	CTAATACACACCG	CATTATATAGCCA	TCGACTAATCATAAAGATATCGGCAC	ACTTCAGGGTGACCGAAGAATCAGAA
FISH659	CTAATACACACCG	CCTGATTACGTAA	TCGACTAATCATAAAGATATCGGCAC	ACTTCAGGGTGACCGAAGAATCAGAA
FISH660	CTAATACACACCG	CTAATACACACCG	TCGACTAATCATAAAGATATCGGCAC	ACTTCAGGGTGACCGAAGAATCAGAA
FISH661	CTAATACACACCG	TTATGACCGTTGC	TCGACTAATCATAAAGATATCGGCAC	ACTTCAGGGTGACCGAAGAATCAGAA
FISH662	CTAATACACACCG	TTCTCGGCCGCAT	TCGACTAATCATAAAGATATCGGCAC	ACTTCAGGGTGACCGAAGAATCAGAA
FISH663	CTAATACACACCG	TTGGCGGTAAGAA	TCGACTAATCATAAAGATATCGGCAC	ACTTCAGGGTGACCGAAGAATCAGAA
FISH664	CTAATACACACCG	ACTTGTGCACCTG	TCGACTAATCATAAAGATATCGGCAC	ACTTCAGGGTGACCGAAGAATCAGAA
FISH665	CTAATACACACCG	CATGCCTTGATAC	TCGACTAATCATAAAGATATCGGCAC	ACTTCAGGGTGACCGAAGAATCAGAA
FISH666	CTAATACACACCG	CTGACGTTCGGTA	TCGACTAATCATAAAGATATCGGCAC	ACTTCAGGGTGACCGAAGAATCAGAA
FISH667	CTAATACACACCG	GAGGAGAGACACA	TCGACTAATCATAAAGATATCGGCAC	ACTTCAGGGTGACCGAAGAATCAGAA
FISH668	CTAATACACACCG	GCCGGTCCAAGTG	TCGACTAATCATAAAGATATCGGCAC	ACTTCAGGGTGACCGAAGAATCAGAA
FISH669	CTAATACACACCG	TTGCGTCTCACGC	TCGACTAATCATAAAGATATCGGCAC	ACTTCAGGGTGACCGAAGAATCAGAA
FISH670	CTAATACACACCG	TTATTCGCACACT	TCGACTAATCATAAAGATATCGGCAC	ACTTCAGGGTGACCGAAGAATCAGAA
FISH671	CTAATACACACCG	TGCACAGGCGGCA	TCGACTAATCATAAAGATATCGGCAC	ACTTCAGGGTGACCGAAGAATCAGAA
FISH672	CTAATACACACCG	AACATGTGGTAAG	TCGACTAATCATAAAGATATCGGCAC	ACTTCAGGGTGACCGAAGAATCAGAA
FISH673	CTAATACACACCG	ACGCGCTCTTATA	TCGACTAATCATAAAGATATCGGCAC	ACTTCAGGGTGACCGAAGAATCAGAA
FISH674	CTAATACACACCG	CAATGTTAATGGT	TCGACTAATCATAAAGATATCGGCAC	ACTTCAGGGTGACCGAAGAATCAGAA
FISH675	CTAATACACACCG	CTAGGATATAGTT	TCGACTAATCATAAAGATATCGGCAC	ACTTCAGGGTGACCGAAGAATCAGAA
FISH676	CTAATACACACCG	CTGTAGGCGAGGA	TCGACTAATCATAAAGATATCGGCAC	ACTTCAGGGTGACCGAAGAATCAGAA
FISH677	CTAATACACACCG	CTGTCGAGGCGAC	TCGACTAATCATAAAGATATCGGCAC	ACTTCAGGGTGACCGAAGAATCAGAA
FISH678	CTAATACACACCG	GACTAATGAGGAA	TCGACTAATCATAAAGATATCGGCAC	ACTTCAGGGTGACCGAAGAATCAGAA
FISH679	CTAATACACACCG	TATCCGTAATCAT	TCGACTAATCATAAAGATATCGGCAC	ACTTCAGGGTGACCGAAGAATCAGAA
FISH680	CTAATACACACCG	TCCTGGAGGATAA	TCGACTAATCATAAAGATATCGGCAC	ACTTCAGGGTGACCGAAGAATCAGAA
FISH681	CTAATACACACCG	TCTACTGTTGTGC	TCGACTAATCATAAAGATATCGGCAC	ACTTCAGGGTGACCGAAGAATCAGAA
FISH682	CTAATACACACCG	TGTATATTCAGCG	TCGACTAATCATAAAGATATCGGCAC	ACTTCAGGGTGACCGAAGAATCAGAA
Negative8B	CTAATACACACCG	ACATCAGTAGTTC	TCGACTAATCATAAAGATATCGGCAC	ACTTCAGGGTGACCGAAGAATCAGAA
FISH684	CTAATACACACCG	AGCGCTGGACCAA	TCGACTAATCATAAAGATATCGGCAC	ACTTCAGGGTGACCGAAGAATCAGAA
FISH685	CTAATACACACCG	CAAGATCGGTACC	TCGACTAATCATAAAGATATCGGCAC	ACTTCAGGGTGACCGAAGAATCAGAA
FISH686	CTAATACACACCG	CCAGCCTGACGGT	TCGACTAATCATAAAGATATCGGCAC	ACTTCAGGGTGACCGAAGAATCAGAA
FISH687	CTAATACACACCG	CCGAAGCCGGTTC	TCGACTAATCATAAAGATATCGGCAC	ACTTCAGGGTGACCGAAGAATCAGAA
FISH688	CTAATACACACCG	CCGAGCAGCTGTT	TCGACTAATCATAAAGATATCGGCAC	ACTTCAGGGTGACCGAAGAATCAGAA
Negative8C	CTAATACACACCG	CCTCCGCACAATC	TCGACTAATCATAAAGATATCGGCAC	ACTTCAGGGTGACCGAAGAATCAGAA
Negative8D	CTAATACACACCG	CTCTAACCTATTA	TCGACTAATCATAAAGATATCGGCAC	ACTTCAGGGTGACCGAAGAATCAGAA
FISH691	CTAATACACACCG	GCACCTTGACATA	TCGACTAATCATAAAGATATCGGCAC	ACTTCAGGGTGACCGAAGAATCAGAA
FISH692	CTAATACACACCG	TAAGCGTGCTGAA	TCGACTAATCATAAAGATATCGGCAC	ACTTCAGGGTGACCGAAGAATCAGAA
FISH693	CTAATACACACCG	TTCGGCACAGGAG	TCGACTAATCATAAAGATATCGGCAC	ACTTCAGGGTGACCGAAGAATCAGAA
FISH694	CTAATACACACCG	AGACTCGATTGAG	TCGACTAATCATAAAGATATCGGCAC	ACTTCAGGGTGACCGAAGAATCAGAA
FISH695	CTAATACACACCG	ATCCTTCTGTTCT	TCGACTAATCATAAAGATATCGGCAC	ACTTCAGGGTGACCGAAGAATCAGAA
FISH696	CTAATACACACCG	CGTTACTTAGGTC	TCGACTAATCATAAAGATATCGGCAC	ACTTCAGGGTGACCGAAGAATCAGAA
FISH697	CTAATACACACCG	CTGGTTGGCTATC	TCGACTAATCATAAAGATATCGGCAC	ACTTCAGGGTGACCGAAGAATCAGAA
FISH698	CTAATACACACCG	GCACCAACGATTG	TCGACTAATCATAAAGATATCGGCAC	ACTTCAGGGTGACCGAAGAATCAGAA
FISH699	CTAATACACACCG	TCTTATGCATAAC	TCGACTAATCATAAAGATATCGGCAC	ACTTCAGGGTGACCGAAGAATCAGAA
FISH700	CTAATACACACCG	TTAGGTGTGGACC	TCGACTAATCATAAAGATATCGGCAC	ACTTCAGGGTGACCGAAGAATCAGAA
FISH701	CTAATACACACCG	TTCTTCTGGAACA	TCGACTAATCATAAAGATATCGGCAC	ACTTCAGGGTGACCGAAGAATCAGAA
FISH702	CTAATACACACCG	AGCAAGTGGCTCT	TCGACTAATCATAAAGATATCGGCAC	ACTTCAGGGTGACCGAAGAATCAGAA
FISH703	CTAATACACACCG	TCAAGTCACTAAT	TCGACTAATCATAAAGATATCGGCAC	ACTTCAGGGTGACCGAAGAATCAGAA
FISH704	CTAATACACACCG	ATGAAGACTACTG	TCGACTAATCATAAAGATATCGGCAC	ACTTCAGGGTGACCGAAGAATCAGAA
FISH705	CTAATACACACCG	CACCGGTAGAACC	TCGACTAATCATAAAGATATCGGCAC	ACTTCAGGGTGACCGAAGAATCAGAA
FISH706	CTAATACACACCG	CAGAACAACGCAT	TCGACTAATCATAAAGATATCGGCAC	ACTTCAGGGTGACCGAAGAATCAGAA
FISH707	CTAATACACACCG	CCTGCCGAGAACG	TCGACTAATCATAAAGATATCGGCAC	ACTTCAGGGTGACCGAAGAATCAGAA
FISH708	CTAATACACACCG	GTGATGGAGCGGT	TCGACTAATCATAAAGATATCGGCAC	ACTTCAGGGTGACCGAAGAATCAGAA
FISH709	CTAATACACACCG	TACGAACTATAGC	TCGACTAATCATAAAGATATCGGCAC	ACTTCAGGGTGACCGAAGAATCAGAA
FISH710	CTAATACACACCG	TACGGACCGCTCA	TCGACTAATCATAAAGATATCGGCAC	ACTTCAGGGTGACCGAAGAATCAGAA
FISH711	CTAATACACACCG	TGGACGCTAGATC	TCGACTAATCATAAAGATATCGGCAC	ACTTCAGGGTGACCGAAGAATCAGAA
Negative8E	CTAATACACACCG	AGTCTTCACCTCC	TCGACTAATCATAAAGATATCGGCAC	ACTTCAGGGTGACCGAAGAATCAGAA
FISH713	CTAATACACACCG	AGTGCTTATCCGT	TCGACTAATCATAAAGATATCGGCAC	ACTTCAGGGTGACCGAAGAATCAGAA
FISH714	CTAATACACACCG	ATCGCTGCCTGGC	TCGACTAATCATAAAGATATCGGCAC	ACTTCAGGGTGACCGAAGAATCAGAA
FISH715	CTAATACACACCG	ATGCTTGCGACAG	TCGACTAATCATAAAGATATCGGCAC	ACTTCAGGGTGACCGAAGAATCAGAA
FISH716	CTAATACACACCG	CAATCCTCAAGAG	TCGACTAATCATAAAGATATCGGCAC	ACTTCAGGGTGACCGAAGAATCAGAA
Negative8F	CTAATACACACCG	CATGCACACCTCT	TCGACTAATCATAAAGATATCGGCAC	ACTTCAGGGTGACCGAAGAATCAGAA
FISH718	CTAATACACACCG	CGGAGAATATTAT	TCGACTAATCATAAAGATATCGGCAC	ACTTCAGGGTGACCGAAGAATCAGAA
FISH719	CTAATACACACCG	GAGCGAAGGTAGT	TCGACTAATCATAAAGATATCGGCAC	ACTTCAGGGTGACCGAAGAATCAGAA
FISH720	CTAATACACACCG	GGCGACTGTTCCT	TCGACTAATCATAAAGATATCGGCAC	ACTTCAGGGTGACCGAAGAATCAGAA
FISH721	CTAATACACACCG	GTCAGTTAACGAC	TCGACTAATCATAAAGATATCGGCAC	ACTTCAGGGTGACCGAAGAATCAGAA
FISH722	CTAATACACACCG	TCCACAGATACAG	TCGACTAATCATAAAGATATCGGCAC	ACTTCAGGGTGACCGAAGAATCAGAA
Negative8G	CTAATACACACCG	TCGAGTTGTAACT	TCGACTAATCATAAAGATATCGGCAC	ACTTCAGGGTGACCGAAGAATCAGAA
FISH724	CTAATACACACCG	TCGGTCTTAGACG	TCGACTAATCATAAAGATATCGGCAC	ACTTCAGGGTGACCGAAGAATCAGAA
FISH725	CTAATACACACCG	TCTAAGGAGTTAT	TCGACTAATCATAAAGATATCGGCAC	ACTTCAGGGTGACCGAAGAATCAGAA
FISH726	CTAATACACACCG	TCTATCTCTCGCT	TCGACTAATCATAAAGATATCGGCAC	ACTTCAGGGTGACCGAAGAATCAGAA
FISH727	CTAATACACACCG	TGTGAAGTTGCCA	TCGACTAATCATAAAGATATCGGCAC	ACTTCAGGGTGACCGAAGAATCAGAA
FISH728	CTAATACACACCG	TTACCATTCCTCA	TCGACTAATCATAAAGATATCGGCAC	ACTTCAGGGTGACCGAAGAATCAGAA
FISH729	CTAATACACACCG	AGATTCTACACAA	TCGACTAATCATAAAGATATCGGCAC	ACTTCAGGGTGACCGAAGAATCAGAA
FISH730	CTAATACACACCG	ATGCGATTAATTG	TCGACTAATCATAAAGATATCGGCAC	ACTTCAGGGTGACCGAAGAATCAGAA
FISH731	CTAATACACACCG	CCGTAGTGTTGAT	TCGACTAATCATAAAGATATCGGCAC	ACTTCAGGGTGACCGAAGAATCAGAA
FISH732	CTAATACACACCG	CCTGTACCATTGT	TCGACTAATCATAAAGATATCGGCAC	ACTTCAGGGTGACCGAAGAATCAGAA
FISH733	CTAATACACACCG	GGCTGTTACAACA	TCGACTAATCATAAAGATATCGGCAC	ACTTCAGGGTGACCGAAGAATCAGAA
FISH734	CTAATACACACCG	GGTTCAATGACGC	TCGACTAATCATAAAGATATCGGCAC	ACTTCAGGGTGACCGAAGAATCAGAA
FISH735	CTAATACACACCG	GGTTCCTGCACTT	TCGACTAATCATAAAGATATCGGCAC	ACTTCAGGGTGACCGAAGAATCAGAA
FISH736	CTAATACACACCG	GTCCAACTTCAGT	TCGACTAATCATAAAGATATCGGCAC	ACTTCAGGGTGACCGAAGAATCAGAA
FISH737	CTAATACACACCG	GTCCAGGCCTTCT	TCGACTAATCATAAAGATATCGGCAC	ACTTCAGGGTGACCGAAGAATCAGAA
FISH738	CTAATACACACCG	GTGACGCCGTATT	TCGACTAATCATAAAGATATCGGCAC	ACTTCAGGGTGACCGAAGAATCAGAA
FISH739	CTAATACACACCG	TGCAGCAACCAGC	TCGACTAATCATAAAGATATCGGCAC	ACTTCAGGGTGACCGAAGAATCAGAA
FISH740	CTAATACACACCG	TGGACATGGCATT	TCGACTAATCATAAAGATATCGGCAC	ACTTCAGGGTGACCGAAGAATCAGAA
FISH741	CTAATACACACCG	TGGTGGTCATTCA	TCGACTAATCATAAAGATATCGGCAC	ACTTCAGGGTGACCGAAGAATCAGAA
FISH742	CTAATACACACCG	TTACCAGAGCCTG	TCGACTAATCATAAAGATATCGGCAC	ACTTCAGGGTGACCGAAGAATCAGAA
FISH743	CTAATACACACCG	TTCCGCGGCATAG	TCGACTAATCATAAAGATATCGGCAC	ACTTCAGGGTGACCGAAGAATCAGAA
FISH744	CTAATACACACCG	ACAACCATTGGCA	TCGACTAATCATAAAGATATCGGCAC	ACTTCAGGGTGACCGAAGAATCAGAA
Negative8H	CTAATACACACCG	AGCCTAGCCAACT	TCGACTAATCATAAAGATATCGGCAC	ACTTCAGGGTGACCGAAGAATCAGAA
FISH746	CTAATACACACCG	ATAATCGAGGCTT	TCGACTAATCATAAAGATATCGGCAC	ACTTCAGGGTGACCGAAGAATCAGAA
FISH747	CTAATACACACCG	CTGAGTCAGAAGT	TCGACTAATCATAAAGATATCGGCAC	ACTTCAGGGTGACCGAAGAATCAGAA
FISH748	CTAATACACACCG	GATAGGCGCCTTG	TCGACTAATCATAAAGATATCGGCAC	ACTTCAGGGTGACCGAAGAATCAGAA
FISH749	TTATGACCGTTGC	ATCCGGTCGGAGA	TCGACTAATCATAAAGATATCGGCAC	ACTTCAGGGTGACCGAAGAATCAGAA
FISH750	TTATGACCGTTGC	CTGAGGTGATCAG	TCGACTAATCATAAAGATATCGGCAC	ACTTCAGGGTGACCGAAGAATCAGAA
FISH751	TTATGACCGTTGC	AGTGTCCTGCTAG	TCGACTAATCATAAAGATATCGGCAC	ACTTCAGGGTGACCGAAGAATCAGAA
Negative9A	TTATGACCGTTGC	ATAAGCAATTCGA	TCGACTAATCATAAAGATATCGGCAC	ACTTCAGGGTGACCGAAGAATCAGAA
FISH753	TTATGACCGTTGC	ATCTAACAGGACC	TCGACTAATCATAAAGATATCGGCAC	ACTTCAGGGTGACCGAAGAATCAGAA
FISH754	TTATGACCGTTGC	CATTATATAGCCA	TCGACTAATCATAAAGATATCGGCAC	ACTTCAGGGTGACCGAAGAATCAGAA
FISH755	TTATGACCGTTGC	CCTGATTACGTAA	TCGACTAATCATAAAGATATCGGCAC	ACTTCAGGGTGACCGAAGAATCAGAA
FISH756	TTATGACCGTTGC	CTAATACACACCG	TCGACTAATCATAAAGATATCGGCAC	ACTTCAGGGTGACCGAAGAATCAGAA
FISH757	TTATGACCGTTGC	TTATGACCGTTGC	TCGACTAATCATAAAGATATCGGCAC	ACTTCAGGGTGACCGAAGAATCAGAA
FISH758	TTATGACCGTTGC	TTCTCGGCCGCAT	TCGACTAATCATAAAGATATCGGCAC	ACTTCAGGGTGACCGAAGAATCAGAA
FISH759	TTATGACCGTTGC	TTGGCGGTAAGAA	TCGACTAATCATAAAGATATCGGCAC	ACTTCAGGGTGACCGAAGAATCAGAA
FISH760	TTATGACCGTTGC	ACTTGTGCACCTG	TCGACTAATCATAAAGATATCGGCAC	ACTTCAGGGTGACCGAAGAATCAGAA
FISH761	TTATGACCGTTGC	CATGCCTTGATAC	TCGACTAATCATAAAGATATCGGCAC	ACTTCAGGGTGACCGAAGAATCAGAA
FISH762	TTATGACCGTTGC	CTGACGTTCGGTA	TCGACTAATCATAAAGATATCGGCAC	ACTTCAGGGTGACCGAAGAATCAGAA
FISH763	TTATGACCGTTGC	GAGGAGAGACACA	TCGACTAATCATAAAGATATCGGCAC	ACTTCAGGGTGACCGAAGAATCAGAA
FISH764	TTATGACCGTTGC	GCCGGTCCAAGTG	TCGACTAATCATAAAGATATCGGCAC	ACTTCAGGGTGACCGAAGAATCAGAA
Negative9B	TTATGACCGTTGC	TTGCGTCTCACGC	TCGACTAATCATAAAGATATCGGCAC	ACTTCAGGGTGACCGAAGAATCAGAA
FISH766	TTATGACCGTTGC	TTATTCGCACACT	TCGACTAATCATAAAGATATCGGCAC	ACTTCAGGGTGACCGAAGAATCAGAA
FISH767	TTATGACCGTTGC	TGCACAGGCGGCA	TCGACTAATCATAAAGATATCGGCAC	ACTTCAGGGTGACCGAAGAATCAGAA
FISH768	TTATGACCGTTGC	AACATGTGGTAAG	TCGACTAATCATAAAGATATCGGCAC	ACTTCAGGGTGACCGAAGAATCAGAA
FISH769	TTATGACCGTTGC	ACGCGCTCTTATA	TCGACTAATCATAAAGATATCGGCAC	ACTTCAGGGTGACCGAAGAATCAGAA
FISH770	TTATGACCGTTGC	CAATGTTAATGGT	TCGACTAATCATAAAGATATCGGCAC	ACTTCAGGGTGACCGAAGAATCAGAA
FISH771	TTATGACCGTTGC	CTAGGATATAGTT	TCGACTAATCATAAAGATATCGGCAC	ACTTCAGGGTGACCGAAGAATCAGAA
FISH772	TTATGACCGTTGC	CTGTAGGCGAGGA	TCGACTAATCATAAAGATATCGGCAC	ACTTCAGGGTGACCGAAGAATCAGAA
FISH773	TTATGACCGTTGC	CTGTCGAGGCGAC	TCGACTAATCATAAAGATATCGGCAC	ACTTCAGGGTGACCGAAGAATCAGAA
FISH774	TTATGACCGTTGC	GACTAATGAGGAA	TCGACTAATCATAAAGATATCGGCAC	ACTTCAGGGTGACCGAAGAATCAGAA
Negative9C	TTATGACCGTTGC	TATCCGTAATCAT	TCGACTAATCATAAAGATATCGGCAC	ACTTCAGGGTGACCGAAGAATCAGAA
Negative9D	TTATGACCGTTGC	TCCTGGAGGATAA	TCGACTAATCATAAAGATATCGGCAC	ACTTCAGGGTGACCGAAGAATCAGAA
FISH777	TTATGACCGTTGC	TCTACTGTTGTGC	TCGACTAATCATAAAGATATCGGCAC	ACTTCAGGGTGACCGAAGAATCAGAA
FISH778	TTATGACCGTTGC	TGTATATTCAGCG	TCGACTAATCATAAAGATATCGGCAC	ACTTCAGGGTGACCGAAGAATCAGAA
FISH779	TTATGACCGTTGC	ACATCAGTAGTTC	TCGACTAATCATAAAGATATCGGCAC	ACTTCAGGGTGACCGAAGAATCAGAA
FISH780	TTATGACCGTTGC	AGCGCTGGACCAA	TCGACTAATCATAAAGATATCGGCAC	ACTTCAGGGTGACCGAAGAATCAGAA
FISH781	TTATGACCGTTGC	CAAGATCGGTACC	TCGACTAATCATAAAGATATCGGCAC	ACTTCAGGGTGACCGAAGAATCAGAA
FISH782	TTATGACCGTTGC	CCAGCCTGACGGT	TCGACTAATCATAAAGATATCGGCAC	ACTTCAGGGTGACCGAAGAATCAGAA
Negative9E	TTATGACCGTTGC	CCGAAGCCGGTTC	TCGACTAATCATAAAGATATCGGCAC	ACTTCAGGGTGACCGAAGAATCAGAA
FISH784	TTATGACCGTTGC	CCGAGCAGCTGTT	TCGACTAATCATAAAGATATCGGCAC	ACTTCAGGGTGACCGAAGAATCAGAA
FISH785	TTATGACCGTTGC	CCTCCGCACAATC	TCGACTAATCATAAAGATATCGGCAC	ACTTCAGGGTGACCGAAGAATCAGAA
FISH786	TTATGACCGTTGC	CTCTAACCTATTA	TCGACTAATCATAAAGATATCGGCAC	ACTTCAGGGTGACCGAAGAATCAGAA
FISH787	TTATGACCGTTGC	GCACCTTGACATA	TCGACTAATCATAAAGATATCGGCAC	ACTTCAGGGTGACCGAAGAATCAGAA
FISH788	TTATGACCGTTGC	TAAGCGTGCTGAA	TCGACTAATCATAAAGATATCGGCAC	ACTTCAGGGTGACCGAAGAATCAGAA
FISH789	TTATGACCGTTGC	TTCGGCACAGGAG	TCGACTAATCATAAAGATATCGGCAC	ACTTCAGGGTGACCGAAGAATCAGAA
FISH790	TTATGACCGTTGC	AGACTCGATTGAG	TCGACTAATCATAAAGATATCGGCAC	ACTTCAGGGTGACCGAAGAATCAGAA
FISH791	TTATGACCGTTGC	ATCCTTCTGTTCT	TCGACTAATCATAAAGATATCGGCAC	ACTTCAGGGTGACCGAAGAATCAGAA
Negative9F	TTATGACCGTTGC	CGTTACTTAGGTC	TCGACTAATCATAAAGATATCGGCAC	ACTTCAGGGTGACCGAAGAATCAGAA
FISH793	TTATGACCGTTGC	CTGGTTGGCTATC	TCGACTAATCATAAAGATATCGGCAC	ACTTCAGGGTGACCGAAGAATCAGAA
FISH794	TTATGACCGTTGC	GCACCAACGATTG	TCGACTAATCATAAAGATATCGGCAC	ACTTCAGGGTGACCGAAGAATCAGAA
FISH795	TTATGACCGTTGC	TCTTATGCATAAC	TCGACTAATCATAAAGATATCGGCAC	ACTTCAGGGTGACCGAAGAATCAGAA
FISH796	TTATGACCGTTGC	TTAGGTGTGGACC	TCGACTAATCATAAAGATATCGGCAC	ACTTCAGGGTGACCGAAGAATCAGAA
FISH797	TTATGACCGTTGC	TTCTTCTGGAACA	TCGACTAATCATAAAGATATCGGCAC	ACTTCAGGGTGACCGAAGAATCAGAA
FISH798	TTATGACCGTTGC	AGCAAGTGGCTCT	TCGACTAATCATAAAGATATCGGCAC	ACTTCAGGGTGACCGAAGAATCAGAA
FISH799	TTATGACCGTTGC	TCAAGTCACTAAT	TCGACTAATCATAAAGATATCGGCAC	ACTTCAGGGTGACCGAAGAATCAGAA
FISH800	TTATGACCGTTGC	ATGAAGACTACTG	TCGACTAATCATAAAGATATCGGCAC	ACTTCAGGGTGACCGAAGAATCAGAA
FISH801	TTATGACCGTTGC	CACCGGTAGAACC	TCGACTAATCATAAAGATATCGGCAC	ACTTCAGGGTGACCGAAGAATCAGAA
FISH802	TTATGACCGTTGC	CAGAACAACGCAT	TCGACTAATCATAAAGATATCGGCAC	ACTTCAGGGTGACCGAAGAATCAGAA
FISH803	TTATGACCGTTGC	CCTGCCGAGAACG	TCGACTAATCATAAAGATATCGGCAC	ACTTCAGGGTGACCGAAGAATCAGAA
FISH804	TTATGACCGTTGC	GTGATGGAGCGGT	TCGACTAATCATAAAGATATCGGCAC	ACTTCAGGGTGACCGAAGAATCAGAA
FISH805	TTATGACCGTTGC	TACGAACTATAGC	TCGACTAATCATAAAGATATCGGCAC	ACTTCAGGGTGACCGAAGAATCAGAA
FISH806	TTATGACCGTTGC	TACGGACCGCTCA	TCGACTAATCATAAAGATATCGGCAC	ACTTCAGGGTGACCGAAGAATCAGAA
FISH807	TTATGACCGTTGC	TGGACGCTAGATC	TCGACTAATCATAAAGATATCGGCAC	ACTTCAGGGTGACCGAAGAATCAGAA
FISH808	TTATGACCGTTGC	AGTCTTCACCTCC	TCGACTAATCATAAAGATATCGGCAC	ACTTCAGGGTGACCGAAGAATCAGAA
FISH809	TTATGACCGTTGC	AGTGCTTATCCGT	TCGACTAATCATAAAGATATCGGCAC	ACTTCAGGGTGACCGAAGAATCAGAA
FISH810	TTATGACCGTTGC	ATCGCTGCCTGGC	TCGACTAATCATAAAGATATCGGCAC	ACTTCAGGGTGACCGAAGAATCAGAA
FISH811	TTATGACCGTTGC	ATGCTTGCGACAG	TCGACTAATCATAAAGATATCGGCAC	ACTTCAGGGTGACCGAAGAATCAGAA
FISH812	TTATGACCGTTGC	CAATCCTCAAGAG	TCGACTAATCATAAAGATATCGGCAC	ACTTCAGGGTGACCGAAGAATCAGAA
FISH813	TTATGACCGTTGC	CATGCACACCTCT	TCGACTAATCATAAAGATATCGGCAC	ACTTCAGGGTGACCGAAGAATCAGAA
FISH814	TTATGACCGTTGC	CGGAGAATATTAT	TCGACTAATCATAAAGATATCGGCAC	ACTTCAGGGTGACCGAAGAATCAGAA
FISH815	TTATGACCGTTGC	GAGCGAAGGTAGT	TCGACTAATCATAAAGATATCGGCAC	ACTTCAGGGTGACCGAAGAATCAGAA
FISH816	TTATGACCGTTGC	GGCGACTGTTCCT	TCGACTAATCATAAAGATATCGGCAC	ACTTCAGGGTGACCGAAGAATCAGAA
FISH817	TTATGACCGTTGC	GTCAGTTAACGAC	TCGACTAATCATAAAGATATCGGCAC	ACTTCAGGGTGACCGAAGAATCAGAA
FISH818	TTATGACCGTTGC	TCCACAGATACAG	TCGACTAATCATAAAGATATCGGCAC	ACTTCAGGGTGACCGAAGAATCAGAA
FISH819	TTATGACCGTTGC	TCGAGTTGTAACT	TCGACTAATCATAAAGATATCGGCAC	ACTTCAGGGTGACCGAAGAATCAGAA
FISH820	TTATGACCGTTGC	TCGGTCTTAGACG	TCGACTAATCATAAAGATATCGGCAC	ACTTCAGGGTGACCGAAGAATCAGAA
FISH821	TTATGACCGTTGC	TCTAAGGAGTTAT	TCGACTAATCATAAAGATATCGGCAC	ACTTCAGGGTGACCGAAGAATCAGAA
FISH822	TTATGACCGTTGC	TCTATCTCTCGCT	TCGACTAATCATAAAGATATCGGCAC	ACTTCAGGGTGACCGAAGAATCAGAA
FISH823	TTATGACCGTTGC	TGTGAAGTTGCCA	TCGACTAATCATAAAGATATCGGCAC	ACTTCAGGGTGACCGAAGAATCAGAA
FISH824	TTATGACCGTTGC	TTACCATTCCTCA	TCGACTAATCATAAAGATATCGGCAC	ACTTCAGGGTGACCGAAGAATCAGAA
Negative9G	TTATGACCGTTGC	AGATTCTACACAA	TCGACTAATCATAAAGATATCGGCAC	ACTTCAGGGTGACCGAAGAATCAGAA
FISH826	TTATGACCGTTGC	ATGCGATTAATTG	TCGACTAATCATAAAGATATCGGCAC	ACTTCAGGGTGACCGAAGAATCAGAA
FISH827	TTATGACCGTTGC	CCGTAGTGTTGAT	TCGACTAATCATAAAGATATCGGCAC	ACTTCAGGGTGACCGAAGAATCAGAA
FISH828	TTATGACCGTTGC	CCTGTACCATTGT	TCGACTAATCATAAAGATATCGGCAC	ACTTCAGGGTGACCGAAGAATCAGAA
Negative9H	TTATGACCGTTGC	GGCTGTTACAACA	TCGACTAATCATAAAGATATCGGCAC	ACTTCAGGGTGACCGAAGAATCAGAA
FISH830	TTATGACCGTTGC	GGTTCAATGACGC	TCGACTAATCATAAAGATATCGGCAC	ACTTCAGGGTGACCGAAGAATCAGAA
FISH831	TTATGACCGTTGC	GGTTCCTGCACTT	TCGACTAATCATAAAGATATCGGCAC	ACTTCAGGGTGACCGAAGAATCAGAA
FISH832	TTATGACCGTTGC	GTCCAACTTCAGT	TCGACTAATCATAAAGATATCGGCAC	ACTTCAGGGTGACCGAAGAATCAGAA
FISH833	TTATGACCGTTGC	GTCCAGGCCTTCT	TCGACTAATCATAAAGATATCGGCAC	ACTTCAGGGTGACCGAAGAATCAGAA
FISH834	TTATGACCGTTGC	GTGACGCCGTATT	TCGACTAATCATAAAGATATCGGCAC	ACTTCAGGGTGACCGAAGAATCAGAA
FISH835	TTATGACCGTTGC	TGCAGCAACCAGC	TCGACTAATCATAAAGATATCGGCAC	ACTTCAGGGTGACCGAAGAATCAGAA
FISH836	TTATGACCGTTGC	TGGACATGGCATT	TCGACTAATCATAAAGATATCGGCAC	ACTTCAGGGTGACCGAAGAATCAGAA
FISH837	TTATGACCGTTGC	TGGTGGTCATTCA	TCGACTAATCATAAAGATATCGGCAC	ACTTCAGGGTGACCGAAGAATCAGAA
FISH838	TTATGACCGTTGC	TTACCAGAGCCTG	TCGACTAATCATAAAGATATCGGCAC	ACTTCAGGGTGACCGAAGAATCAGAA
FISH839	TTATGACCGTTGC	TTCCGCGGCATAG	TCGACTAATCATAAAGATATCGGCAC	ACTTCAGGGTGACCGAAGAATCAGAA
FISH840	TTATGACCGTTGC	ACAACCATTGGCA	TCGACTAATCATAAAGATATCGGCAC	ACTTCAGGGTGACCGAAGAATCAGAA
FISH841	TTATGACCGTTGC	AGCCTAGCCAACT	TCGACTAATCATAAAGATATCGGCAC	ACTTCAGGGTGACCGAAGAATCAGAA
FISH842	TTATGACCGTTGC	ATAATCGAGGCTT	TCGACTAATCATAAAGATATCGGCAC	ACTTCAGGGTGACCGAAGAATCAGAA
FISH843	TTATGACCGTTGC	CTGAGTCAGAAGT	TCGACTAATCATAAAGATATCGGCAC	ACTTCAGGGTGACCGAAGAATCAGAA
FISH844	TTATGACCGTTGC	GATAGGCGCCTTG	TCGACTAATCATAAAGATATCGGCAC	ACTTCAGGGTGACCGAAGAATCAGAA
FISH845	TTCTCGGCCGCAT	ATCCGGTCGGAGA	TCGACTAATCATAAAGATATCGGCAC	ACTTCAGGGTGACCGAAGAATCAGAA
FISH846	TTCTCGGCCGCAT	CTGAGGTGATCAG	TCGACTAATCATAAAGATATCGGCAC	ACTTCAGGGTGACCGAAGAATCAGAA
FISH847	TTCTCGGCCGCAT	AGTGTCCTGCTAG	TCGACTAATCATAAAGATATCGGCAC	ACTTCAGGGTGACCGAAGAATCAGAA
FISH848	TTCTCGGCCGCAT	ATAAGCAATTCGA	TCGACTAATCATAAAGATATCGGCAC	ACTTCAGGGTGACCGAAGAATCAGAA
FISH849	TTCTCGGCCGCAT	ATCTAACAGGACC	TCGACTAATCATAAAGATATCGGCAC	ACTTCAGGGTGACCGAAGAATCAGAA
Negative10A	TTCTCGGCCGCAT	CATTATATAGCCA	TCGACTAATCATAAAGATATCGGCAC	ACTTCAGGGTGACCGAAGAATCAGAA
FISH851	TTCTCGGCCGCAT	CCTGATTACGTAA	TCGACTAATCATAAAGATATCGGCAC	ACTTCAGGGTGACCGAAGAATCAGAA
FISH852	TTCTCGGCCGCAT	CTAATACACACCG	TCGACTAATCATAAAGATATCGGCAC	ACTTCAGGGTGACCGAAGAATCAGAA
FISH853	TTCTCGGCCGCAT	TTATGACCGTTGC	TCGACTAATCATAAAGATATCGGCAC	ACTTCAGGGTGACCGAAGAATCAGAA
FISH854	TTCTCGGCCGCAT	TTCTCGGCCGCAT	TCGACTAATCATAAAGATATCGGCAC	ACTTCAGGGTGACCGAAGAATCAGAA
FISH855	TTCTCGGCCGCAT	TTGGCGGTAAGAA	TCGACTAATCATAAAGATATCGGCAC	ACTTCAGGGTGACCGAAGAATCAGAA
FISH856	TTCTCGGCCGCAT	ACTTGTGCACCTG	TCGACTAATCATAAAGATATCGGCAC	ACTTCAGGGTGACCGAAGAATCAGAA
FISH857	TTCTCGGCCGCAT	CATGCCTTGATAC	TCGACTAATCATAAAGATATCGGCAC	ACTTCAGGGTGACCGAAGAATCAGAA
FISH858	TTCTCGGCCGCAT	CTGACGTTCGGTA	TCGACTAATCATAAAGATATCGGCAC	ACTTCAGGGTGACCGAAGAATCAGAA
FISH859	TTCTCGGCCGCAT	GAGGAGAGACACA	TCGACTAATCATAAAGATATCGGCAC	ACTTCAGGGTGACCGAAGAATCAGAA
FISH860	TTCTCGGCCGCAT	GCCGGTCCAAGTG	TCGACTAATCATAAAGATATCGGCAC	ACTTCAGGGTGACCGAAGAATCAGAA
FISH861	TTCTCGGCCGCAT	TTGCGTCTCACGC	TCGACTAATCATAAAGATATCGGCAC	ACTTCAGGGTGACCGAAGAATCAGAA
FISH862	TTCTCGGCCGCAT	TTATTCGCACACT	TCGACTAATCATAAAGATATCGGCAC	ACTTCAGGGTGACCGAAGAATCAGAA
FISH863	TTCTCGGCCGCAT	TGCACAGGCGGCA	TCGACTAATCATAAAGATATCGGCAC	ACTTCAGGGTGACCGAAGAATCAGAA
FISH864	TTCTCGGCCGCAT	AACATGTGGTAAG	TCGACTAATCATAAAGATATCGGCAC	ACTTCAGGGTGACCGAAGAATCAGAA
FISH865	TTCTCGGCCGCAT	ACGCGCTCTTATA	TCGACTAATCATAAAGATATCGGCAC	ACTTCAGGGTGACCGAAGAATCAGAA
FISH866	TTCTCGGCCGCAT	CAATGTTAATGGT	TCGACTAATCATAAAGATATCGGCAC	ACTTCAGGGTGACCGAAGAATCAGAA
FISH867	TTCTCGGCCGCAT	CTAGGATATAGTT	TCGACTAATCATAAAGATATCGGCAC	ACTTCAGGGTGACCGAAGAATCAGAA
FISH868	TTCTCGGCCGCAT	CTGTAGGCGAGGA	TCGACTAATCATAAAGATATCGGCAC	ACTTCAGGGTGACCGAAGAATCAGAA
FISH869	TTCTCGGCCGCAT	CTGTCGAGGCGAC	TCGACTAATCATAAAGATATCGGCAC	ACTTCAGGGTGACCGAAGAATCAGAA
FISH870	TTCTCGGCCGCAT	GACTAATGAGGAA	TCGACTAATCATAAAGATATCGGCAC	ACTTCAGGGTGACCGAAGAATCAGAA
FISH871	TTCTCGGCCGCAT	TATCCGTAATCAT	TCGACTAATCATAAAGATATCGGCAC	ACTTCAGGGTGACCGAAGAATCAGAA
FISH872	TTCTCGGCCGCAT	TCCTGGAGGATAA	TCGACTAATCATAAAGATATCGGCAC	ACTTCAGGGTGACCGAAGAATCAGAA
FISH873	TTCTCGGCCGCAT	TCTACTGTTGTGC	TCGACTAATCATAAAGATATCGGCAC	ACTTCAGGGTGACCGAAGAATCAGAA
FISH874	TTCTCGGCCGCAT	TGTATATTCAGCG	TCGACTAATCATAAAGATATCGGCAC	ACTTCAGGGTGACCGAAGAATCAGAA
FISH875	TTCTCGGCCGCAT	ACATCAGTAGTTC	TCGACTAATCATAAAGATATCGGCAC	ACTTCAGGGTGACCGAAGAATCAGAA
FISH876	TTCTCGGCCGCAT	AGCGCTGGACCAA	TCGACTAATCATAAAGATATCGGCAC	ACTTCAGGGTGACCGAAGAATCAGAA
FISH877	TTCTCGGCCGCAT	CAAGATCGGTACC	TCGACTAATCATAAAGATATCGGCAC	ACTTCAGGGTGACCGAAGAATCAGAA
FISH878	TTCTCGGCCGCAT	CCAGCCTGACGGT	TCGACTAATCATAAAGATATCGGCAC	ACTTCAGGGTGACCGAAGAATCAGAA
FISH879	TTCTCGGCCGCAT	CCGAAGCCGGTTC	TCGACTAATCATAAAGATATCGGCAC	ACTTCAGGGTGACCGAAGAATCAGAA
FISH880	TTCTCGGCCGCAT	CCGAGCAGCTGTT	TCGACTAATCATAAAGATATCGGCAC	ACTTCAGGGTGACCGAAGAATCAGAA
FISH881	TTCTCGGCCGCAT	CCTCCGCACAATC	TCGACTAATCATAAAGATATCGGCAC	ACTTCAGGGTGACCGAAGAATCAGAA
FISH882	TTCTCGGCCGCAT	CTCTAACCTATTA	TCGACTAATCATAAAGATATCGGCAC	ACTTCAGGGTGACCGAAGAATCAGAA
FISH883	TTCTCGGCCGCAT	GCACCTTGACATA	TCGACTAATCATAAAGATATCGGCAC	ACTTCAGGGTGACCGAAGAATCAGAA
FISH884	TTCTCGGCCGCAT	TAAGCGTGCTGAA	TCGACTAATCATAAAGATATCGGCAC	ACTTCAGGGTGACCGAAGAATCAGAA
FISH885	TTCTCGGCCGCAT	TTCGGCACAGGAG	TCGACTAATCATAAAGATATCGGCAC	ACTTCAGGGTGACCGAAGAATCAGAA
FISH886	TTCTCGGCCGCAT	AGACTCGATTGAG	TCGACTAATCATAAAGATATCGGCAC	ACTTCAGGGTGACCGAAGAATCAGAA
FISH887	TTCTCGGCCGCAT	ATCCTTCTGTTCT	TCGACTAATCATAAAGATATCGGCAC	ACTTCAGGGTGACCGAAGAATCAGAA
FISH888	TTCTCGGCCGCAT	CGTTACTTAGGTC	TCGACTAATCATAAAGATATCGGCAC	ACTTCAGGGTGACCGAAGAATCAGAA
FISH889	TTCTCGGCCGCAT	CTGGTTGGCTATC	TCGACTAATCATAAAGATATCGGCAC	ACTTCAGGGTGACCGAAGAATCAGAA
FISH890	TTCTCGGCCGCAT	GCACCAACGATTG	TCGACTAATCATAAAGATATCGGCAC	ACTTCAGGGTGACCGAAGAATCAGAA
FISH891	TTCTCGGCCGCAT	TCTTATGCATAAC	TCGACTAATCATAAAGATATCGGCAC	ACTTCAGGGTGACCGAAGAATCAGAA
FISH892	TTCTCGGCCGCAT	TTAGGTGTGGACC	TCGACTAATCATAAAGATATCGGCAC	ACTTCAGGGTGACCGAAGAATCAGAA
FISH893	TTCTCGGCCGCAT	TTCTTCTGGAACA	TCGACTAATCATAAAGATATCGGCAC	ACTTCAGGGTGACCGAAGAATCAGAA
FISH894	TTCTCGGCCGCAT	AGCAAGTGGCTCT	TCGACTAATCATAAAGATATCGGCAC	ACTTCAGGGTGACCGAAGAATCAGAA
FISH895	TTCTCGGCCGCAT	TCAAGTCACTAAT	TCGACTAATCATAAAGATATCGGCAC	ACTTCAGGGTGACCGAAGAATCAGAA
Negative10B	TTCTCGGCCGCAT	ATGAAGACTACTG	TCGACTAATCATAAAGATATCGGCAC	ACTTCAGGGTGACCGAAGAATCAGAA
FISH897	TTCTCGGCCGCAT	CACCGGTAGAACC	TCGACTAATCATAAAGATATCGGCAC	ACTTCAGGGTGACCGAAGAATCAGAA
FISH898	TTCTCGGCCGCAT	CAGAACAACGCAT	TCGACTAATCATAAAGATATCGGCAC	ACTTCAGGGTGACCGAAGAATCAGAA
FISH899	TTCTCGGCCGCAT	CCTGCCGAGAACG	TCGACTAATCATAAAGATATCGGCAC	ACTTCAGGGTGACCGAAGAATCAGAA
FISH900	TTCTCGGCCGCAT	GTGATGGAGCGGT	TCGACTAATCATAAAGATATCGGCAC	ACTTCAGGGTGACCGAAGAATCAGAA
FISH901	TTCTCGGCCGCAT	TACGAACTATAGC	TCGACTAATCATAAAGATATCGGCAC	ACTTCAGGGTGACCGAAGAATCAGAA
FISH902	TTCTCGGCCGCAT	TACGGACCGCTCA	TCGACTAATCATAAAGATATCGGCAC	ACTTCAGGGTGACCGAAGAATCAGAA
FISH903	TTCTCGGCCGCAT	TGGACGCTAGATC	TCGACTAATCATAAAGATATCGGCAC	ACTTCAGGGTGACCGAAGAATCAGAA
FISH904	TTCTCGGCCGCAT	AGTCTTCACCTCC	TCGACTAATCATAAAGATATCGGCAC	ACTTCAGGGTGACCGAAGAATCAGAA
FISH905	TTCTCGGCCGCAT	AGTGCTTATCCGT	TCGACTAATCATAAAGATATCGGCAC	ACTTCAGGGTGACCGAAGAATCAGAA
FISH906	TTCTCGGCCGCAT	ATCGCTGCCTGGC	TCGACTAATCATAAAGATATCGGCAC	ACTTCAGGGTGACCGAAGAATCAGAA
FISH907	TTCTCGGCCGCAT	ATGCTTGCGACAG	TCGACTAATCATAAAGATATCGGCAC	ACTTCAGGGTGACCGAAGAATCAGAA
FISH908	TTCTCGGCCGCAT	CAATCCTCAAGAG	TCGACTAATCATAAAGATATCGGCAC	ACTTCAGGGTGACCGAAGAATCAGAA
FISH909	TTCTCGGCCGCAT	CATGCACACCTCT	TCGACTAATCATAAAGATATCGGCAC	ACTTCAGGGTGACCGAAGAATCAGAA
FISH910	TTCTCGGCCGCAT	CGGAGAATATTAT	TCGACTAATCATAAAGATATCGGCAC	ACTTCAGGGTGACCGAAGAATCAGAA
FISH911	TTCTCGGCCGCAT	GAGCGAAGGTAGT	TCGACTAATCATAAAGATATCGGCAC	ACTTCAGGGTGACCGAAGAATCAGAA
FISH912	TTCTCGGCCGCAT	GGCGACTGTTCCT	TCGACTAATCATAAAGATATCGGCAC	ACTTCAGGGTGACCGAAGAATCAGAA
FISH913	TTCTCGGCCGCAT	GTCAGTTAACGAC	TCGACTAATCATAAAGATATCGGCAC	ACTTCAGGGTGACCGAAGAATCAGAA
FISH914	TTCTCGGCCGCAT	TCCACAGATACAG	TCGACTAATCATAAAGATATCGGCAC	ACTTCAGGGTGACCGAAGAATCAGAA
FISH915	TTCTCGGCCGCAT	TCGAGTTGTAACT	TCGACTAATCATAAAGATATCGGCAC	ACTTCAGGGTGACCGAAGAATCAGAA
FISH916	TTCTCGGCCGCAT	TCGGTCTTAGACG	TCGACTAATCATAAAGATATCGGCAC	ACTTCAGGGTGACCGAAGAATCAGAA
FISH917	TTCTCGGCCGCAT	TCTAAGGAGTTAT	TCGACTAATCATAAAGATATCGGCAC	ACTTCAGGGTGACCGAAGAATCAGAA
FISH918	TTCTCGGCCGCAT	TCTATCTCTCGCT	TCGACTAATCATAAAGATATCGGCAC	ACTTCAGGGTGACCGAAGAATCAGAA
FISH919	TTCTCGGCCGCAT	TGTGAAGTTGCCA	TCGACTAATCATAAAGATATCGGCAC	ACTTCAGGGTGACCGAAGAATCAGAA
FISH920	TTCTCGGCCGCAT	TTACCATTCCTCA	TCGACTAATCATAAAGATATCGGCAC	ACTTCAGGGTGACCGAAGAATCAGAA
FISH921	TTCTCGGCCGCAT	AGATTCTACACAA	TCGACTAATCATAAAGATATCGGCAC	ACTTCAGGGTGACCGAAGAATCAGAA
FISH922	TTCTCGGCCGCAT	ATGCGATTAATTG	TCGACTAATCATAAAGATATCGGCAC	ACTTCAGGGTGACCGAAGAATCAGAA
FISH923	TTCTCGGCCGCAT	CCGTAGTGTTGAT	TCGACTAATCATAAAGATATCGGCAC	ACTTCAGGGTGACCGAAGAATCAGAA
FISH924	TTCTCGGCCGCAT	CCTGTACCATTGT	TCGACTAATCATAAAGATATCGGCAC	ACTTCAGGGTGACCGAAGAATCAGAA
FISH925	TTCTCGGCCGCAT	GGCTGTTACAACA	TCGACTAATCATAAAGATATCGGCAC	ACTTCAGGGTGACCGAAGAATCAGAA
FISH926	TTCTCGGCCGCAT	GGTTCAATGACGC	TCGACTAATCATAAAGATATCGGCAC	ACTTCAGGGTGACCGAAGAATCAGAA
FISH927	TTCTCGGCCGCAT	GGTTCCTGCACTT	TCGACTAATCATAAAGATATCGGCAC	ACTTCAGGGTGACCGAAGAATCAGAA
FISH928	TTCTCGGCCGCAT	GTCCAACTTCAGT	TCGACTAATCATAAAGATATCGGCAC	ACTTCAGGGTGACCGAAGAATCAGAA
FISH929	TTCTCGGCCGCAT	GTCCAGGCCTTCT	TCGACTAATCATAAAGATATCGGCAC	ACTTCAGGGTGACCGAAGAATCAGAA
FISH930	TTCTCGGCCGCAT	GTGACGCCGTATT	TCGACTAATCATAAAGATATCGGCAC	ACTTCAGGGTGACCGAAGAATCAGAA
FISH931	TTCTCGGCCGCAT	TGCAGCAACCAGC	TCGACTAATCATAAAGATATCGGCAC	ACTTCAGGGTGACCGAAGAATCAGAA
FISH932	TTCTCGGCCGCAT	TGGACATGGCATT	TCGACTAATCATAAAGATATCGGCAC	ACTTCAGGGTGACCGAAGAATCAGAA
FISH933	TTCTCGGCCGCAT	TGGTGGTCATTCA	TCGACTAATCATAAAGATATCGGCAC	ACTTCAGGGTGACCGAAGAATCAGAA
FISH934	TTCTCGGCCGCAT	TTACCAGAGCCTG	TCGACTAATCATAAAGATATCGGCAC	ACTTCAGGGTGACCGAAGAATCAGAA
FISH935	TTCTCGGCCGCAT	TTCCGCGGCATAG	TCGACTAATCATAAAGATATCGGCAC	ACTTCAGGGTGACCGAAGAATCAGAA
FISH936	TTCTCGGCCGCAT	ACAACCATTGGCA	TCGACTAATCATAAAGATATCGGCAC	ACTTCAGGGTGACCGAAGAATCAGAA
FISH937	TTCTCGGCCGCAT	AGCCTAGCCAACT	TCGACTAATCATAAAGATATCGGCAC	ACTTCAGGGTGACCGAAGAATCAGAA
Negative10C	TTCTCGGCCGCAT	ATAATCGAGGCTT	TCGACTAATCATAAAGATATCGGCAC	ACTTCAGGGTGACCGAAGAATCAGAA
Negative10D	TTCTCGGCCGCAT	CTGAGTCAGAAGT	TCGACTAATCATAAAGATATCGGCAC	ACTTCAGGGTGACCGAAGAATCAGAA
FISH940	TTCTCGGCCGCAT	GATAGGCGCCTTG	TCGACTAATCATAAAGATATCGGCAC	ACTTCAGGGTGACCGAAGAATCAGAA
FISH941	TTGGCGGTAAGAA	ATCCGGTCGGAGA	TCGACTAATCATAAAGATATCGGCAC	ACTTCAGGGTGACCGAAGAATCAGAA
FISH942	TTGGCGGTAAGAA	CTGAGGTGATCAG	TCGACTAATCATAAAGATATCGGCAC	ACTTCAGGGTGACCGAAGAATCAGAA
FISH943	TTGGCGGTAAGAA	AGTGTCCTGCTAG	TCGACTAATCATAAAGATATCGGCAC	ACTTCAGGGTGACCGAAGAATCAGAA
FISH944	TTGGCGGTAAGAA	ATAAGCAATTCGA	TCGACTAATCATAAAGATATCGGCAC	ACTTCAGGGTGACCGAAGAATCAGAA
FISH945	TTGGCGGTAAGAA	ATCTAACAGGACC	TCGACTAATCATAAAGATATCGGCAC	ACTTCAGGGTGACCGAAGAATCAGAA
FISH946	TTGGCGGTAAGAA	CATTATATAGCCA	TCGACTAATCATAAAGATATCGGCAC	ACTTCAGGGTGACCGAAGAATCAGAA
FISH947	TTGGCGGTAAGAA	CCTGATTACGTAA	TCGACTAATCATAAAGATATCGGCAC	ACTTCAGGGTGACCGAAGAATCAGAA
FISH948	TTGGCGGTAAGAA	CTAATACACACCG	TCGACTAATCATAAAGATATCGGCAC	ACTTCAGGGTGACCGAAGAATCAGAA
FISH949	TTGGCGGTAAGAA	TTATGACCGTTGC	TCGACTAATCATAAAGATATCGGCAC	ACTTCAGGGTGACCGAAGAATCAGAA
FISH950	TTGGCGGTAAGAA	TTCTCGGCCGCAT	TCGACTAATCATAAAGATATCGGCAC	ACTTCAGGGTGACCGAAGAATCAGAA
FISH951	TTGGCGGTAAGAA	TTGGCGGTAAGAA	TCGACTAATCATAAAGATATCGGCAC	ACTTCAGGGTGACCGAAGAATCAGAA
FISH952	TTGGCGGTAAGAA	ACTTGTGCACCTG	TCGACTAATCATAAAGATATCGGCAC	ACTTCAGGGTGACCGAAGAATCAGAA
FISH953	TTGGCGGTAAGAA	CATGCCTTGATAC	TCGACTAATCATAAAGATATCGGCAC	ACTTCAGGGTGACCGAAGAATCAGAA
FISH954	TTGGCGGTAAGAA	CTGACGTTCGGTA	TCGACTAATCATAAAGATATCGGCAC	ACTTCAGGGTGACCGAAGAATCAGAA
FISH955	TTGGCGGTAAGAA	GAGGAGAGACACA	TCGACTAATCATAAAGATATCGGCAC	ACTTCAGGGTGACCGAAGAATCAGAA
FISH956	TTGGCGGTAAGAA	GCCGGTCCAAGTG	TCGACTAATCATAAAGATATCGGCAC	ACTTCAGGGTGACCGAAGAATCAGAA
FISH957	TTGGCGGTAAGAA	TTGCGTCTCACGC	TCGACTAATCATAAAGATATCGGCAC	ACTTCAGGGTGACCGAAGAATCAGAA
FISH958	TTGGCGGTAAGAA	TTATTCGCACACT	TCGACTAATCATAAAGATATCGGCAC	ACTTCAGGGTGACCGAAGAATCAGAA
FISH959	TTGGCGGTAAGAA	TGCACAGGCGGCA	TCGACTAATCATAAAGATATCGGCAC	ACTTCAGGGTGACCGAAGAATCAGAA
FISH960	TTGGCGGTAAGAA	AACATGTGGTAAG	TCGACTAATCATAAAGATATCGGCAC	ACTTCAGGGTGACCGAAGAATCAGAA
FISH961	TTGGCGGTAAGAA	ACGCGCTCTTATA	TCGACTAATCATAAAGATATCGGCAC	ACTTCAGGGTGACCGAAGAATCAGAA
FISH962	TTGGCGGTAAGAA	CAATGTTAATGGT	TCGACTAATCATAAAGATATCGGCAC	ACTTCAGGGTGACCGAAGAATCAGAA
FISH963	TTGGCGGTAAGAA	CTAGGATATAGTT	TCGACTAATCATAAAGATATCGGCAC	ACTTCAGGGTGACCGAAGAATCAGAA
FISH964	TTGGCGGTAAGAA	CTGTAGGCGAGGA	TCGACTAATCATAAAGATATCGGCAC	ACTTCAGGGTGACCGAAGAATCAGAA
FISH965	TTGGCGGTAAGAA	CTGTCGAGGCGAC	TCGACTAATCATAAAGATATCGGCAC	ACTTCAGGGTGACCGAAGAATCAGAA
FISH966	TTGGCGGTAAGAA	GACTAATGAGGAA	TCGACTAATCATAAAGATATCGGCAC	ACTTCAGGGTGACCGAAGAATCAGAA
FISH967	TTGGCGGTAAGAA	TATCCGTAATCAT	TCGACTAATCATAAAGATATCGGCAC	ACTTCAGGGTGACCGAAGAATCAGAA
FISH968	TTGGCGGTAAGAA	TCCTGGAGGATAA	TCGACTAATCATAAAGATATCGGCAC	ACTTCAGGGTGACCGAAGAATCAGAA
FISH969	TTGGCGGTAAGAA	TCTACTGTTGTGC	TCGACTAATCATAAAGATATCGGCAC	ACTTCAGGGTGACCGAAGAATCAGAA
FISH970	TTGGCGGTAAGAA	TGTATATTCAGCG	TCGACTAATCATAAAGATATCGGCAC	ACTTCAGGGTGACCGAAGAATCAGAA
FISH971	TTGGCGGTAAGAA	ACATCAGTAGTTC	TCGACTAATCATAAAGATATCGGCAC	ACTTCAGGGTGACCGAAGAATCAGAA
FISH972	TTGGCGGTAAGAA	AGCGCTGGACCAA	TCGACTAATCATAAAGATATCGGCAC	ACTTCAGGGTGACCGAAGAATCAGAA
FISH973	TTGGCGGTAAGAA	CAAGATCGGTACC	TCGACTAATCATAAAGATATCGGCAC	ACTTCAGGGTGACCGAAGAATCAGAA
FISH974	TTGGCGGTAAGAA	CCAGCCTGACGGT	TCGACTAATCATAAAGATATCGGCAC	ACTTCAGGGTGACCGAAGAATCAGAA
FISH975	TTGGCGGTAAGAA	CCGAAGCCGGTTC	TCGACTAATCATAAAGATATCGGCAC	ACTTCAGGGTGACCGAAGAATCAGAA
FISH976	TTGGCGGTAAGAA	CCGAGCAGCTGTT	TCGACTAATCATAAAGATATCGGCAC	ACTTCAGGGTGACCGAAGAATCAGAA
FISH977	TTGGCGGTAAGAA	CCTCCGCACAATC	TCGACTAATCATAAAGATATCGGCAC	ACTTCAGGGTGACCGAAGAATCAGAA
FISH978	TTGGCGGTAAGAA	CTCTAACCTATTA	TCGACTAATCATAAAGATATCGGCAC	ACTTCAGGGTGACCGAAGAATCAGAA
FISH979	TTGGCGGTAAGAA	GCACCTTGACATA	TCGACTAATCATAAAGATATCGGCAC	ACTTCAGGGTGACCGAAGAATCAGAA
FISH980	TTGGCGGTAAGAA	TAAGCGTGCTGAA	TCGACTAATCATAAAGATATCGGCAC	ACTTCAGGGTGACCGAAGAATCAGAA
FISH981	TTGGCGGTAAGAA	TTCGGCACAGGAG	TCGACTAATCATAAAGATATCGGCAC	ACTTCAGGGTGACCGAAGAATCAGAA
FISH982	TTGGCGGTAAGAA	AGACTCGATTGAG	TCGACTAATCATAAAGATATCGGCAC	ACTTCAGGGTGACCGAAGAATCAGAA
FISH983	TTGGCGGTAAGAA	ATCCTTCTGTTCT	TCGACTAATCATAAAGATATCGGCAC	ACTTCAGGGTGACCGAAGAATCAGAA
FISH984	TTGGCGGTAAGAA	CGTTACTTAGGTC	TCGACTAATCATAAAGATATCGGCAC	ACTTCAGGGTGACCGAAGAATCAGAA
FISH985	TTGGCGGTAAGAA	CTGGTTGGCTATC	TCGACTAATCATAAAGATATCGGCAC	ACTTCAGGGTGACCGAAGAATCAGAA
FISH986	TTGGCGGTAAGAA	GCACCAACGATTG	TCGACTAATCATAAAGATATCGGCAC	ACTTCAGGGTGACCGAAGAATCAGAA
FISH987	TTGGCGGTAAGAA	TCTTATGCATAAC	TCGACTAATCATAAAGATATCGGCAC	ACTTCAGGGTGACCGAAGAATCAGAA
FISH988	TTGGCGGTAAGAA	TTAGGTGTGGACC	TCGACTAATCATAAAGATATCGGCAC	ACTTCAGGGTGACCGAAGAATCAGAA
FISH989	TTGGCGGTAAGAA	TTCTTCTGGAACA	TCGACTAATCATAAAGATATCGGCAC	ACTTCAGGGTGACCGAAGAATCAGAA
FISH990	TTGGCGGTAAGAA	AGCAAGTGGCTCT	TCGACTAATCATAAAGATATCGGCAC	ACTTCAGGGTGACCGAAGAATCAGAA
FISH991	TTGGCGGTAAGAA	TCAAGTCACTAAT	TCGACTAATCATAAAGATATCGGCAC	ACTTCAGGGTGACCGAAGAATCAGAA
FISH992	TTGGCGGTAAGAA	ATGAAGACTACTG	TCGACTAATCATAAAGATATCGGCAC	ACTTCAGGGTGACCGAAGAATCAGAA
FISH993	TTGGCGGTAAGAA	CACCGGTAGAACC	TCGACTAATCATAAAGATATCGGCAC	ACTTCAGGGTGACCGAAGAATCAGAA
FISH994	TTGGCGGTAAGAA	CAGAACAACGCAT	TCGACTAATCATAAAGATATCGGCAC	ACTTCAGGGTGACCGAAGAATCAGAA
FISH995	TTGGCGGTAAGAA	CCTGCCGAGAACG	TCGACTAATCATAAAGATATCGGCAC	ACTTCAGGGTGACCGAAGAATCAGAA
FISH996	TTGGCGGTAAGAA	GTGATGGAGCGGT	TCGACTAATCATAAAGATATCGGCAC	ACTTCAGGGTGACCGAAGAATCAGAA
FISH997	TTGGCGGTAAGAA	TACGAACTATAGC	TCGACTAATCATAAAGATATCGGCAC	ACTTCAGGGTGACCGAAGAATCAGAA
FISH998	TTGGCGGTAAGAA	TACGGACCGCTCA	TCGACTAATCATAAAGATATCGGCAC	ACTTCAGGGTGACCGAAGAATCAGAA
FISH999	TTGGCGGTAAGAA	TGGACGCTAGATC	TCGACTAATCATAAAGATATCGGCAC	ACTTCAGGGTGACCGAAGAATCAGAA
FISH1000	TTGGCGGTAAGAA	AGTCTTCACCTCC	TCGACTAATCATAAAGATATCGGCAC	ACTTCAGGGTGACCGAAGAATCAGAA
FISH1001	TTGGCGGTAAGAA	AGTGCTTATCCGT	TCGACTAATCATAAAGATATCGGCAC	ACTTCAGGGTGACCGAAGAATCAGAA
FISH1002	TTGGCGGTAAGAA	ATCGCTGCCTGGC	TCGACTAATCATAAAGATATCGGCAC	ACTTCAGGGTGACCGAAGAATCAGAA
FISH1003	TTGGCGGTAAGAA	ATGCTTGCGACAG	TCGACTAATCATAAAGATATCGGCAC	ACTTCAGGGTGACCGAAGAATCAGAA
FISH1004	TTGGCGGTAAGAA	CAATCCTCAAGAG	TCGACTAATCATAAAGATATCGGCAC	ACTTCAGGGTGACCGAAGAATCAGAA
FISH1005	TTGGCGGTAAGAA	CATGCACACCTCT	TCGACTAATCATAAAGATATCGGCAC	ACTTCAGGGTGACCGAAGAATCAGAA
FISH1006	TTGGCGGTAAGAA	CGGAGAATATTAT	TCGACTAATCATAAAGATATCGGCAC	ACTTCAGGGTGACCGAAGAATCAGAA
FISH1007	TTGGCGGTAAGAA	GAGCGAAGGTAGT	TCGACTAATCATAAAGATATCGGCAC	ACTTCAGGGTGACCGAAGAATCAGAA
FISH1008	TTGGCGGTAAGAA	GGCGACTGTTCCT	TCGACTAATCATAAAGATATCGGCAC	ACTTCAGGGTGACCGAAGAATCAGAA
FISH1009	TTGGCGGTAAGAA	GTCAGTTAACGAC	TCGACTAATCATAAAGATATCGGCAC	ACTTCAGGGTGACCGAAGAATCAGAA
FISH1010	TTGGCGGTAAGAA	TCCACAGATACAG	TCGACTAATCATAAAGATATCGGCAC	ACTTCAGGGTGACCGAAGAATCAGAA
FISH1011	TTGGCGGTAAGAA	TCGAGTTGTAACT	TCGACTAATCATAAAGATATCGGCAC	ACTTCAGGGTGACCGAAGAATCAGAA
FISH1012	TTGGCGGTAAGAA	TCGGTCTTAGACG	TCGACTAATCATAAAGATATCGGCAC	ACTTCAGGGTGACCGAAGAATCAGAA
FISH1013	TTGGCGGTAAGAA	TCTAAGGAGTTAT	TCGACTAATCATAAAGATATCGGCAC	ACTTCAGGGTGACCGAAGAATCAGAA
FISH1014	TTGGCGGTAAGAA	TCTATCTCTCGCT	TCGACTAATCATAAAGATATCGGCAC	ACTTCAGGGTGACCGAAGAATCAGAA
FISH1015	TTGGCGGTAAGAA	TGTGAAGTTGCCA	TCGACTAATCATAAAGATATCGGCAC	ACTTCAGGGTGACCGAAGAATCAGAA
FISH1016	TTGGCGGTAAGAA	TTACCATTCCTCA	TCGACTAATCATAAAGATATCGGCAC	ACTTCAGGGTGACCGAAGAATCAGAA
FISH1017	TTGGCGGTAAGAA	AGATTCTACACAA	TCGACTAATCATAAAGATATCGGCAC	ACTTCAGGGTGACCGAAGAATCAGAA
FISH1018	TTGGCGGTAAGAA	ATGCGATTAATTG	TCGACTAATCATAAAGATATCGGCAC	ACTTCAGGGTGACCGAAGAATCAGAA
FISH1019	TTGGCGGTAAGAA	CCGTAGTGTTGAT	TCGACTAATCATAAAGATATCGGCAC	ACTTCAGGGTGACCGAAGAATCAGAA
FISH1020	TTGGCGGTAAGAA	CCTGTACCATTGT	TCGACTAATCATAAAGATATCGGCAC	ACTTCAGGGTGACCGAAGAATCAGAA
FISH1021	TTGGCGGTAAGAA	GGCTGTTACAACA	TCGACTAATCATAAAGATATCGGCAC	ACTTCAGGGTGACCGAAGAATCAGAA
FISH1022	TTGGCGGTAAGAA	GGTTCAATGACGC	TCGACTAATCATAAAGATATCGGCAC	ACTTCAGGGTGACCGAAGAATCAGAA
FISH1023	TTGGCGGTAAGAA	GGTTCCTGCACTT	TCGACTAATCATAAAGATATCGGCAC	ACTTCAGGGTGACCGAAGAATCAGAA
FISH1024	TTGGCGGTAAGAA	GTCCAACTTCAGT	TCGACTAATCATAAAGATATCGGCAC	ACTTCAGGGTGACCGAAGAATCAGAA
FISH1025	TTGGCGGTAAGAA	GTCCAGGCCTTCT	TCGACTAATCATAAAGATATCGGCAC	ACTTCAGGGTGACCGAAGAATCAGAA
FISH1026	TTGGCGGTAAGAA	GTGACGCCGTATT	TCGACTAATCATAAAGATATCGGCAC	ACTTCAGGGTGACCGAAGAATCAGAA
FISH1027	TTGGCGGTAAGAA	TGCAGCAACCAGC	TCGACTAATCATAAAGATATCGGCAC	ACTTCAGGGTGACCGAAGAATCAGAA
FISH1028	TTGGCGGTAAGAA	TGGACATGGCATT	TCGACTAATCATAAAGATATCGGCAC	ACTTCAGGGTGACCGAAGAATCAGAA
FISH1029	TTGGCGGTAAGAA	TGGTGGTCATTCA	TCGACTAATCATAAAGATATCGGCAC	ACTTCAGGGTGACCGAAGAATCAGAA
FISH1030	TTGGCGGTAAGAA	TTACCAGAGCCTG	TCGACTAATCATAAAGATATCGGCAC	ACTTCAGGGTGACCGAAGAATCAGAA
FISH1031	TTGGCGGTAAGAA	TTCCGCGGCATAG	TCGACTAATCATAAAGATATCGGCAC	ACTTCAGGGTGACCGAAGAATCAGAA
FISH1032	TTGGCGGTAAGAA	ACAACCATTGGCA	TCGACTAATCATAAAGATATCGGCAC	ACTTCAGGGTGACCGAAGAATCAGAA
FISH1033	TTGGCGGTAAGAA	AGCCTAGCCAACT	TCGACTAATCATAAAGATATCGGCAC	ACTTCAGGGTGACCGAAGAATCAGAA
FISH1034	TTGGCGGTAAGAA	ATAATCGAGGCTT	TCGACTAATCATAAAGATATCGGCAC	ACTTCAGGGTGACCGAAGAATCAGAA
FISH1035	TTGGCGGTAAGAA	CTGAGTCAGAAGT	TCGACTAATCATAAAGATATCGGCAC	ACTTCAGGGTGACCGAAGAATCAGAA
FISH1036	TTGGCGGTAAGAA	GATAGGCGCCTTG	TCGACTAATCATAAAGATATCGGCAC	ACTTCAGGGTGACCGAAGAATCAGAA
FISH1037	ACTTGTGCACCTG	ATCCGGTCGGAGA	TCGACTAATCATAAAGATATCGGCAC	ACTTCAGGGTGACCGAAGAATCAGAA
FISH1038	ACTTGTGCACCTG	CTGAGGTGATCAG	TCGACTAATCATAAAGATATCGGCAC	ACTTCAGGGTGACCGAAGAATCAGAA
FISH1039	ACTTGTGCACCTG	AGTGTCCTGCTAG	TCGACTAATCATAAAGATATCGGCAC	ACTTCAGGGTGACCGAAGAATCAGAA
FISH1040	ACTTGTGCACCTG	ATAAGCAATTCGA	TCGACTAATCATAAAGATATCGGCAC	ACTTCAGGGTGACCGAAGAATCAGAA
FISH1041	ACTTGTGCACCTG	ATCTAACAGGACC	TCGACTAATCATAAAGATATCGGCAC	ACTTCAGGGTGACCGAAGAATCAGAA
FISH1042	ACTTGTGCACCTG	CATTATATAGCCA	TCGACTAATCATAAAGATATCGGCAC	ACTTCAGGGTGACCGAAGAATCAGAA
FISH1043	ACTTGTGCACCTG	CCTGATTACGTAA	TCGACTAATCATAAAGATATCGGCAC	ACTTCAGGGTGACCGAAGAATCAGAA
FISH1044	ACTTGTGCACCTG	CTAATACACACCG	TCGACTAATCATAAAGATATCGGCAC	ACTTCAGGGTGACCGAAGAATCAGAA
FISH1045	ACTTGTGCACCTG	TTATGACCGTTGC	TCGACTAATCATAAAGATATCGGCAC	ACTTCAGGGTGACCGAAGAATCAGAA
FISH1046	ACTTGTGCACCTG	TTCTCGGCCGCAT	TCGACTAATCATAAAGATATCGGCAC	ACTTCAGGGTGACCGAAGAATCAGAA
FISH1047	ACTTGTGCACCTG	TTGGCGGTAAGAA	TCGACTAATCATAAAGATATCGGCAC	ACTTCAGGGTGACCGAAGAATCAGAA
FISH1048	ACTTGTGCACCTG	ACTTGTGCACCTG	TCGACTAATCATAAAGATATCGGCAC	ACTTCAGGGTGACCGAAGAATCAGAA
FISH1049	ACTTGTGCACCTG	CATGCCTTGATAC	TCGACTAATCATAAAGATATCGGCAC	ACTTCAGGGTGACCGAAGAATCAGAA
FISH1050	ACTTGTGCACCTG	CTGACGTTCGGTA	TCGACTAATCATAAAGATATCGGCAC	ACTTCAGGGTGACCGAAGAATCAGAA
FISH1051	ACTTGTGCACCTG	GAGGAGAGACACA	TCGACTAATCATAAAGATATCGGCAC	ACTTCAGGGTGACCGAAGAATCAGAA
FISH1052	ACTTGTGCACCTG	GCCGGTCCAAGTG	TCGACTAATCATAAAGATATCGGCAC	ACTTCAGGGTGACCGAAGAATCAGAA
FISH1053	ACTTGTGCACCTG	TTGCGTCTCACGC	TCGACTAATCATAAAGATATCGGCAC	ACTTCAGGGTGACCGAAGAATCAGAA
FISH1054	ACTTGTGCACCTG	TTATTCGCACACT	TCGACTAATCATAAAGATATCGGCAC	ACTTCAGGGTGACCGAAGAATCAGAA
FISH1055	ACTTGTGCACCTG	TGCACAGGCGGCA	TCGACTAATCATAAAGATATCGGCAC	ACTTCAGGGTGACCGAAGAATCAGAA
FISH1056	ACTTGTGCACCTG	AACATGTGGTAAG	TCGACTAATCATAAAGATATCGGCAC	ACTTCAGGGTGACCGAAGAATCAGAA
FISH1057	ACTTGTGCACCTG	ACGCGCTCTTATA	TCGACTAATCATAAAGATATCGGCAC	ACTTCAGGGTGACCGAAGAATCAGAA
FISH1058	ACTTGTGCACCTG	CAATGTTAATGGT	TCGACTAATCATAAAGATATCGGCAC	ACTTCAGGGTGACCGAAGAATCAGAA
FISH1059	ACTTGTGCACCTG	CTAGGATATAGTT	TCGACTAATCATAAAGATATCGGCAC	ACTTCAGGGTGACCGAAGAATCAGAA
FISH1060	ACTTGTGCACCTG	CTGTAGGCGAGGA	TCGACTAATCATAAAGATATCGGCAC	ACTTCAGGGTGACCGAAGAATCAGAA
FISH1061	ACTTGTGCACCTG	CTGTCGAGGCGAC	TCGACTAATCATAAAGATATCGGCAC	ACTTCAGGGTGACCGAAGAATCAGAA
FISH1062	ACTTGTGCACCTG	GACTAATGAGGAA	TCGACTAATCATAAAGATATCGGCAC	ACTTCAGGGTGACCGAAGAATCAGAA
FISH1063	ACTTGTGCACCTG	TATCCGTAATCAT	TCGACTAATCATAAAGATATCGGCAC	ACTTCAGGGTGACCGAAGAATCAGAA
FISH1064	ACTTGTGCACCTG	TCCTGGAGGATAA	TCGACTAATCATAAAGATATCGGCAC	ACTTCAGGGTGACCGAAGAATCAGAA
Negative12A	ACTTGTGCACCTG	TCTACTGTTGTGC	TCGACTAATCATAAAGATATCGGCAC	ACTTCAGGGTGACCGAAGAATCAGAA
FISH1066	ACTTGTGCACCTG	TGTATATTCAGCG	TCGACTAATCATAAAGATATCGGCAC	ACTTCAGGGTGACCGAAGAATCAGAA
FISH1067	ACTTGTGCACCTG	ACATCAGTAGTTC	TCGACTAATCATAAAGATATCGGCAC	ACTTCAGGGTGACCGAAGAATCAGAA
FISH1068	ACTTGTGCACCTG	AGCGCTGGACCAA	TCGACTAATCATAAAGATATCGGCAC	ACTTCAGGGTGACCGAAGAATCAGAA
FISH1069	ACTTGTGCACCTG	CAAGATCGGTACC	TCGACTAATCATAAAGATATCGGCAC	ACTTCAGGGTGACCGAAGAATCAGAA
FISH1070	ACTTGTGCACCTG	CCAGCCTGACGGT	TCGACTAATCATAAAGATATCGGCAC	ACTTCAGGGTGACCGAAGAATCAGAA
FISH1071	ACTTGTGCACCTG	CCGAAGCCGGTTC	TCGACTAATCATAAAGATATCGGCAC	ACTTCAGGGTGACCGAAGAATCAGAA
FISH1072	ACTTGTGCACCTG	CCGAGCAGCTGTT	TCGACTAATCATAAAGATATCGGCAC	ACTTCAGGGTGACCGAAGAATCAGAA
FISH1073	ACTTGTGCACCTG	CCTCCGCACAATC	TCGACTAATCATAAAGATATCGGCAC	ACTTCAGGGTGACCGAAGAATCAGAA
FISH1074	ACTTGTGCACCTG	CTCTAACCTATTA	TCGACTAATCATAAAGATATCGGCAC	ACTTCAGGGTGACCGAAGAATCAGAA
FISH1075	ACTTGTGCACCTG	GCACCTTGACATA	TCGACTAATCATAAAGATATCGGCAC	ACTTCAGGGTGACCGAAGAATCAGAA
FISH1076	ACTTGTGCACCTG	TAAGCGTGCTGAA	TCGACTAATCATAAAGATATCGGCAC	ACTTCAGGGTGACCGAAGAATCAGAA
FISH1077	ACTTGTGCACCTG	TTCGGCACAGGAG	TCGACTAATCATAAAGATATCGGCAC	ACTTCAGGGTGACCGAAGAATCAGAA
FISH1078	ACTTGTGCACCTG	AGACTCGATTGAG	TCGACTAATCATAAAGATATCGGCAC	ACTTCAGGGTGACCGAAGAATCAGAA
FISH1079	ACTTGTGCACCTG	ATCCTTCTGTTCT	TCGACTAATCATAAAGATATCGGCAC	ACTTCAGGGTGACCGAAGAATCAGAA
FISH1080	ACTTGTGCACCTG	CGTTACTTAGGTC	TCGACTAATCATAAAGATATCGGCAC	ACTTCAGGGTGACCGAAGAATCAGAA
FISH1081	ACTTGTGCACCTG	CTGGTTGGCTATC	TCGACTAATCATAAAGATATCGGCAC	ACTTCAGGGTGACCGAAGAATCAGAA
FISH1082	ACTTGTGCACCTG	GCACCAACGATTG	TCGACTAATCATAAAGATATCGGCAC	ACTTCAGGGTGACCGAAGAATCAGAA
FISH1083	ACTTGTGCACCTG	TCTTATGCATAAC	TCGACTAATCATAAAGATATCGGCAC	ACTTCAGGGTGACCGAAGAATCAGAA
Negative12B	ACTTGTGCACCTG	TTAGGTGTGGACC	TCGACTAATCATAAAGATATCGGCAC	ACTTCAGGGTGACCGAAGAATCAGAA
FISH1085	ACTTGTGCACCTG	TTCTTCTGGAACA	TCGACTAATCATAAAGATATCGGCAC	ACTTCAGGGTGACCGAAGAATCAGAA
FISH1086	ACTTGTGCACCTG	AGCAAGTGGCTCT	TCGACTAATCATAAAGATATCGGCAC	ACTTCAGGGTGACCGAAGAATCAGAA
FISH1087	ACTTGTGCACCTG	TCAAGTCACTAAT	TCGACTAATCATAAAGATATCGGCAC	ACTTCAGGGTGACCGAAGAATCAGAA
FISH1088	ACTTGTGCACCTG	ATGAAGACTACTG	TCGACTAATCATAAAGATATCGGCAC	ACTTCAGGGTGACCGAAGAATCAGAA
FISH1089	ACTTGTGCACCTG	CACCGGTAGAACC	TCGACTAATCATAAAGATATCGGCAC	ACTTCAGGGTGACCGAAGAATCAGAA
FISH1090	ACTTGTGCACCTG	CAGAACAACGCAT	TCGACTAATCATAAAGATATCGGCAC	ACTTCAGGGTGACCGAAGAATCAGAA
FISH1091	ACTTGTGCACCTG	CCTGCCGAGAACG	TCGACTAATCATAAAGATATCGGCAC	ACTTCAGGGTGACCGAAGAATCAGAA
FISH1092	ACTTGTGCACCTG	GTGATGGAGCGGT	TCGACTAATCATAAAGATATCGGCAC	ACTTCAGGGTGACCGAAGAATCAGAA
FISH1093	ACTTGTGCACCTG	TACGAACTATAGC	TCGACTAATCATAAAGATATCGGCAC	ACTTCAGGGTGACCGAAGAATCAGAA
FISH1094	ACTTGTGCACCTG	TACGGACCGCTCA	TCGACTAATCATAAAGATATCGGCAC	ACTTCAGGGTGACCGAAGAATCAGAA
FISH1095	ACTTGTGCACCTG	TGGACGCTAGATC	TCGACTAATCATAAAGATATCGGCAC	ACTTCAGGGTGACCGAAGAATCAGAA
FISH1096	ACTTGTGCACCTG	AGTCTTCACCTCC	TCGACTAATCATAAAGATATCGGCAC	ACTTCAGGGTGACCGAAGAATCAGAA
FISH1097	ACTTGTGCACCTG	AGTGCTTATCCGT	TCGACTAATCATAAAGATATCGGCAC	ACTTCAGGGTGACCGAAGAATCAGAA
FISH1098	ACTTGTGCACCTG	ATCGCTGCCTGGC	TCGACTAATCATAAAGATATCGGCAC	ACTTCAGGGTGACCGAAGAATCAGAA
Negative12C	ACTTGTGCACCTG	ATGCTTGCGACAG	TCGACTAATCATAAAGATATCGGCAC	ACTTCAGGGTGACCGAAGAATCAGAA
FISH1100	ACTTGTGCACCTG	CAATCCTCAAGAG	TCGACTAATCATAAAGATATCGGCAC	ACTTCAGGGTGACCGAAGAATCAGAA
FISH1101	ACTTGTGCACCTG	CATGCACACCTCT	TCGACTAATCATAAAGATATCGGCAC	ACTTCAGGGTGACCGAAGAATCAGAA
FISH1102	ACTTGTGCACCTG	CGGAGAATATTAT	TCGACTAATCATAAAGATATCGGCAC	ACTTCAGGGTGACCGAAGAATCAGAA
Negative12D	ACTTGTGCACCTG	GAGCGAAGGTAGT	TCGACTAATCATAAAGATATCGGCAC	ACTTCAGGGTGACCGAAGAATCAGAA
FISH1104	ACTTGTGCACCTG	GGCGACTGTTCCT	TCGACTAATCATAAAGATATCGGCAC	ACTTCAGGGTGACCGAAGAATCAGAA
FISH1105	ACTTGTGCACCTG	GTCAGTTAACGAC	TCGACTAATCATAAAGATATCGGCAC	ACTTCAGGGTGACCGAAGAATCAGAA
FISH1106	ACTTGTGCACCTG	TCCACAGATACAG	TCGACTAATCATAAAGATATCGGCAC	ACTTCAGGGTGACCGAAGAATCAGAA
FISH1107	ACTTGTGCACCTG	TCGAGTTGTAACT	TCGACTAATCATAAAGATATCGGCAC	ACTTCAGGGTGACCGAAGAATCAGAA
FISH1108	ACTTGTGCACCTG	TCGGTCTTAGACG	TCGACTAATCATAAAGATATCGGCAC	ACTTCAGGGTGACCGAAGAATCAGAA
FISH1109	ACTTGTGCACCTG	TCTAAGGAGTTAT	TCGACTAATCATAAAGATATCGGCAC	ACTTCAGGGTGACCGAAGAATCAGAA
FISH1110	ACTTGTGCACCTG	TCTATCTCTCGCT	TCGACTAATCATAAAGATATCGGCAC	ACTTCAGGGTGACCGAAGAATCAGAA
FISH1111	ACTTGTGCACCTG	TGTGAAGTTGCCA	TCGACTAATCATAAAGATATCGGCAC	ACTTCAGGGTGACCGAAGAATCAGAA
Negative12E	ACTTGTGCACCTG	TTACCATTCCTCA	TCGACTAATCATAAAGATATCGGCAC	ACTTCAGGGTGACCGAAGAATCAGAA
FISH1113	ACTTGTGCACCTG	AGATTCTACACAA	TCGACTAATCATAAAGATATCGGCAC	ACTTCAGGGTGACCGAAGAATCAGAA
FISH1114	ACTTGTGCACCTG	ATGCGATTAATTG	TCGACTAATCATAAAGATATCGGCAC	ACTTCAGGGTGACCGAAGAATCAGAA
FISH1115	ACTTGTGCACCTG	CCGTAGTGTTGAT	TCGACTAATCATAAAGATATCGGCAC	ACTTCAGGGTGACCGAAGAATCAGAA
FISH1116	ACTTGTGCACCTG	CCTGTACCATTGT	TCGACTAATCATAAAGATATCGGCAC	ACTTCAGGGTGACCGAAGAATCAGAA
FISH1117	ACTTGTGCACCTG	GGCTGTTACAACA	TCGACTAATCATAAAGATATCGGCAC	ACTTCAGGGTGACCGAAGAATCAGAA
FISH1118	ACTTGTGCACCTG	GGTTCAATGACGC	TCGACTAATCATAAAGATATCGGCAC	ACTTCAGGGTGACCGAAGAATCAGAA
FISH1119	ACTTGTGCACCTG	GGTTCCTGCACTT	TCGACTAATCATAAAGATATCGGCAC	ACTTCAGGGTGACCGAAGAATCAGAA
FISH1120	ACTTGTGCACCTG	GTCCAACTTCAGT	TCGACTAATCATAAAGATATCGGCAC	ACTTCAGGGTGACCGAAGAATCAGAA
FISH1121	ACTTGTGCACCTG	GTCCAGGCCTTCT	TCGACTAATCATAAAGATATCGGCAC	ACTTCAGGGTGACCGAAGAATCAGAA
FISH1122	ACTTGTGCACCTG	GTGACGCCGTATT	TCGACTAATCATAAAGATATCGGCAC	ACTTCAGGGTGACCGAAGAATCAGAA
FISH1123	ACTTGTGCACCTG	TGCAGCAACCAGC	TCGACTAATCATAAAGATATCGGCAC	ACTTCAGGGTGACCGAAGAATCAGAA
FISH1124	ACTTGTGCACCTG	TGGACATGGCATT	TCGACTAATCATAAAGATATCGGCAC	ACTTCAGGGTGACCGAAGAATCAGAA
FISH1125	ACTTGTGCACCTG	TGGTGGTCATTCA	TCGACTAATCATAAAGATATCGGCAC	ACTTCAGGGTGACCGAAGAATCAGAA
Negative12F	ACTTGTGCACCTG	TTACCAGAGCCTG	TCGACTAATCATAAAGATATCGGCAC	ACTTCAGGGTGACCGAAGAATCAGAA
FISH1127	ACTTGTGCACCTG	TTCCGCGGCATAG	TCGACTAATCATAAAGATATCGGCAC	ACTTCAGGGTGACCGAAGAATCAGAA
FISH1128	ACTTGTGCACCTG	ACAACCATTGGCA	TCGACTAATCATAAAGATATCGGCAC	ACTTCAGGGTGACCGAAGAATCAGAA
FISH1129	ACTTGTGCACCTG	AGCCTAGCCAACT	TCGACTAATCATAAAGATATCGGCAC	ACTTCAGGGTGACCGAAGAATCAGAA
FISH1130	ACTTGTGCACCTG	ATAATCGAGGCTT	TCGACTAATCATAAAGATATCGGCAC	ACTTCAGGGTGACCGAAGAATCAGAA
FISH1131	ACTTGTGCACCTG	CTGAGTCAGAAGT	TCGACTAATCATAAAGATATCGGCAC	ACTTCAGGGTGACCGAAGAATCAGAA
FISH1132	ACTTGTGCACCTG	GATAGGCGCCTTG	TCGACTAATCATAAAGATATCGGCAC	ACTTCAGGGTGACCGAAGAATCAGAA
FISH1133	CATGCCTTGATAC	ATCCGGTCGGAGA	TCGACTAATCATAAAGATATCGGCAC	ACTTCAGGGTGACCGAAGAATCAGAA
FISH1134	CATGCCTTGATAC	CTGAGGTGATCAG	TCGACTAATCATAAAGATATCGGCAC	ACTTCAGGGTGACCGAAGAATCAGAA
FISH1135	CATGCCTTGATAC	AGTGTCCTGCTAG	TCGACTAATCATAAAGATATCGGCAC	ACTTCAGGGTGACCGAAGAATCAGAA
FISH1136	CATGCCTTGATAC	ATAAGCAATTCGA	TCGACTAATCATAAAGATATCGGCAC	ACTTCAGGGTGACCGAAGAATCAGAA
FISH1137	CATGCCTTGATAC	ATCTAACAGGACC	TCGACTAATCATAAAGATATCGGCAC	ACTTCAGGGTGACCGAAGAATCAGAA
FISH1138	CATGCCTTGATAC	CATTATATAGCCA	TCGACTAATCATAAAGATATCGGCAC	ACTTCAGGGTGACCGAAGAATCAGAA
FISH1139	CATGCCTTGATAC	CCTGATTACGTAA	TCGACTAATCATAAAGATATCGGCAC	ACTTCAGGGTGACCGAAGAATCAGAA
FISH1140	CATGCCTTGATAC	CTAATACACACCG	TCGACTAATCATAAAGATATCGGCAC	ACTTCAGGGTGACCGAAGAATCAGAA
FISH1141	CATGCCTTGATAC	TTATGACCGTTGC	TCGACTAATCATAAAGATATCGGCAC	ACTTCAGGGTGACCGAAGAATCAGAA
FISH1142	CATGCCTTGATAC	TTCTCGGCCGCAT	TCGACTAATCATAAAGATATCGGCAC	ACTTCAGGGTGACCGAAGAATCAGAA
FISH1143	CATGCCTTGATAC	TTGGCGGTAAGAA	TCGACTAATCATAAAGATATCGGCAC	ACTTCAGGGTGACCGAAGAATCAGAA
FISH1144	CATGCCTTGATAC	ACTTGTGCACCTG	TCGACTAATCATAAAGATATCGGCAC	ACTTCAGGGTGACCGAAGAATCAGAA
FISH1145	CATGCCTTGATAC	CATGCCTTGATAC	TCGACTAATCATAAAGATATCGGCAC	ACTTCAGGGTGACCGAAGAATCAGAA
FISH1146	CATGCCTTGATAC	CTGACGTTCGGTA	TCGACTAATCATAAAGATATCGGCAC	ACTTCAGGGTGACCGAAGAATCAGAA
FISH1147	CATGCCTTGATAC	GAGGAGAGACACA	TCGACTAATCATAAAGATATCGGCAC	ACTTCAGGGTGACCGAAGAATCAGAA
FISH1148	CATGCCTTGATAC	GCCGGTCCAAGTG	TCGACTAATCATAAAGATATCGGCAC	ACTTCAGGGTGACCGAAGAATCAGAA
FISH1149	CATGCCTTGATAC	TTGCGTCTCACGC	TCGACTAATCATAAAGATATCGGCAC	ACTTCAGGGTGACCGAAGAATCAGAA
FISH1150	CATGCCTTGATAC	TTATTCGCACACT	TCGACTAATCATAAAGATATCGGCAC	ACTTCAGGGTGACCGAAGAATCAGAA
FISH1151	CATGCCTTGATAC	TGCACAGGCGGCA	TCGACTAATCATAAAGATATCGGCAC	ACTTCAGGGTGACCGAAGAATCAGAA
FISH1152	CATGCCTTGATAC	AACATGTGGTAAG	TCGACTAATCATAAAGATATCGGCAC	ACTTCAGGGTGACCGAAGAATCAGAA
FISH1153	CATGCCTTGATAC	ACGCGCTCTTATA	TCGACTAATCATAAAGATATCGGCAC	ACTTCAGGGTGACCGAAGAATCAGAA
FISH1154	CATGCCTTGATAC	CAATGTTAATGGT	TCGACTAATCATAAAGATATCGGCAC	ACTTCAGGGTGACCGAAGAATCAGAA
FISH1155	CATGCCTTGATAC	CTAGGATATAGTT	TCGACTAATCATAAAGATATCGGCAC	ACTTCAGGGTGACCGAAGAATCAGAA
FISH1156	CATGCCTTGATAC	CTGTAGGCGAGGA	TCGACTAATCATAAAGATATCGGCAC	ACTTCAGGGTGACCGAAGAATCAGAA
FISH1157	CATGCCTTGATAC	CTGTCGAGGCGAC	TCGACTAATCATAAAGATATCGGCAC	ACTTCAGGGTGACCGAAGAATCAGAA
FISH1158	CATGCCTTGATAC	GACTAATGAGGAA	TCGACTAATCATAAAGATATCGGCAC	ACTTCAGGGTGACCGAAGAATCAGAA
FISH1159	CATGCCTTGATAC	TATCCGTAATCAT	TCGACTAATCATAAAGATATCGGCAC	ACTTCAGGGTGACCGAAGAATCAGAA
FISH1160	CATGCCTTGATAC	TCCTGGAGGATAA	TCGACTAATCATAAAGATATCGGCAC	ACTTCAGGGTGACCGAAGAATCAGAA
FISH1161	CATGCCTTGATAC	TCTACTGTTGTGC	TCGACTAATCATAAAGATATCGGCAC	ACTTCAGGGTGACCGAAGAATCAGAA
FISH1162	CATGCCTTGATAC	TGTATATTCAGCG	TCGACTAATCATAAAGATATCGGCAC	ACTTCAGGGTGACCGAAGAATCAGAA
FISH1163	CATGCCTTGATAC	ACATCAGTAGTTC	TCGACTAATCATAAAGATATCGGCAC	ACTTCAGGGTGACCGAAGAATCAGAA
FISH1164	CATGCCTTGATAC	AGCGCTGGACCAA	TCGACTAATCATAAAGATATCGGCAC	ACTTCAGGGTGACCGAAGAATCAGAA
FISH1165	CATGCCTTGATAC	CAAGATCGGTACC	TCGACTAATCATAAAGATATCGGCAC	ACTTCAGGGTGACCGAAGAATCAGAA
Negative13A	CATGCCTTGATAC	CCAGCCTGACGGT	TCGACTAATCATAAAGATATCGGCAC	ACTTCAGGGTGACCGAAGAATCAGAA
FISH1167	CATGCCTTGATAC	CCGAAGCCGGTTC	TCGACTAATCATAAAGATATCGGCAC	ACTTCAGGGTGACCGAAGAATCAGAA
FISH1168	CATGCCTTGATAC	CCGAGCAGCTGTT	TCGACTAATCATAAAGATATCGGCAC	ACTTCAGGGTGACCGAAGAATCAGAA
FISH1169	CATGCCTTGATAC	CCTCCGCACAATC	TCGACTAATCATAAAGATATCGGCAC	ACTTCAGGGTGACCGAAGAATCAGAA
FISH1170	CATGCCTTGATAC	CTCTAACCTATTA	TCGACTAATCATAAAGATATCGGCAC	ACTTCAGGGTGACCGAAGAATCAGAA
FISH1171	CATGCCTTGATAC	GCACCTTGACATA	TCGACTAATCATAAAGATATCGGCAC	ACTTCAGGGTGACCGAAGAATCAGAA
FISH1172	CATGCCTTGATAC	TAAGCGTGCTGAA	TCGACTAATCATAAAGATATCGGCAC	ACTTCAGGGTGACCGAAGAATCAGAA
FISH1173	CATGCCTTGATAC	TTCGGCACAGGAG	TCGACTAATCATAAAGATATCGGCAC	ACTTCAGGGTGACCGAAGAATCAGAA
FISH1174	CATGCCTTGATAC	AGACTCGATTGAG	TCGACTAATCATAAAGATATCGGCAC	ACTTCAGGGTGACCGAAGAATCAGAA
FISH1175	CATGCCTTGATAC	ATCCTTCTGTTCT	TCGACTAATCATAAAGATATCGGCAC	ACTTCAGGGTGACCGAAGAATCAGAA
FISH1176	CATGCCTTGATAC	CGTTACTTAGGTC	TCGACTAATCATAAAGATATCGGCAC	ACTTCAGGGTGACCGAAGAATCAGAA
FISH1177	CATGCCTTGATAC	CTGGTTGGCTATC	TCGACTAATCATAAAGATATCGGCAC	ACTTCAGGGTGACCGAAGAATCAGAA
FISH1178	CATGCCTTGATAC	GCACCAACGATTG	TCGACTAATCATAAAGATATCGGCAC	ACTTCAGGGTGACCGAAGAATCAGAA
FISH1179	CATGCCTTGATAC	TCTTATGCATAAC	TCGACTAATCATAAAGATATCGGCAC	ACTTCAGGGTGACCGAAGAATCAGAA
FISH1180	CATGCCTTGATAC	TTAGGTGTGGACC	TCGACTAATCATAAAGATATCGGCAC	ACTTCAGGGTGACCGAAGAATCAGAA
FISH1181	CATGCCTTGATAC	TTCTTCTGGAACA	TCGACTAATCATAAAGATATCGGCAC	ACTTCAGGGTGACCGAAGAATCAGAA
FISH1182	CATGCCTTGATAC	AGCAAGTGGCTCT	TCGACTAATCATAAAGATATCGGCAC	ACTTCAGGGTGACCGAAGAATCAGAA
FISH1183	CATGCCTTGATAC	TCAAGTCACTAAT	TCGACTAATCATAAAGATATCGGCAC	ACTTCAGGGTGACCGAAGAATCAGAA
FISH1184	CATGCCTTGATAC	ATGAAGACTACTG	TCGACTAATCATAAAGATATCGGCAC	ACTTCAGGGTGACCGAAGAATCAGAA
FISH1185	CATGCCTTGATAC	CACCGGTAGAACC	TCGACTAATCATAAAGATATCGGCAC	ACTTCAGGGTGACCGAAGAATCAGAA
FISH1186	CATGCCTTGATAC	CAGAACAACGCAT	TCGACTAATCATAAAGATATCGGCAC	ACTTCAGGGTGACCGAAGAATCAGAA
FISH1187	CATGCCTTGATAC	CCTGCCGAGAACG	TCGACTAATCATAAAGATATCGGCAC	ACTTCAGGGTGACCGAAGAATCAGAA
FISH1188	CATGCCTTGATAC	GTGATGGAGCGGT	TCGACTAATCATAAAGATATCGGCAC	ACTTCAGGGTGACCGAAGAATCAGAA
FISH1189	CATGCCTTGATAC	TACGAACTATAGC	TCGACTAATCATAAAGATATCGGCAC	ACTTCAGGGTGACCGAAGAATCAGAA
FISH1190	CATGCCTTGATAC	TACGGACCGCTCA	TCGACTAATCATAAAGATATCGGCAC	ACTTCAGGGTGACCGAAGAATCAGAA
FISH1191	CATGCCTTGATAC	TGGACGCTAGATC	TCGACTAATCATAAAGATATCGGCAC	ACTTCAGGGTGACCGAAGAATCAGAA
FISH1192	CATGCCTTGATAC	AGTCTTCACCTCC	TCGACTAATCATAAAGATATCGGCAC	ACTTCAGGGTGACCGAAGAATCAGAA
FISH1193	CATGCCTTGATAC	AGTGCTTATCCGT	TCGACTAATCATAAAGATATCGGCAC	ACTTCAGGGTGACCGAAGAATCAGAA
FISH1194	CATGCCTTGATAC	ATCGCTGCCTGGC	TCGACTAATCATAAAGATATCGGCAC	ACTTCAGGGTGACCGAAGAATCAGAA
FISH1195	CATGCCTTGATAC	ATGCTTGCGACAG	TCGACTAATCATAAAGATATCGGCAC	ACTTCAGGGTGACCGAAGAATCAGAA
FISH1196	CATGCCTTGATAC	CAATCCTCAAGAG	TCGACTAATCATAAAGATATCGGCAC	ACTTCAGGGTGACCGAAGAATCAGAA
FISH1197	CATGCCTTGATAC	CATGCACACCTCT	TCGACTAATCATAAAGATATCGGCAC	ACTTCAGGGTGACCGAAGAATCAGAA
FISH1198	CATGCCTTGATAC	CGGAGAATATTAT	TCGACTAATCATAAAGATATCGGCAC	ACTTCAGGGTGACCGAAGAATCAGAA
FISH1199	CATGCCTTGATAC	GAGCGAAGGTAGT	TCGACTAATCATAAAGATATCGGCAC	ACTTCAGGGTGACCGAAGAATCAGAA
FISH1200	CATGCCTTGATAC	GGCGACTGTTCCT	TCGACTAATCATAAAGATATCGGCAC	ACTTCAGGGTGACCGAAGAATCAGAA
FISH1201	CATGCCTTGATAC	GTCAGTTAACGAC	TCGACTAATCATAAAGATATCGGCAC	ACTTCAGGGTGACCGAAGAATCAGAA
FISH1202	CATGCCTTGATAC	TCCACAGATACAG	TCGACTAATCATAAAGATATCGGCAC	ACTTCAGGGTGACCGAAGAATCAGAA
FISH1203	CATGCCTTGATAC	TCGAGTTGTAACT	TCGACTAATCATAAAGATATCGGCAC	ACTTCAGGGTGACCGAAGAATCAGAA
FISH1204	CATGCCTTGATAC	TCGGTCTTAGACG	TCGACTAATCATAAAGATATCGGCAC	ACTTCAGGGTGACCGAAGAATCAGAA
FISH1205	CATGCCTTGATAC	TCTAAGGAGTTAT	TCGACTAATCATAAAGATATCGGCAC	ACTTCAGGGTGACCGAAGAATCAGAA
FISH1206	CATGCCTTGATAC	TCTATCTCTCGCT	TCGACTAATCATAAAGATATCGGCAC	ACTTCAGGGTGACCGAAGAATCAGAA
FISH1207	CATGCCTTGATAC	TGTGAAGTTGCCA	TCGACTAATCATAAAGATATCGGCAC	ACTTCAGGGTGACCGAAGAATCAGAA
FISH1208	CATGCCTTGATAC	TTACCATTCCTCA	TCGACTAATCATAAAGATATCGGCAC	ACTTCAGGGTGACCGAAGAATCAGAA
FISH1209	CATGCCTTGATAC	AGATTCTACACAA	TCGACTAATCATAAAGATATCGGCAC	ACTTCAGGGTGACCGAAGAATCAGAA
FISH1210	CATGCCTTGATAC	ATGCGATTAATTG	TCGACTAATCATAAAGATATCGGCAC	ACTTCAGGGTGACCGAAGAATCAGAA
FISH1211	CATGCCTTGATAC	CCGTAGTGTTGAT	TCGACTAATCATAAAGATATCGGCAC	ACTTCAGGGTGACCGAAGAATCAGAA
FISH1212	CATGCCTTGATAC	CCTGTACCATTGT	TCGACTAATCATAAAGATATCGGCAC	ACTTCAGGGTGACCGAAGAATCAGAA
FISH1213	CATGCCTTGATAC	GGCTGTTACAACA	TCGACTAATCATAAAGATATCGGCAC	ACTTCAGGGTGACCGAAGAATCAGAA
FISH1214	CATGCCTTGATAC	GGTTCAATGACGC	TCGACTAATCATAAAGATATCGGCAC	ACTTCAGGGTGACCGAAGAATCAGAA
FISH1215	CATGCCTTGATAC	GGTTCCTGCACTT	TCGACTAATCATAAAGATATCGGCAC	ACTTCAGGGTGACCGAAGAATCAGAA
FISH1216	CATGCCTTGATAC	GTCCAACTTCAGT	TCGACTAATCATAAAGATATCGGCAC	ACTTCAGGGTGACCGAAGAATCAGAA
FISH1217	CATGCCTTGATAC	GTCCAGGCCTTCT	TCGACTAATCATAAAGATATCGGCAC	ACTTCAGGGTGACCGAAGAATCAGAA
FISH1218	CATGCCTTGATAC	GTGACGCCGTATT	TCGACTAATCATAAAGATATCGGCAC	ACTTCAGGGTGACCGAAGAATCAGAA
FISH1219	CATGCCTTGATAC	TGCAGCAACCAGC	TCGACTAATCATAAAGATATCGGCAC	ACTTCAGGGTGACCGAAGAATCAGAA
FISH1220	CATGCCTTGATAC	TGGACATGGCATT	TCGACTAATCATAAAGATATCGGCAC	ACTTCAGGGTGACCGAAGAATCAGAA
FISH1221	CATGCCTTGATAC	TGGTGGTCATTCA	TCGACTAATCATAAAGATATCGGCAC	ACTTCAGGGTGACCGAAGAATCAGAA
FISH1222	CATGCCTTGATAC	TTACCAGAGCCTG	TCGACTAATCATAAAGATATCGGCAC	ACTTCAGGGTGACCGAAGAATCAGAA
FISH1223	CATGCCTTGATAC	TTCCGCGGCATAG	TCGACTAATCATAAAGATATCGGCAC	ACTTCAGGGTGACCGAAGAATCAGAA
FISH1224	CATGCCTTGATAC	ACAACCATTGGCA	TCGACTAATCATAAAGATATCGGCAC	ACTTCAGGGTGACCGAAGAATCAGAA
FISH1225	CATGCCTTGATAC	AGCCTAGCCAACT	TCGACTAATCATAAAGATATCGGCAC	ACTTCAGGGTGACCGAAGAATCAGAA
FISH1226	CATGCCTTGATAC	ATAATCGAGGCTT	TCGACTAATCATAAAGATATCGGCAC	ACTTCAGGGTGACCGAAGAATCAGAA
FISH1227	CATGCCTTGATAC	CTGAGTCAGAAGT	TCGACTAATCATAAAGATATCGGCAC	ACTTCAGGGTGACCGAAGAATCAGAA
FISH1228	CATGCCTTGATAC	GATAGGCGCCTTG	TCGACTAATCATAAAGATATCGGCAC	ACTTCAGGGTGACCGAAGAATCAGAA
FISH1229	CTGACGTTCGGTA	ATCCGGTCGGAGA	TCGACTAATCATAAAGATATCGGCAC	ACTTCAGGGTGACCGAAGAATCAGAA
FISH1230	CTGACGTTCGGTA	CTGAGGTGATCAG	TCGACTAATCATAAAGATATCGGCAC	ACTTCAGGGTGACCGAAGAATCAGAA
Negative14A	CTGACGTTCGGTA	AGTGTCCTGCTAG	TCGACTAATCATAAAGATATCGGCAC	ACTTCAGGGTGACCGAAGAATCAGAA
FISH1232	CTGACGTTCGGTA	ATAAGCAATTCGA	TCGACTAATCATAAAGATATCGGCAC	ACTTCAGGGTGACCGAAGAATCAGAA
FISH1233	CTGACGTTCGGTA	ATCTAACAGGACC	TCGACTAATCATAAAGATATCGGCAC	ACTTCAGGGTGACCGAAGAATCAGAA
FISH1234	CTGACGTTCGGTA	CATTATATAGCCA	TCGACTAATCATAAAGATATCGGCAC	ACTTCAGGGTGACCGAAGAATCAGAA
FISH1235	CTGACGTTCGGTA	CCTGATTACGTAA	TCGACTAATCATAAAGATATCGGCAC	ACTTCAGGGTGACCGAAGAATCAGAA
FISH1236	CTGACGTTCGGTA	CTAATACACACCG	TCGACTAATCATAAAGATATCGGCAC	ACTTCAGGGTGACCGAAGAATCAGAA
FISH1237	CTGACGTTCGGTA	TTATGACCGTTGC	TCGACTAATCATAAAGATATCGGCAC	ACTTCAGGGTGACCGAAGAATCAGAA
FISH1238	CTGACGTTCGGTA	TTCTCGGCCGCAT	TCGACTAATCATAAAGATATCGGCAC	ACTTCAGGGTGACCGAAGAATCAGAA
FISH1239	CTGACGTTCGGTA	TTGGCGGTAAGAA	TCGACTAATCATAAAGATATCGGCAC	ACTTCAGGGTGACCGAAGAATCAGAA
FISH1240	CTGACGTTCGGTA	ACTTGTGCACCTG	TCGACTAATCATAAAGATATCGGCAC	ACTTCAGGGTGACCGAAGAATCAGAA
FISH1241	CTGACGTTCGGTA	CATGCCTTGATAC	TCGACTAATCATAAAGATATCGGCAC	ACTTCAGGGTGACCGAAGAATCAGAA
FISH1242	CTGACGTTCGGTA	CTGACGTTCGGTA	TCGACTAATCATAAAGATATCGGCAC	ACTTCAGGGTGACCGAAGAATCAGAA
FISH1243	CTGACGTTCGGTA	GAGGAGAGACACA	TCGACTAATCATAAAGATATCGGCAC	ACTTCAGGGTGACCGAAGAATCAGAA
FISH1244	CTGACGTTCGGTA	GCCGGTCCAAGTG	TCGACTAATCATAAAGATATCGGCAC	ACTTCAGGGTGACCGAAGAATCAGAA
FISH1245	CTGACGTTCGGTA	TTGCGTCTCACGC	TCGACTAATCATAAAGATATCGGCAC	ACTTCAGGGTGACCGAAGAATCAGAA
FISH1246	CTGACGTTCGGTA	TTATTCGCACACT	TCGACTAATCATAAAGATATCGGCAC	ACTTCAGGGTGACCGAAGAATCAGAA
FISH1247	CTGACGTTCGGTA	TGCACAGGCGGCA	TCGACTAATCATAAAGATATCGGCAC	ACTTCAGGGTGACCGAAGAATCAGAA
Negative14B	CTGACGTTCGGTA	AACATGTGGTAAG	TCGACTAATCATAAAGATATCGGCAC	ACTTCAGGGTGACCGAAGAATCAGAA
FISH1249	CTGACGTTCGGTA	ACGCGCTCTTATA	TCGACTAATCATAAAGATATCGGCAC	ACTTCAGGGTGACCGAAGAATCAGAA
FISH1250	CTGACGTTCGGTA	CAATGTTAATGGT	TCGACTAATCATAAAGATATCGGCAC	ACTTCAGGGTGACCGAAGAATCAGAA
FISH1251	CTGACGTTCGGTA	CTAGGATATAGTT	TCGACTAATCATAAAGATATCGGCAC	ACTTCAGGGTGACCGAAGAATCAGAA
FISH1252	CTGACGTTCGGTA	CTGTAGGCGAGGA	TCGACTAATCATAAAGATATCGGCAC	ACTTCAGGGTGACCGAAGAATCAGAA
FISH1253	CTGACGTTCGGTA	CTGTCGAGGCGAC	TCGACTAATCATAAAGATATCGGCAC	ACTTCAGGGTGACCGAAGAATCAGAA
FISH1254	CTGACGTTCGGTA	GACTAATGAGGAA	TCGACTAATCATAAAGATATCGGCAC	ACTTCAGGGTGACCGAAGAATCAGAA
FISH1255	CTGACGTTCGGTA	TATCCGTAATCAT	TCGACTAATCATAAAGATATCGGCAC	ACTTCAGGGTGACCGAAGAATCAGAA
FISH1256	CTGACGTTCGGTA	TCCTGGAGGATAA	TCGACTAATCATAAAGATATCGGCAC	ACTTCAGGGTGACCGAAGAATCAGAA
FISH1257	CTGACGTTCGGTA	TCTACTGTTGTGC	TCGACTAATCATAAAGATATCGGCAC	ACTTCAGGGTGACCGAAGAATCAGAA
FISH1258	CTGACGTTCGGTA	TGTATATTCAGCG	TCGACTAATCATAAAGATATCGGCAC	ACTTCAGGGTGACCGAAGAATCAGAA
FISH1259	CTGACGTTCGGTA	ACATCAGTAGTTC	TCGACTAATCATAAAGATATCGGCAC	ACTTCAGGGTGACCGAAGAATCAGAA
FISH1260	CTGACGTTCGGTA	AGCGCTGGACCAA	TCGACTAATCATAAAGATATCGGCAC	ACTTCAGGGTGACCGAAGAATCAGAA
FISH1261	CTGACGTTCGGTA	CAAGATCGGTACC	TCGACTAATCATAAAGATATCGGCAC	ACTTCAGGGTGACCGAAGAATCAGAA
FISH1262	CTGACGTTCGGTA	CCAGCCTGACGGT	TCGACTAATCATAAAGATATCGGCAC	ACTTCAGGGTGACCGAAGAATCAGAA
FISH1263	CTGACGTTCGGTA	CCGAAGCCGGTTC	TCGACTAATCATAAAGATATCGGCAC	ACTTCAGGGTGACCGAAGAATCAGAA
FISH1264	CTGACGTTCGGTA	CCGAGCAGCTGTT	TCGACTAATCATAAAGATATCGGCAC	ACTTCAGGGTGACCGAAGAATCAGAA
FISH1265	CTGACGTTCGGTA	CCTCCGCACAATC	TCGACTAATCATAAAGATATCGGCAC	ACTTCAGGGTGACCGAAGAATCAGAA
FISH1266	CTGACGTTCGGTA	CTCTAACCTATTA	TCGACTAATCATAAAGATATCGGCAC	ACTTCAGGGTGACCGAAGAATCAGAA
FISH1267	CTGACGTTCGGTA	GCACCTTGACATA	TCGACTAATCATAAAGATATCGGCAC	ACTTCAGGGTGACCGAAGAATCAGAA
FISH1268	CTGACGTTCGGTA	TAAGCGTGCTGAA	TCGACTAATCATAAAGATATCGGCAC	ACTTCAGGGTGACCGAAGAATCAGAA
FISH1269	CTGACGTTCGGTA	TTCGGCACAGGAG	TCGACTAATCATAAAGATATCGGCAC	ACTTCAGGGTGACCGAAGAATCAGAA
FISH1270	CTGACGTTCGGTA	AGACTCGATTGAG	TCGACTAATCATAAAGATATCGGCAC	ACTTCAGGGTGACCGAAGAATCAGAA
FISH1271	CTGACGTTCGGTA	ATCCTTCTGTTCT	TCGACTAATCATAAAGATATCGGCAC	ACTTCAGGGTGACCGAAGAATCAGAA
FISH1272	CTGACGTTCGGTA	CGTTACTTAGGTC	TCGACTAATCATAAAGATATCGGCAC	ACTTCAGGGTGACCGAAGAATCAGAA
FISH1273	CTGACGTTCGGTA	CTGGTTGGCTATC	TCGACTAATCATAAAGATATCGGCAC	ACTTCAGGGTGACCGAAGAATCAGAA
FISH1274	CTGACGTTCGGTA	GCACCAACGATTG	TCGACTAATCATAAAGATATCGGCAC	ACTTCAGGGTGACCGAAGAATCAGAA
FISH1275	CTGACGTTCGGTA	TCTTATGCATAAC	TCGACTAATCATAAAGATATCGGCAC	ACTTCAGGGTGACCGAAGAATCAGAA
FISH1276	CTGACGTTCGGTA	TTAGGTGTGGACC	TCGACTAATCATAAAGATATCGGCAC	ACTTCAGGGTGACCGAAGAATCAGAA
FISH1277	CTGACGTTCGGTA	TTCTTCTGGAACA	TCGACTAATCATAAAGATATCGGCAC	ACTTCAGGGTGACCGAAGAATCAGAA
Negative14C	CTGACGTTCGGTA	AGCAAGTGGCTCT	TCGACTAATCATAAAGATATCGGCAC	ACTTCAGGGTGACCGAAGAATCAGAA
FISH1279	CTGACGTTCGGTA	TCAAGTCACTAAT	TCGACTAATCATAAAGATATCGGCAC	ACTTCAGGGTGACCGAAGAATCAGAA
FISH1280	CTGACGTTCGGTA	ATGAAGACTACTG	TCGACTAATCATAAAGATATCGGCAC	ACTTCAGGGTGACCGAAGAATCAGAA
FISH1281	CTGACGTTCGGTA	CACCGGTAGAACC	TCGACTAATCATAAAGATATCGGCAC	ACTTCAGGGTGACCGAAGAATCAGAA
FISH1282	CTGACGTTCGGTA	CAGAACAACGCAT	TCGACTAATCATAAAGATATCGGCAC	ACTTCAGGGTGACCGAAGAATCAGAA
FISH1283	CTGACGTTCGGTA	CCTGCCGAGAACG	TCGACTAATCATAAAGATATCGGCAC	ACTTCAGGGTGACCGAAGAATCAGAA
FISH1284	CTGACGTTCGGTA	GTGATGGAGCGGT	TCGACTAATCATAAAGATATCGGCAC	ACTTCAGGGTGACCGAAGAATCAGAA
FISH1285	CTGACGTTCGGTA	TACGAACTATAGC	TCGACTAATCATAAAGATATCGGCAC	ACTTCAGGGTGACCGAAGAATCAGAA
FISH1286	CTGACGTTCGGTA	TACGGACCGCTCA	TCGACTAATCATAAAGATATCGGCAC	ACTTCAGGGTGACCGAAGAATCAGAA
FISH1287	CTGACGTTCGGTA	TGGACGCTAGATC	TCGACTAATCATAAAGATATCGGCAC	ACTTCAGGGTGACCGAAGAATCAGAA
FISH1288	CTGACGTTCGGTA	AGTCTTCACCTCC	TCGACTAATCATAAAGATATCGGCAC	ACTTCAGGGTGACCGAAGAATCAGAA
Negative14D	CTGACGTTCGGTA	AGTGCTTATCCGT	TCGACTAATCATAAAGATATCGGCAC	ACTTCAGGGTGACCGAAGAATCAGAA
Negative14E	CTGACGTTCGGTA	ATCGCTGCCTGGC	TCGACTAATCATAAAGATATCGGCAC	ACTTCAGGGTGACCGAAGAATCAGAA
FISH1291	CTGACGTTCGGTA	ATGCTTGCGACAG	TCGACTAATCATAAAGATATCGGCAC	ACTTCAGGGTGACCGAAGAATCAGAA
FISH1292	CTGACGTTCGGTA	CAATCCTCAAGAG	TCGACTAATCATAAAGATATCGGCAC	ACTTCAGGGTGACCGAAGAATCAGAA
FISH1293	CTGACGTTCGGTA	CATGCACACCTCT	TCGACTAATCATAAAGATATCGGCAC	ACTTCAGGGTGACCGAAGAATCAGAA
FISH1294	CTGACGTTCGGTA	CGGAGAATATTAT	TCGACTAATCATAAAGATATCGGCAC	ACTTCAGGGTGACCGAAGAATCAGAA
FISH1295	CTGACGTTCGGTA	GAGCGAAGGTAGT	TCGACTAATCATAAAGATATCGGCAC	ACTTCAGGGTGACCGAAGAATCAGAA
FISH1296	CTGACGTTCGGTA	GGCGACTGTTCCT	TCGACTAATCATAAAGATATCGGCAC	ACTTCAGGGTGACCGAAGAATCAGAA
FISH1297	CTGACGTTCGGTA	GTCAGTTAACGAC	TCGACTAATCATAAAGATATCGGCAC	ACTTCAGGGTGACCGAAGAATCAGAA
FISH1298	CTGACGTTCGGTA	TCCACAGATACAG	TCGACTAATCATAAAGATATCGGCAC	ACTTCAGGGTGACCGAAGAATCAGAA
FISH1299	CTGACGTTCGGTA	TCGAGTTGTAACT	TCGACTAATCATAAAGATATCGGCAC	ACTTCAGGGTGACCGAAGAATCAGAA
FISH1300	CTGACGTTCGGTA	TCGGTCTTAGACG	TCGACTAATCATAAAGATATCGGCAC	ACTTCAGGGTGACCGAAGAATCAGAA
FISH1301	CTGACGTTCGGTA	TCTAAGGAGTTAT	TCGACTAATCATAAAGATATCGGCAC	ACTTCAGGGTGACCGAAGAATCAGAA
FISH1302	CTGACGTTCGGTA	TCTATCTCTCGCT	TCGACTAATCATAAAGATATCGGCAC	ACTTCAGGGTGACCGAAGAATCAGAA
FISH1303	CTGACGTTCGGTA	TGTGAAGTTGCCA	TCGACTAATCATAAAGATATCGGCAC	ACTTCAGGGTGACCGAAGAATCAGAA
FISH1304	CTGACGTTCGGTA	TTACCATTCCTCA	TCGACTAATCATAAAGATATCGGCAC	ACTTCAGGGTGACCGAAGAATCAGAA
FISH1305	CTGACGTTCGGTA	AGATTCTACACAA	TCGACTAATCATAAAGATATCGGCAC	ACTTCAGGGTGACCGAAGAATCAGAA
FISH1306	CTGACGTTCGGTA	ATGCGATTAATTG	TCGACTAATCATAAAGATATCGGCAC	ACTTCAGGGTGACCGAAGAATCAGAA
Negative14F	CTGACGTTCGGTA	CCGTAGTGTTGAT	TCGACTAATCATAAAGATATCGGCAC	ACTTCAGGGTGACCGAAGAATCAGAA
FISH1308	CTGACGTTCGGTA	CCTGTACCATTGT	TCGACTAATCATAAAGATATCGGCAC	ACTTCAGGGTGACCGAAGAATCAGAA
FISH1309	CTGACGTTCGGTA	GGCTGTTACAACA	TCGACTAATCATAAAGATATCGGCAC	ACTTCAGGGTGACCGAAGAATCAGAA
FISH1310	CTGACGTTCGGTA	GGTTCAATGACGC	TCGACTAATCATAAAGATATCGGCAC	ACTTCAGGGTGACCGAAGAATCAGAA
FISH1311	CTGACGTTCGGTA	GGTTCCTGCACTT	TCGACTAATCATAAAGATATCGGCAC	ACTTCAGGGTGACCGAAGAATCAGAA
FISH1312	CTGACGTTCGGTA	GTCCAACTTCAGT	TCGACTAATCATAAAGATATCGGCAC	ACTTCAGGGTGACCGAAGAATCAGAA
FISH1313	CTGACGTTCGGTA	GTCCAGGCCTTCT	TCGACTAATCATAAAGATATCGGCAC	ACTTCAGGGTGACCGAAGAATCAGAA
FISH1314	CTGACGTTCGGTA	GTGACGCCGTATT	TCGACTAATCATAAAGATATCGGCAC	ACTTCAGGGTGACCGAAGAATCAGAA
FISH1315	CTGACGTTCGGTA	TGCAGCAACCAGC	TCGACTAATCATAAAGATATCGGCAC	ACTTCAGGGTGACCGAAGAATCAGAA
FISH1316	CTGACGTTCGGTA	TGGACATGGCATT	TCGACTAATCATAAAGATATCGGCAC	ACTTCAGGGTGACCGAAGAATCAGAA
FISH1317	CTGACGTTCGGTA	TGGTGGTCATTCA	TCGACTAATCATAAAGATATCGGCAC	ACTTCAGGGTGACCGAAGAATCAGAA
FISH1318	CTGACGTTCGGTA	TTACCAGAGCCTG	TCGACTAATCATAAAGATATCGGCAC	ACTTCAGGGTGACCGAAGAATCAGAA
FISH1319	CTGACGTTCGGTA	TTCCGCGGCATAG	TCGACTAATCATAAAGATATCGGCAC	ACTTCAGGGTGACCGAAGAATCAGAA
FISH1320	CTGACGTTCGGTA	ACAACCATTGGCA	TCGACTAATCATAAAGATATCGGCAC	ACTTCAGGGTGACCGAAGAATCAGAA
FISH1321	CTGACGTTCGGTA	AGCCTAGCCAACT	TCGACTAATCATAAAGATATCGGCAC	ACTTCAGGGTGACCGAAGAATCAGAA
FISH1322	CTGACGTTCGGTA	ATAATCGAGGCTT	TCGACTAATCATAAAGATATCGGCAC	ACTTCAGGGTGACCGAAGAATCAGAA
FISH1323	CTGACGTTCGGTA	CTGAGTCAGAAGT	TCGACTAATCATAAAGATATCGGCAC	ACTTCAGGGTGACCGAAGAATCAGAA
FISH1324	CTGACGTTCGGTA	GATAGGCGCCTTG	TCGACTAATCATAAAGATATCGGCAC	ACTTCAGGGTGACCGAAGAATCAGAA
FISH1325	GAGGAGAGACACA	ATCCGGTCGGAGA	TCGACTAATCATAAAGATATCGGCAC	ACTTCAGGGTGACCGAAGAATCAGAA
FISH1326	GAGGAGAGACACA	CTGAGGTGATCAG	TCGACTAATCATAAAGATATCGGCAC	ACTTCAGGGTGACCGAAGAATCAGAA
FISH1327	GAGGAGAGACACA	AGTGTCCTGCTAG	TCGACTAATCATAAAGATATCGGCAC	ACTTCAGGGTGACCGAAGAATCAGAA
FISH1328	GAGGAGAGACACA	ATAAGCAATTCGA	TCGACTAATCATAAAGATATCGGCAC	ACTTCAGGGTGACCGAAGAATCAGAA
FISH1329	GAGGAGAGACACA	ATCTAACAGGACC	TCGACTAATCATAAAGATATCGGCAC	ACTTCAGGGTGACCGAAGAATCAGAA
FISH1330	GAGGAGAGACACA	CATTATATAGCCA	TCGACTAATCATAAAGATATCGGCAC	ACTTCAGGGTGACCGAAGAATCAGAA
FISH1331	GAGGAGAGACACA	CCTGATTACGTAA	TCGACTAATCATAAAGATATCGGCAC	ACTTCAGGGTGACCGAAGAATCAGAA
FISH1332	GAGGAGAGACACA	CTAATACACACCG	TCGACTAATCATAAAGATATCGGCAC	ACTTCAGGGTGACCGAAGAATCAGAA
FISH1333	GAGGAGAGACACA	TTATGACCGTTGC	TCGACTAATCATAAAGATATCGGCAC	ACTTCAGGGTGACCGAAGAATCAGAA
FISH1334	GAGGAGAGACACA	TTCTCGGCCGCAT	TCGACTAATCATAAAGATATCGGCAC	ACTTCAGGGTGACCGAAGAATCAGAA
FISH1335	GAGGAGAGACACA	TTGGCGGTAAGAA	TCGACTAATCATAAAGATATCGGCAC	ACTTCAGGGTGACCGAAGAATCAGAA
FISH1336	GAGGAGAGACACA	ACTTGTGCACCTG	TCGACTAATCATAAAGATATCGGCAC	ACTTCAGGGTGACCGAAGAATCAGAA
FISH1337	GAGGAGAGACACA	CATGCCTTGATAC	TCGACTAATCATAAAGATATCGGCAC	ACTTCAGGGTGACCGAAGAATCAGAA
FISH1338	GAGGAGAGACACA	CTGACGTTCGGTA	TCGACTAATCATAAAGATATCGGCAC	ACTTCAGGGTGACCGAAGAATCAGAA
FISH1339	GAGGAGAGACACA	GAGGAGAGACACA	TCGACTAATCATAAAGATATCGGCAC	ACTTCAGGGTGACCGAAGAATCAGAA
FISH1340	GAGGAGAGACACA	GCCGGTCCAAGTG	TCGACTAATCATAAAGATATCGGCAC	ACTTCAGGGTGACCGAAGAATCAGAA
FISH1341	GAGGAGAGACACA	TTGCGTCTCACGC	TCGACTAATCATAAAGATATCGGCAC	ACTTCAGGGTGACCGAAGAATCAGAA
FISH1342	GAGGAGAGACACA	TTATTCGCACACT	TCGACTAATCATAAAGATATCGGCAC	ACTTCAGGGTGACCGAAGAATCAGAA
FISH1343	GAGGAGAGACACA	TGCACAGGCGGCA	TCGACTAATCATAAAGATATCGGCAC	ACTTCAGGGTGACCGAAGAATCAGAA
FISH1344	GAGGAGAGACACA	AACATGTGGTAAG	TCGACTAATCATAAAGATATCGGCAC	ACTTCAGGGTGACCGAAGAATCAGAA
FISH1345	GAGGAGAGACACA	ACGCGCTCTTATA	TCGACTAATCATAAAGATATCGGCAC	ACTTCAGGGTGACCGAAGAATCAGAA
FISH1346	GAGGAGAGACACA	CAATGTTAATGGT	TCGACTAATCATAAAGATATCGGCAC	ACTTCAGGGTGACCGAAGAATCAGAA
FISH1347	GAGGAGAGACACA	CTAGGATATAGTT	TCGACTAATCATAAAGATATCGGCAC	ACTTCAGGGTGACCGAAGAATCAGAA
FISH1348	GAGGAGAGACACA	CTGTAGGCGAGGA	TCGACTAATCATAAAGATATCGGCAC	ACTTCAGGGTGACCGAAGAATCAGAA
FISH1349	GAGGAGAGACACA	CTGTCGAGGCGAC	TCGACTAATCATAAAGATATCGGCAC	ACTTCAGGGTGACCGAAGAATCAGAA
FISH1350	GAGGAGAGACACA	GACTAATGAGGAA	TCGACTAATCATAAAGATATCGGCAC	ACTTCAGGGTGACCGAAGAATCAGAA
FISH1351	GAGGAGAGACACA	TATCCGTAATCAT	TCGACTAATCATAAAGATATCGGCAC	ACTTCAGGGTGACCGAAGAATCAGAA
FISH1352	GAGGAGAGACACA	TCCTGGAGGATAA	TCGACTAATCATAAAGATATCGGCAC	ACTTCAGGGTGACCGAAGAATCAGAA
FISH1353	GAGGAGAGACACA	TCTACTGTTGTGC	TCGACTAATCATAAAGATATCGGCAC	ACTTCAGGGTGACCGAAGAATCAGAA
FISH1354	GAGGAGAGACACA	TGTATATTCAGCG	TCGACTAATCATAAAGATATCGGCAC	ACTTCAGGGTGACCGAAGAATCAGAA
Negative15A	GAGGAGAGACACA	ACATCAGTAGTTC	TCGACTAATCATAAAGATATCGGCAC	ACTTCAGGGTGACCGAAGAATCAGAA
FISH1356	GAGGAGAGACACA	AGCGCTGGACCAA	TCGACTAATCATAAAGATATCGGCAC	ACTTCAGGGTGACCGAAGAATCAGAA
FISH1357	GAGGAGAGACACA	CAAGATCGGTACC	TCGACTAATCATAAAGATATCGGCAC	ACTTCAGGGTGACCGAAGAATCAGAA
FISH1358	GAGGAGAGACACA	CCAGCCTGACGGT	TCGACTAATCATAAAGATATCGGCAC	ACTTCAGGGTGACCGAAGAATCAGAA
FISH1359	GAGGAGAGACACA	CCGAAGCCGGTTC	TCGACTAATCATAAAGATATCGGCAC	ACTTCAGGGTGACCGAAGAATCAGAA
FISH1360	GAGGAGAGACACA	CCGAGCAGCTGTT	TCGACTAATCATAAAGATATCGGCAC	ACTTCAGGGTGACCGAAGAATCAGAA
FISH1361	GAGGAGAGACACA	CCTCCGCACAATC	TCGACTAATCATAAAGATATCGGCAC	ACTTCAGGGTGACCGAAGAATCAGAA
FISH1362	GAGGAGAGACACA	CTCTAACCTATTA	TCGACTAATCATAAAGATATCGGCAC	ACTTCAGGGTGACCGAAGAATCAGAA
FISH1363	GAGGAGAGACACA	GCACCTTGACATA	TCGACTAATCATAAAGATATCGGCAC	ACTTCAGGGTGACCGAAGAATCAGAA
FISH1364	GAGGAGAGACACA	TAAGCGTGCTGAA	TCGACTAATCATAAAGATATCGGCAC	ACTTCAGGGTGACCGAAGAATCAGAA
FISH1365	GAGGAGAGACACA	TTCGGCACAGGAG	TCGACTAATCATAAAGATATCGGCAC	ACTTCAGGGTGACCGAAGAATCAGAA
FISH1366	GAGGAGAGACACA	AGACTCGATTGAG	TCGACTAATCATAAAGATATCGGCAC	ACTTCAGGGTGACCGAAGAATCAGAA
FISH1367	GAGGAGAGACACA	ATCCTTCTGTTCT	TCGACTAATCATAAAGATATCGGCAC	ACTTCAGGGTGACCGAAGAATCAGAA
FISH1368	GAGGAGAGACACA	CGTTACTTAGGTC	TCGACTAATCATAAAGATATCGGCAC	ACTTCAGGGTGACCGAAGAATCAGAA
FISH1369	GAGGAGAGACACA	CTGGTTGGCTATC	TCGACTAATCATAAAGATATCGGCAC	ACTTCAGGGTGACCGAAGAATCAGAA
FISH1370	GAGGAGAGACACA	GCACCAACGATTG	TCGACTAATCATAAAGATATCGGCAC	ACTTCAGGGTGACCGAAGAATCAGAA
FISH1371	GAGGAGAGACACA	TCTTATGCATAAC	TCGACTAATCATAAAGATATCGGCAC	ACTTCAGGGTGACCGAAGAATCAGAA
FISH1372	GAGGAGAGACACA	TTAGGTGTGGACC	TCGACTAATCATAAAGATATCGGCAC	ACTTCAGGGTGACCGAAGAATCAGAA
FISH1373	GAGGAGAGACACA	TTCTTCTGGAACA	TCGACTAATCATAAAGATATCGGCAC	ACTTCAGGGTGACCGAAGAATCAGAA
FISH1374	GAGGAGAGACACA	AGCAAGTGGCTCT	TCGACTAATCATAAAGATATCGGCAC	ACTTCAGGGTGACCGAAGAATCAGAA
FISH1375	GAGGAGAGACACA	TCAAGTCACTAAT	TCGACTAATCATAAAGATATCGGCAC	ACTTCAGGGTGACCGAAGAATCAGAA
FISH1376	GAGGAGAGACACA	ATGAAGACTACTG	TCGACTAATCATAAAGATATCGGCAC	ACTTCAGGGTGACCGAAGAATCAGAA
FISH1377	GAGGAGAGACACA	CACCGGTAGAACC	TCGACTAATCATAAAGATATCGGCAC	ACTTCAGGGTGACCGAAGAATCAGAA
FISH1378	GAGGAGAGACACA	CAGAACAACGCAT	TCGACTAATCATAAAGATATCGGCAC	ACTTCAGGGTGACCGAAGAATCAGAA
FISH1379	GAGGAGAGACACA	CCTGCCGAGAACG	TCGACTAATCATAAAGATATCGGCAC	ACTTCAGGGTGACCGAAGAATCAGAA
FISH1380	GAGGAGAGACACA	GTGATGGAGCGGT	TCGACTAATCATAAAGATATCGGCAC	ACTTCAGGGTGACCGAAGAATCAGAA
FISH1381	GAGGAGAGACACA	TACGAACTATAGC	TCGACTAATCATAAAGATATCGGCAC	ACTTCAGGGTGACCGAAGAATCAGAA
FISH1382	GAGGAGAGACACA	TACGGACCGCTCA	TCGACTAATCATAAAGATATCGGCAC	ACTTCAGGGTGACCGAAGAATCAGAA
FISH1383	GAGGAGAGACACA	TGGACGCTAGATC	TCGACTAATCATAAAGATATCGGCAC	ACTTCAGGGTGACCGAAGAATCAGAA
FISH1384	GAGGAGAGACACA	AGTCTTCACCTCC	TCGACTAATCATAAAGATATCGGCAC	ACTTCAGGGTGACCGAAGAATCAGAA
FISH1385	GAGGAGAGACACA	AGTGCTTATCCGT	TCGACTAATCATAAAGATATCGGCAC	ACTTCAGGGTGACCGAAGAATCAGAA
FISH1386	GAGGAGAGACACA	ATCGCTGCCTGGC	TCGACTAATCATAAAGATATCGGCAC	ACTTCAGGGTGACCGAAGAATCAGAA
FISH1387	GAGGAGAGACACA	ATGCTTGCGACAG	TCGACTAATCATAAAGATATCGGCAC	ACTTCAGGGTGACCGAAGAATCAGAA
FISH1388	GAGGAGAGACACA	CAATCCTCAAGAG	TCGACTAATCATAAAGATATCGGCAC	ACTTCAGGGTGACCGAAGAATCAGAA
FISH1389	GAGGAGAGACACA	CATGCACACCTCT	TCGACTAATCATAAAGATATCGGCAC	ACTTCAGGGTGACCGAAGAATCAGAA
Negative15B	GAGGAGAGACACA	CGGAGAATATTAT	TCGACTAATCATAAAGATATCGGCAC	ACTTCAGGGTGACCGAAGAATCAGAA
FISH1391	GAGGAGAGACACA	GAGCGAAGGTAGT	TCGACTAATCATAAAGATATCGGCAC	ACTTCAGGGTGACCGAAGAATCAGAA
FISH1392	GAGGAGAGACACA	GGCGACTGTTCCT	TCGACTAATCATAAAGATATCGGCAC	ACTTCAGGGTGACCGAAGAATCAGAA
FISH1393	GAGGAGAGACACA	GTCAGTTAACGAC	TCGACTAATCATAAAGATATCGGCAC	ACTTCAGGGTGACCGAAGAATCAGAA
FISH1394	GAGGAGAGACACA	TCCACAGATACAG	TCGACTAATCATAAAGATATCGGCAC	ACTTCAGGGTGACCGAAGAATCAGAA
FISH1395	GAGGAGAGACACA	TCGAGTTGTAACT	TCGACTAATCATAAAGATATCGGCAC	ACTTCAGGGTGACCGAAGAATCAGAA
FISH1396	GAGGAGAGACACA	TCGGTCTTAGACG	TCGACTAATCATAAAGATATCGGCAC	ACTTCAGGGTGACCGAAGAATCAGAA
FISH1397	GAGGAGAGACACA	TCTAAGGAGTTAT	TCGACTAATCATAAAGATATCGGCAC	ACTTCAGGGTGACCGAAGAATCAGAA
FISH1398	GAGGAGAGACACA	TCTATCTCTCGCT	TCGACTAATCATAAAGATATCGGCAC	ACTTCAGGGTGACCGAAGAATCAGAA
FISH1399	GAGGAGAGACACA	TGTGAAGTTGCCA	TCGACTAATCATAAAGATATCGGCAC	ACTTCAGGGTGACCGAAGAATCAGAA
FISH1400	GAGGAGAGACACA	TTACCATTCCTCA	TCGACTAATCATAAAGATATCGGCAC	ACTTCAGGGTGACCGAAGAATCAGAA
FISH1401	GAGGAGAGACACA	AGATTCTACACAA	TCGACTAATCATAAAGATATCGGCAC	ACTTCAGGGTGACCGAAGAATCAGAA
FISH1402	GAGGAGAGACACA	ATGCGATTAATTG	TCGACTAATCATAAAGATATCGGCAC	ACTTCAGGGTGACCGAAGAATCAGAA
FISH1403	GAGGAGAGACACA	CCGTAGTGTTGAT	TCGACTAATCATAAAGATATCGGCAC	ACTTCAGGGTGACCGAAGAATCAGAA
FISH1404	GAGGAGAGACACA	CCTGTACCATTGT	TCGACTAATCATAAAGATATCGGCAC	ACTTCAGGGTGACCGAAGAATCAGAA
Negative15C	GAGGAGAGACACA	GGCTGTTACAACA	TCGACTAATCATAAAGATATCGGCAC	ACTTCAGGGTGACCGAAGAATCAGAA
FISH1406	GAGGAGAGACACA	GGTTCAATGACGC	TCGACTAATCATAAAGATATCGGCAC	ACTTCAGGGTGACCGAAGAATCAGAA
FISH1407	GAGGAGAGACACA	GGTTCCTGCACTT	TCGACTAATCATAAAGATATCGGCAC	ACTTCAGGGTGACCGAAGAATCAGAA
FISH1408	GAGGAGAGACACA	GTCCAACTTCAGT	TCGACTAATCATAAAGATATCGGCAC	ACTTCAGGGTGACCGAAGAATCAGAA
FISH1409	GAGGAGAGACACA	GTCCAGGCCTTCT	TCGACTAATCATAAAGATATCGGCAC	ACTTCAGGGTGACCGAAGAATCAGAA
Negative15D	GAGGAGAGACACA	GTGACGCCGTATT	TCGACTAATCATAAAGATATCGGCAC	ACTTCAGGGTGACCGAAGAATCAGAA
FISH1411	GAGGAGAGACACA	TGCAGCAACCAGC	TCGACTAATCATAAAGATATCGGCAC	ACTTCAGGGTGACCGAAGAATCAGAA
FISH1412	GAGGAGAGACACA	TGGACATGGCATT	TCGACTAATCATAAAGATATCGGCAC	ACTTCAGGGTGACCGAAGAATCAGAA
FISH1413	GAGGAGAGACACA	TGGTGGTCATTCA	TCGACTAATCATAAAGATATCGGCAC	ACTTCAGGGTGACCGAAGAATCAGAA
FISH1414	GAGGAGAGACACA	TTACCAGAGCCTG	TCGACTAATCATAAAGATATCGGCAC	ACTTCAGGGTGACCGAAGAATCAGAA
FISH1415	GAGGAGAGACACA	TTCCGCGGCATAG	TCGACTAATCATAAAGATATCGGCAC	ACTTCAGGGTGACCGAAGAATCAGAA
FISH1416	GAGGAGAGACACA	ACAACCATTGGCA	TCGACTAATCATAAAGATATCGGCAC	ACTTCAGGGTGACCGAAGAATCAGAA
FISH1417	GAGGAGAGACACA	AGCCTAGCCAACT	TCGACTAATCATAAAGATATCGGCAC	ACTTCAGGGTGACCGAAGAATCAGAA
FISH1418	GAGGAGAGACACA	ATAATCGAGGCTT	TCGACTAATCATAAAGATATCGGCAC	ACTTCAGGGTGACCGAAGAATCAGAA
FISH1419	GAGGAGAGACACA	CTGAGTCAGAAGT	TCGACTAATCATAAAGATATCGGCAC	ACTTCAGGGTGACCGAAGAATCAGAA
FISH1420	GAGGAGAGACACA	GATAGGCGCCTTG	TCGACTAATCATAAAGATATCGGCAC	ACTTCAGGGTGACCGAAGAATCAGAA
FISH1421	GCCGGTCCAAGTG	ATCCGGTCGGAGA	TCGACTAATCATAAAGATATCGGCAC	ACTTCAGGGTGACCGAAGAATCAGAA
Negative16A	GCCGGTCCAAGTG	CTGAGGTGATCAG	TCGACTAATCATAAAGATATCGGCAC	ACTTCAGGGTGACCGAAGAATCAGAA
FISH1423	GCCGGTCCAAGTG	AGTGTCCTGCTAG	TCGACTAATCATAAAGATATCGGCAC	ACTTCAGGGTGACCGAAGAATCAGAA
FISH1424	GCCGGTCCAAGTG	ATAAGCAATTCGA	TCGACTAATCATAAAGATATCGGCAC	ACTTCAGGGTGACCGAAGAATCAGAA
FISH1425	GCCGGTCCAAGTG	ATCTAACAGGACC	TCGACTAATCATAAAGATATCGGCAC	ACTTCAGGGTGACCGAAGAATCAGAA
FISH1426	GCCGGTCCAAGTG	CATTATATAGCCA	TCGACTAATCATAAAGATATCGGCAC	ACTTCAGGGTGACCGAAGAATCAGAA
FISH1427	GCCGGTCCAAGTG	CCTGATTACGTAA	TCGACTAATCATAAAGATATCGGCAC	ACTTCAGGGTGACCGAAGAATCAGAA
FISH1428	GCCGGTCCAAGTG	CTAATACACACCG	TCGACTAATCATAAAGATATCGGCAC	ACTTCAGGGTGACCGAAGAATCAGAA
FISH1429	GCCGGTCCAAGTG	TTATGACCGTTGC	TCGACTAATCATAAAGATATCGGCAC	ACTTCAGGGTGACCGAAGAATCAGAA
FISH1430	GCCGGTCCAAGTG	TTCTCGGCCGCAT	TCGACTAATCATAAAGATATCGGCAC	ACTTCAGGGTGACCGAAGAATCAGAA
Negative16B	GCCGGTCCAAGTG	TTGGCGGTAAGAA	TCGACTAATCATAAAGATATCGGCAC	ACTTCAGGGTGACCGAAGAATCAGAA
FISH1432	GCCGGTCCAAGTG	ACTTGTGCACCTG	TCGACTAATCATAAAGATATCGGCAC	ACTTCAGGGTGACCGAAGAATCAGAA
FISH1433	GCCGGTCCAAGTG	CATGCCTTGATAC	TCGACTAATCATAAAGATATCGGCAC	ACTTCAGGGTGACCGAAGAATCAGAA
FISH1434	GCCGGTCCAAGTG	CTGACGTTCGGTA	TCGACTAATCATAAAGATATCGGCAC	ACTTCAGGGTGACCGAAGAATCAGAA
FISH1435	GCCGGTCCAAGTG	GAGGAGAGACACA	TCGACTAATCATAAAGATATCGGCAC	ACTTCAGGGTGACCGAAGAATCAGAA
FISH1436	GCCGGTCCAAGTG	GCCGGTCCAAGTG	TCGACTAATCATAAAGATATCGGCAC	ACTTCAGGGTGACCGAAGAATCAGAA
FISH1437	GCCGGTCCAAGTG	TTGCGTCTCACGC	TCGACTAATCATAAAGATATCGGCAC	ACTTCAGGGTGACCGAAGAATCAGAA
FISH1438	GCCGGTCCAAGTG	TTATTCGCACACT	TCGACTAATCATAAAGATATCGGCAC	ACTTCAGGGTGACCGAAGAATCAGAA
FISH1439	GCCGGTCCAAGTG	TGCACAGGCGGCA	TCGACTAATCATAAAGATATCGGCAC	ACTTCAGGGTGACCGAAGAATCAGAA
FISH1440	GCCGGTCCAAGTG	AACATGTGGTAAG	TCGACTAATCATAAAGATATCGGCAC	ACTTCAGGGTGACCGAAGAATCAGAA
FISH1441	GCCGGTCCAAGTG	ACGCGCTCTTATA	TCGACTAATCATAAAGATATCGGCAC	ACTTCAGGGTGACCGAAGAATCAGAA
FISH1442	GCCGGTCCAAGTG	CAATGTTAATGGT	TCGACTAATCATAAAGATATCGGCAC	ACTTCAGGGTGACCGAAGAATCAGAA
FISH1443	GCCGGTCCAAGTG	CTAGGATATAGTT	TCGACTAATCATAAAGATATCGGCAC	ACTTCAGGGTGACCGAAGAATCAGAA
FISH1444	GCCGGTCCAAGTG	CTGTAGGCGAGGA	TCGACTAATCATAAAGATATCGGCAC	ACTTCAGGGTGACCGAAGAATCAGAA
FISH1445	GCCGGTCCAAGTG	CTGTCGAGGCGAC	TCGACTAATCATAAAGATATCGGCAC	ACTTCAGGGTGACCGAAGAATCAGAA
FISH1446	GCCGGTCCAAGTG	GACTAATGAGGAA	TCGACTAATCATAAAGATATCGGCAC	ACTTCAGGGTGACCGAAGAATCAGAA
FISH1447	GCCGGTCCAAGTG	TATCCGTAATCAT	TCGACTAATCATAAAGATATCGGCAC	ACTTCAGGGTGACCGAAGAATCAGAA
FISH1448	GCCGGTCCAAGTG	TCCTGGAGGATAA	TCGACTAATCATAAAGATATCGGCAC	ACTTCAGGGTGACCGAAGAATCAGAA
FISH1449	GCCGGTCCAAGTG	TCTACTGTTGTGC	TCGACTAATCATAAAGATATCGGCAC	ACTTCAGGGTGACCGAAGAATCAGAA
FISH1450	GCCGGTCCAAGTG	TGTATATTCAGCG	TCGACTAATCATAAAGATATCGGCAC	ACTTCAGGGTGACCGAAGAATCAGAA
FISH1451	GCCGGTCCAAGTG	ACATCAGTAGTTC	TCGACTAATCATAAAGATATCGGCAC	ACTTCAGGGTGACCGAAGAATCAGAA
FISH1452	GCCGGTCCAAGTG	AGCGCTGGACCAA	TCGACTAATCATAAAGATATCGGCAC	ACTTCAGGGTGACCGAAGAATCAGAA
FISH1453	GCCGGTCCAAGTG	CAAGATCGGTACC	TCGACTAATCATAAAGATATCGGCAC	ACTTCAGGGTGACCGAAGAATCAGAA
FISH1454	GCCGGTCCAAGTG	CCAGCCTGACGGT	TCGACTAATCATAAAGATATCGGCAC	ACTTCAGGGTGACCGAAGAATCAGAA
FISH1455	GCCGGTCCAAGTG	CCGAAGCCGGTTC	TCGACTAATCATAAAGATATCGGCAC	ACTTCAGGGTGACCGAAGAATCAGAA
FISH1456	GCCGGTCCAAGTG	CCGAGCAGCTGTT	TCGACTAATCATAAAGATATCGGCAC	ACTTCAGGGTGACCGAAGAATCAGAA
FISH1457	GCCGGTCCAAGTG	CCTCCGCACAATC	TCGACTAATCATAAAGATATCGGCAC	ACTTCAGGGTGACCGAAGAATCAGAA
FISH1458	GCCGGTCCAAGTG	CTCTAACCTATTA	TCGACTAATCATAAAGATATCGGCAC	ACTTCAGGGTGACCGAAGAATCAGAA
FISH1459	GCCGGTCCAAGTG	GCACCTTGACATA	TCGACTAATCATAAAGATATCGGCAC	ACTTCAGGGTGACCGAAGAATCAGAA
FISH1460	GCCGGTCCAAGTG	TAAGCGTGCTGAA	TCGACTAATCATAAAGATATCGGCAC	ACTTCAGGGTGACCGAAGAATCAGAA
FISH1461	GCCGGTCCAAGTG	TTCGGCACAGGAG	TCGACTAATCATAAAGATATCGGCAC	ACTTCAGGGTGACCGAAGAATCAGAA
FISH1462	GCCGGTCCAAGTG	AGACTCGATTGAG	TCGACTAATCATAAAGATATCGGCAC	ACTTCAGGGTGACCGAAGAATCAGAA
FISH1463	GCCGGTCCAAGTG	ATCCTTCTGTTCT	TCGACTAATCATAAAGATATCGGCAC	ACTTCAGGGTGACCGAAGAATCAGAA
FISH1464	GCCGGTCCAAGTG	CGTTACTTAGGTC	TCGACTAATCATAAAGATATCGGCAC	ACTTCAGGGTGACCGAAGAATCAGAA
FISH1465	GCCGGTCCAAGTG	CTGGTTGGCTATC	TCGACTAATCATAAAGATATCGGCAC	ACTTCAGGGTGACCGAAGAATCAGAA
FISH1466	GCCGGTCCAAGTG	GCACCAACGATTG	TCGACTAATCATAAAGATATCGGCAC	ACTTCAGGGTGACCGAAGAATCAGAA
FISH1467	GCCGGTCCAAGTG	TCTTATGCATAAC	TCGACTAATCATAAAGATATCGGCAC	ACTTCAGGGTGACCGAAGAATCAGAA
FISH1468	GCCGGTCCAAGTG	TTAGGTGTGGACC	TCGACTAATCATAAAGATATCGGCAC	ACTTCAGGGTGACCGAAGAATCAGAA
FISH1469	GCCGGTCCAAGTG	TTCTTCTGGAACA	TCGACTAATCATAAAGATATCGGCAC	ACTTCAGGGTGACCGAAGAATCAGAA
FISH1470	GCCGGTCCAAGTG	AGCAAGTGGCTCT	TCGACTAATCATAAAGATATCGGCAC	ACTTCAGGGTGACCGAAGAATCAGAA
FISH1471	GCCGGTCCAAGTG	TCAAGTCACTAAT	TCGACTAATCATAAAGATATCGGCAC	ACTTCAGGGTGACCGAAGAATCAGAA
FISH1472	GCCGGTCCAAGTG	ATGAAGACTACTG	TCGACTAATCATAAAGATATCGGCAC	ACTTCAGGGTGACCGAAGAATCAGAA
FISH1473	GCCGGTCCAAGTG	CACCGGTAGAACC	TCGACTAATCATAAAGATATCGGCAC	ACTTCAGGGTGACCGAAGAATCAGAA
FISH1474	GCCGGTCCAAGTG	CAGAACAACGCAT	TCGACTAATCATAAAGATATCGGCAC	ACTTCAGGGTGACCGAAGAATCAGAA
FISH1475	GCCGGTCCAAGTG	CCTGCCGAGAACG	TCGACTAATCATAAAGATATCGGCAC	ACTTCAGGGTGACCGAAGAATCAGAA
FISH1476	GCCGGTCCAAGTG	GTGATGGAGCGGT	TCGACTAATCATAAAGATATCGGCAC	ACTTCAGGGTGACCGAAGAATCAGAA
FISH1477	GCCGGTCCAAGTG	TACGAACTATAGC	TCGACTAATCATAAAGATATCGGCAC	ACTTCAGGGTGACCGAAGAATCAGAA
FISH1478	GCCGGTCCAAGTG	TACGGACCGCTCA	TCGACTAATCATAAAGATATCGGCAC	ACTTCAGGGTGACCGAAGAATCAGAA
FISH1479	GCCGGTCCAAGTG	TGGACGCTAGATC	TCGACTAATCATAAAGATATCGGCAC	ACTTCAGGGTGACCGAAGAATCAGAA
FISH1480	GCCGGTCCAAGTG	AGTCTTCACCTCC	TCGACTAATCATAAAGATATCGGCAC	ACTTCAGGGTGACCGAAGAATCAGAA
FISH1481	GCCGGTCCAAGTG	AGTGCTTATCCGT	TCGACTAATCATAAAGATATCGGCAC	ACTTCAGGGTGACCGAAGAATCAGAA
FISH1482	GCCGGTCCAAGTG	ATCGCTGCCTGGC	TCGACTAATCATAAAGATATCGGCAC	ACTTCAGGGTGACCGAAGAATCAGAA
FISH1483	GCCGGTCCAAGTG	ATGCTTGCGACAG	TCGACTAATCATAAAGATATCGGCAC	ACTTCAGGGTGACCGAAGAATCAGAA
FISH1484	GCCGGTCCAAGTG	CAATCCTCAAGAG	TCGACTAATCATAAAGATATCGGCAC	ACTTCAGGGTGACCGAAGAATCAGAA
FISH1485	GCCGGTCCAAGTG	CATGCACACCTCT	TCGACTAATCATAAAGATATCGGCAC	ACTTCAGGGTGACCGAAGAATCAGAA
FISH1486	GCCGGTCCAAGTG	CGGAGAATATTAT	TCGACTAATCATAAAGATATCGGCAC	ACTTCAGGGTGACCGAAGAATCAGAA
FISH1487	GCCGGTCCAAGTG	GAGCGAAGGTAGT	TCGACTAATCATAAAGATATCGGCAC	ACTTCAGGGTGACCGAAGAATCAGAA
FISH1488	GCCGGTCCAAGTG	GGCGACTGTTCCT	TCGACTAATCATAAAGATATCGGCAC	ACTTCAGGGTGACCGAAGAATCAGAA
Negative16C	GCCGGTCCAAGTG	GTCAGTTAACGAC	TCGACTAATCATAAAGATATCGGCAC	ACTTCAGGGTGACCGAAGAATCAGAA
FISH1490	GCCGGTCCAAGTG	TCCACAGATACAG	TCGACTAATCATAAAGATATCGGCAC	ACTTCAGGGTGACCGAAGAATCAGAA
FISH1491	GCCGGTCCAAGTG	TCGAGTTGTAACT	TCGACTAATCATAAAGATATCGGCAC	ACTTCAGGGTGACCGAAGAATCAGAA
FISH1492	GCCGGTCCAAGTG	TCGGTCTTAGACG	TCGACTAATCATAAAGATATCGGCAC	ACTTCAGGGTGACCGAAGAATCAGAA
FISH1493	GCCGGTCCAAGTG	TCTAAGGAGTTAT	TCGACTAATCATAAAGATATCGGCAC	ACTTCAGGGTGACCGAAGAATCAGAA
FISH1494	GCCGGTCCAAGTG	TCTATCTCTCGCT	TCGACTAATCATAAAGATATCGGCAC	ACTTCAGGGTGACCGAAGAATCAGAA
Negative16D	GCCGGTCCAAGTG	TGTGAAGTTGCCA	TCGACTAATCATAAAGATATCGGCAC	ACTTCAGGGTGACCGAAGAATCAGAA
FISH1496	GCCGGTCCAAGTG	TTACCATTCCTCA	TCGACTAATCATAAAGATATCGGCAC	ACTTCAGGGTGACCGAAGAATCAGAA
FISH1497	GCCGGTCCAAGTG	AGATTCTACACAA	TCGACTAATCATAAAGATATCGGCAC	ACTTCAGGGTGACCGAAGAATCAGAA
FISH1498	GCCGGTCCAAGTG	ATGCGATTAATTG	TCGACTAATCATAAAGATATCGGCAC	ACTTCAGGGTGACCGAAGAATCAGAA
FISH1499	GCCGGTCCAAGTG	CCGTAGTGTTGAT	TCGACTAATCATAAAGATATCGGCAC	ACTTCAGGGTGACCGAAGAATCAGAA
FISH1500	GCCGGTCCAAGTG	CCTGTACCATTGT	TCGACTAATCATAAAGATATCGGCAC	ACTTCAGGGTGACCGAAGAATCAGAA
FISH1501	GCCGGTCCAAGTG	GGCTGTTACAACA	TCGACTAATCATAAAGATATCGGCAC	ACTTCAGGGTGACCGAAGAATCAGAA
FISH1502	GCCGGTCCAAGTG	GGTTCAATGACGC	TCGACTAATCATAAAGATATCGGCAC	ACTTCAGGGTGACCGAAGAATCAGAA
FISH1503	GCCGGTCCAAGTG	GGTTCCTGCACTT	TCGACTAATCATAAAGATATCGGCAC	ACTTCAGGGTGACCGAAGAATCAGAA
FISH1504	GCCGGTCCAAGTG	GTCCAACTTCAGT	TCGACTAATCATAAAGATATCGGCAC	ACTTCAGGGTGACCGAAGAATCAGAA
FISH1505	GCCGGTCCAAGTG	GTCCAGGCCTTCT	TCGACTAATCATAAAGATATCGGCAC	ACTTCAGGGTGACCGAAGAATCAGAA
FISH1506	GCCGGTCCAAGTG	GTGACGCCGTATT	TCGACTAATCATAAAGATATCGGCAC	ACTTCAGGGTGACCGAAGAATCAGAA
FISH1507	GCCGGTCCAAGTG	TGCAGCAACCAGC	TCGACTAATCATAAAGATATCGGCAC	ACTTCAGGGTGACCGAAGAATCAGAA
FISH1508	GCCGGTCCAAGTG	TGGACATGGCATT	TCGACTAATCATAAAGATATCGGCAC	ACTTCAGGGTGACCGAAGAATCAGAA
FISH1509	GCCGGTCCAAGTG	TGGTGGTCATTCA	TCGACTAATCATAAAGATATCGGCAC	ACTTCAGGGTGACCGAAGAATCAGAA
FISH1510	GCCGGTCCAAGTG	TTACCAGAGCCTG	TCGACTAATCATAAAGATATCGGCAC	ACTTCAGGGTGACCGAAGAATCAGAA
FISH1511	GCCGGTCCAAGTG	TTCCGCGGCATAG	TCGACTAATCATAAAGATATCGGCAC	ACTTCAGGGTGACCGAAGAATCAGAA
FISH1512	GCCGGTCCAAGTG	ACAACCATTGGCA	TCGACTAATCATAAAGATATCGGCAC	ACTTCAGGGTGACCGAAGAATCAGAA
FISH1513	GCCGGTCCAAGTG	AGCCTAGCCAACT	TCGACTAATCATAAAGATATCGGCAC	ACTTCAGGGTGACCGAAGAATCAGAA
FISH1514	GCCGGTCCAAGTG	ATAATCGAGGCTT	TCGACTAATCATAAAGATATCGGCAC	ACTTCAGGGTGACCGAAGAATCAGAA
FISH1515	GCCGGTCCAAGTG	CTGAGTCAGAAGT	TCGACTAATCATAAAGATATCGGCAC	ACTTCAGGGTGACCGAAGAATCAGAA
FISH1516	GCCGGTCCAAGTG	GATAGGCGCCTTG	TCGACTAATCATAAAGATATCGGCAC	ACTTCAGGGTGACCGAAGAATCAGAA
FISH1517	TTGCGTCTCACGC	ATCCGGTCGGAGA	TCGACTAATCATAAAGATATCGGCAC	ACTTCAGGGTGACCGAAGAATCAGAA
FISH1518	TTGCGTCTCACGC	CTGAGGTGATCAG	TCGACTAATCATAAAGATATCGGCAC	ACTTCAGGGTGACCGAAGAATCAGAA
FISH1519	TTGCGTCTCACGC	AGTGTCCTGCTAG	TCGACTAATCATAAAGATATCGGCAC	ACTTCAGGGTGACCGAAGAATCAGAA
FISH1520	TTGCGTCTCACGC	ATAAGCAATTCGA	TCGACTAATCATAAAGATATCGGCAC	ACTTCAGGGTGACCGAAGAATCAGAA
FISH1521	TTGCGTCTCACGC	ATCTAACAGGACC	TCGACTAATCATAAAGATATCGGCAC	ACTTCAGGGTGACCGAAGAATCAGAA
Negative17A	TTGCGTCTCACGC	CATTATATAGCCA	TCGACTAATCATAAAGATATCGGCAC	ACTTCAGGGTGACCGAAGAATCAGAA
FISH1523	TTGCGTCTCACGC	CCTGATTACGTAA	TCGACTAATCATAAAGATATCGGCAC	ACTTCAGGGTGACCGAAGAATCAGAA
FISH1524	TTGCGTCTCACGC	CTAATACACACCG	TCGACTAATCATAAAGATATCGGCAC	ACTTCAGGGTGACCGAAGAATCAGAA
FISH1525	TTGCGTCTCACGC	TTATGACCGTTGC	TCGACTAATCATAAAGATATCGGCAC	ACTTCAGGGTGACCGAAGAATCAGAA
FISH1526	TTGCGTCTCACGC	TTCTCGGCCGCAT	TCGACTAATCATAAAGATATCGGCAC	ACTTCAGGGTGACCGAAGAATCAGAA
FISH1527	TTGCGTCTCACGC	TTGGCGGTAAGAA	TCGACTAATCATAAAGATATCGGCAC	ACTTCAGGGTGACCGAAGAATCAGAA
FISH1528	TTGCGTCTCACGC	ACTTGTGCACCTG	TCGACTAATCATAAAGATATCGGCAC	ACTTCAGGGTGACCGAAGAATCAGAA
FISH1529	TTGCGTCTCACGC	CATGCCTTGATAC	TCGACTAATCATAAAGATATCGGCAC	ACTTCAGGGTGACCGAAGAATCAGAA
Negative17B	TTGCGTCTCACGC	CTGACGTTCGGTA	TCGACTAATCATAAAGATATCGGCAC	ACTTCAGGGTGACCGAAGAATCAGAA
FISH1531	TTGCGTCTCACGC	GAGGAGAGACACA	TCGACTAATCATAAAGATATCGGCAC	ACTTCAGGGTGACCGAAGAATCAGAA
FISH1532	TTGCGTCTCACGC	GCCGGTCCAAGTG	TCGACTAATCATAAAGATATCGGCAC	ACTTCAGGGTGACCGAAGAATCAGAA
FISH1533	TTGCGTCTCACGC	TTGCGTCTCACGC	TCGACTAATCATAAAGATATCGGCAC	ACTTCAGGGTGACCGAAGAATCAGAA
FISH1534	TTGCGTCTCACGC	TTATTCGCACACT	TCGACTAATCATAAAGATATCGGCAC	ACTTCAGGGTGACCGAAGAATCAGAA
FISH1535	TTGCGTCTCACGC	TGCACAGGCGGCA	TCGACTAATCATAAAGATATCGGCAC	ACTTCAGGGTGACCGAAGAATCAGAA
FISH1536	TTGCGTCTCACGC	AACATGTGGTAAG	TCGACTAATCATAAAGATATCGGCAC	ACTTCAGGGTGACCGAAGAATCAGAA
FISH1537	TTGCGTCTCACGC	ACGCGCTCTTATA	TCGACTAATCATAAAGATATCGGCAC	ACTTCAGGGTGACCGAAGAATCAGAA
FISH1538	TTGCGTCTCACGC	CAATGTTAATGGT	TCGACTAATCATAAAGATATCGGCAC	ACTTCAGGGTGACCGAAGAATCAGAA
FISH1539	TTGCGTCTCACGC	CTAGGATATAGTT	TCGACTAATCATAAAGATATCGGCAC	ACTTCAGGGTGACCGAAGAATCAGAA
FISH1540	TTGCGTCTCACGC	CTGTAGGCGAGGA	TCGACTAATCATAAAGATATCGGCAC	ACTTCAGGGTGACCGAAGAATCAGAA
FISH1541	TTGCGTCTCACGC	CTGTCGAGGCGAC	TCGACTAATCATAAAGATATCGGCAC	ACTTCAGGGTGACCGAAGAATCAGAA
FISH1542	TTGCGTCTCACGC	GACTAATGAGGAA	TCGACTAATCATAAAGATATCGGCAC	ACTTCAGGGTGACCGAAGAATCAGAA
FISH1543	TTGCGTCTCACGC	TATCCGTAATCAT	TCGACTAATCATAAAGATATCGGCAC	ACTTCAGGGTGACCGAAGAATCAGAA
FISH1544	TTGCGTCTCACGC	TCCTGGAGGATAA	TCGACTAATCATAAAGATATCGGCAC	ACTTCAGGGTGACCGAAGAATCAGAA
FISH1545	TTGCGTCTCACGC	TCTACTGTTGTGC	TCGACTAATCATAAAGATATCGGCAC	ACTTCAGGGTGACCGAAGAATCAGAA
FISH1546	TTGCGTCTCACGC	TGTATATTCAGCG	TCGACTAATCATAAAGATATCGGCAC	ACTTCAGGGTGACCGAAGAATCAGAA
FISH1547	TTGCGTCTCACGC	ACATCAGTAGTTC	TCGACTAATCATAAAGATATCGGCAC	ACTTCAGGGTGACCGAAGAATCAGAA
FISH1548	TTGCGTCTCACGC	AGCGCTGGACCAA	TCGACTAATCATAAAGATATCGGCAC	ACTTCAGGGTGACCGAAGAATCAGAA
FISH1549	TTGCGTCTCACGC	CAAGATCGGTACC	TCGACTAATCATAAAGATATCGGCAC	ACTTCAGGGTGACCGAAGAATCAGAA
FISH1550	TTGCGTCTCACGC	CCAGCCTGACGGT	TCGACTAATCATAAAGATATCGGCAC	ACTTCAGGGTGACCGAAGAATCAGAA
FISH1551	TTGCGTCTCACGC	CCGAAGCCGGTTC	TCGACTAATCATAAAGATATCGGCAC	ACTTCAGGGTGACCGAAGAATCAGAA
FISH1552	TTGCGTCTCACGC	CCGAGCAGCTGTT	TCGACTAATCATAAAGATATCGGCAC	ACTTCAGGGTGACCGAAGAATCAGAA
FISH1553	TTGCGTCTCACGC	CCTCCGCACAATC	TCGACTAATCATAAAGATATCGGCAC	ACTTCAGGGTGACCGAAGAATCAGAA
FISH1554	TTGCGTCTCACGC	CTCTAACCTATTA	TCGACTAATCATAAAGATATCGGCAC	ACTTCAGGGTGACCGAAGAATCAGAA
FISH1555	TTGCGTCTCACGC	GCACCTTGACATA	TCGACTAATCATAAAGATATCGGCAC	ACTTCAGGGTGACCGAAGAATCAGAA
FISH1556	TTGCGTCTCACGC	TAAGCGTGCTGAA	TCGACTAATCATAAAGATATCGGCAC	ACTTCAGGGTGACCGAAGAATCAGAA
FISH1557	TTGCGTCTCACGC	TTCGGCACAGGAG	TCGACTAATCATAAAGATATCGGCAC	ACTTCAGGGTGACCGAAGAATCAGAA
FISH1558	TTGCGTCTCACGC	AGACTCGATTGAG	TCGACTAATCATAAAGATATCGGCAC	ACTTCAGGGTGACCGAAGAATCAGAA
FISH1559	TTGCGTCTCACGC	ATCCTTCTGTTCT	TCGACTAATCATAAAGATATCGGCAC	ACTTCAGGGTGACCGAAGAATCAGAA
FISH1560	TTGCGTCTCACGC	CGTTACTTAGGTC	TCGACTAATCATAAAGATATCGGCAC	ACTTCAGGGTGACCGAAGAATCAGAA
FISH1561	TTGCGTCTCACGC	CTGGTTGGCTATC	TCGACTAATCATAAAGATATCGGCAC	ACTTCAGGGTGACCGAAGAATCAGAA
FISH1562	TTGCGTCTCACGC	GCACCAACGATTG	TCGACTAATCATAAAGATATCGGCAC	ACTTCAGGGTGACCGAAGAATCAGAA
FISH1563	TTGCGTCTCACGC	TCTTATGCATAAC	TCGACTAATCATAAAGATATCGGCAC	ACTTCAGGGTGACCGAAGAATCAGAA
FISH1564	TTGCGTCTCACGC	TTAGGTGTGGACC	TCGACTAATCATAAAGATATCGGCAC	ACTTCAGGGTGACCGAAGAATCAGAA
FISH1565	TTGCGTCTCACGC	TTCTTCTGGAACA	TCGACTAATCATAAAGATATCGGCAC	ACTTCAGGGTGACCGAAGAATCAGAA
FISH1566	TTGCGTCTCACGC	AGCAAGTGGCTCT	TCGACTAATCATAAAGATATCGGCAC	ACTTCAGGGTGACCGAAGAATCAGAA
FISH1567	TTGCGTCTCACGC	TCAAGTCACTAAT	TCGACTAATCATAAAGATATCGGCAC	ACTTCAGGGTGACCGAAGAATCAGAA
FISH1568	TTGCGTCTCACGC	ATGAAGACTACTG	TCGACTAATCATAAAGATATCGGCAC	ACTTCAGGGTGACCGAAGAATCAGAA
FISH1569	TTGCGTCTCACGC	CACCGGTAGAACC	TCGACTAATCATAAAGATATCGGCAC	ACTTCAGGGTGACCGAAGAATCAGAA
FISH1570	TTGCGTCTCACGC	CAGAACAACGCAT	TCGACTAATCATAAAGATATCGGCAC	ACTTCAGGGTGACCGAAGAATCAGAA
FISH1571	TTGCGTCTCACGC	CCTGCCGAGAACG	TCGACTAATCATAAAGATATCGGCAC	ACTTCAGGGTGACCGAAGAATCAGAA
FISH1572	TTGCGTCTCACGC	GTGATGGAGCGGT	TCGACTAATCATAAAGATATCGGCAC	ACTTCAGGGTGACCGAAGAATCAGAA
FISH1573	TTGCGTCTCACGC	TACGAACTATAGC	TCGACTAATCATAAAGATATCGGCAC	ACTTCAGGGTGACCGAAGAATCAGAA
FISH1574	TTGCGTCTCACGC	TACGGACCGCTCA	TCGACTAATCATAAAGATATCGGCAC	ACTTCAGGGTGACCGAAGAATCAGAA
FISH1575	TTGCGTCTCACGC	TGGACGCTAGATC	TCGACTAATCATAAAGATATCGGCAC	ACTTCAGGGTGACCGAAGAATCAGAA
FISH1576	TTGCGTCTCACGC	AGTCTTCACCTCC	TCGACTAATCATAAAGATATCGGCAC	ACTTCAGGGTGACCGAAGAATCAGAA
FISH1577	TTGCGTCTCACGC	AGTGCTTATCCGT	TCGACTAATCATAAAGATATCGGCAC	ACTTCAGGGTGACCGAAGAATCAGAA
FISH1578	TTGCGTCTCACGC	ATCGCTGCCTGGC	TCGACTAATCATAAAGATATCGGCAC	ACTTCAGGGTGACCGAAGAATCAGAA
FISH1579	TTGCGTCTCACGC	ATGCTTGCGACAG	TCGACTAATCATAAAGATATCGGCAC	ACTTCAGGGTGACCGAAGAATCAGAA
FISH1580	TTGCGTCTCACGC	CAATCCTCAAGAG	TCGACTAATCATAAAGATATCGGCAC	ACTTCAGGGTGACCGAAGAATCAGAA
FISH1581	TTGCGTCTCACGC	CATGCACACCTCT	TCGACTAATCATAAAGATATCGGCAC	ACTTCAGGGTGACCGAAGAATCAGAA
FISH1582	TTGCGTCTCACGC	CGGAGAATATTAT	TCGACTAATCATAAAGATATCGGCAC	ACTTCAGGGTGACCGAAGAATCAGAA
FISH1583	TTGCGTCTCACGC	GAGCGAAGGTAGT	TCGACTAATCATAAAGATATCGGCAC	ACTTCAGGGTGACCGAAGAATCAGAA
FISH1584	TTGCGTCTCACGC	GGCGACTGTTCCT	TCGACTAATCATAAAGATATCGGCAC	ACTTCAGGGTGACCGAAGAATCAGAA
FISH1585	TTGCGTCTCACGC	GTCAGTTAACGAC	TCGACTAATCATAAAGATATCGGCAC	ACTTCAGGGTGACCGAAGAATCAGAA
FISH1586	TTGCGTCTCACGC	TCCACAGATACAG	TCGACTAATCATAAAGATATCGGCAC	ACTTCAGGGTGACCGAAGAATCAGAA
FISH1587	TTGCGTCTCACGC	TCGAGTTGTAACT	TCGACTAATCATAAAGATATCGGCAC	ACTTCAGGGTGACCGAAGAATCAGAA
FISH1588	TTGCGTCTCACGC	TCGGTCTTAGACG	TCGACTAATCATAAAGATATCGGCAC	ACTTCAGGGTGACCGAAGAATCAGAA
FISH1589	TTGCGTCTCACGC	TCTAAGGAGTTAT	TCGACTAATCATAAAGATATCGGCAC	ACTTCAGGGTGACCGAAGAATCAGAA
FISH1590	TTGCGTCTCACGC	TCTATCTCTCGCT	TCGACTAATCATAAAGATATCGGCAC	ACTTCAGGGTGACCGAAGAATCAGAA
FISH1591	TTGCGTCTCACGC	TGTGAAGTTGCCA	TCGACTAATCATAAAGATATCGGCAC	ACTTCAGGGTGACCGAAGAATCAGAA
FISH1592	TTGCGTCTCACGC	TTACCATTCCTCA	TCGACTAATCATAAAGATATCGGCAC	ACTTCAGGGTGACCGAAGAATCAGAA
FISH1593	TTGCGTCTCACGC	AGATTCTACACAA	TCGACTAATCATAAAGATATCGGCAC	ACTTCAGGGTGACCGAAGAATCAGAA
FISH1594	TTGCGTCTCACGC	ATGCGATTAATTG	TCGACTAATCATAAAGATATCGGCAC	ACTTCAGGGTGACCGAAGAATCAGAA
FISH1595	TTGCGTCTCACGC	CCGTAGTGTTGAT	TCGACTAATCATAAAGATATCGGCAC	ACTTCAGGGTGACCGAAGAATCAGAA
FISH1596	TTGCGTCTCACGC	CCTGTACCATTGT	TCGACTAATCATAAAGATATCGGCAC	ACTTCAGGGTGACCGAAGAATCAGAA
FISH1597	TTGCGTCTCACGC	GGCTGTTACAACA	TCGACTAATCATAAAGATATCGGCAC	ACTTCAGGGTGACCGAAGAATCAGAA
FISH1598	TTGCGTCTCACGC	GGTTCAATGACGC	TCGACTAATCATAAAGATATCGGCAC	ACTTCAGGGTGACCGAAGAATCAGAA
FISH1599	TTGCGTCTCACGC	GGTTCCTGCACTT	TCGACTAATCATAAAGATATCGGCAC	ACTTCAGGGTGACCGAAGAATCAGAA
FISH1600	TTGCGTCTCACGC	GTCCAACTTCAGT	TCGACTAATCATAAAGATATCGGCAC	ACTTCAGGGTGACCGAAGAATCAGAA
FISH1601	TTGCGTCTCACGC	GTCCAGGCCTTCT	TCGACTAATCATAAAGATATCGGCAC	ACTTCAGGGTGACCGAAGAATCAGAA
FISH1602	TTGCGTCTCACGC	GTGACGCCGTATT	TCGACTAATCATAAAGATATCGGCAC	ACTTCAGGGTGACCGAAGAATCAGAA
FISH1603	TTGCGTCTCACGC	TGCAGCAACCAGC	TCGACTAATCATAAAGATATCGGCAC	ACTTCAGGGTGACCGAAGAATCAGAA
FISH1604	TTGCGTCTCACGC	TGGACATGGCATT	TCGACTAATCATAAAGATATCGGCAC	ACTTCAGGGTGACCGAAGAATCAGAA
FISH1605	TTGCGTCTCACGC	TGGTGGTCATTCA	TCGACTAATCATAAAGATATCGGCAC	ACTTCAGGGTGACCGAAGAATCAGAA
FISH1606	TTGCGTCTCACGC	TTACCAGAGCCTG	TCGACTAATCATAAAGATATCGGCAC	ACTTCAGGGTGACCGAAGAATCAGAA
FISH1607	TTGCGTCTCACGC	TTCCGCGGCATAG	TCGACTAATCATAAAGATATCGGCAC	ACTTCAGGGTGACCGAAGAATCAGAA
FISH1608	TTGCGTCTCACGC	ACAACCATTGGCA	TCGACTAATCATAAAGATATCGGCAC	ACTTCAGGGTGACCGAAGAATCAGAA
FISH1609	TTGCGTCTCACGC	AGCCTAGCCAACT	TCGACTAATCATAAAGATATCGGCAC	ACTTCAGGGTGACCGAAGAATCAGAA
FISH1610	TTGCGTCTCACGC	ATAATCGAGGCTT	TCGACTAATCATAAAGATATCGGCAC	ACTTCAGGGTGACCGAAGAATCAGAA
FISH1611	TTGCGTCTCACGC	CTGAGTCAGAAGT	TCGACTAATCATAAAGATATCGGCAC	ACTTCAGGGTGACCGAAGAATCAGAA
FISH1612	TTGCGTCTCACGC	GATAGGCGCCTTG	TCGACTAATCATAAAGATATCGGCAC	ACTTCAGGGTGACCGAAGAATCAGAA
FISH1613	TTATTCGCACACT	ATCCGGTCGGAGA	TCGACTAATCATAAAGATATCGGCAC	ACTTCAGGGTGACCGAAGAATCAGAA
FISH1614	TTATTCGCACACT	CTGAGGTGATCAG	TCGACTAATCATAAAGATATCGGCAC	ACTTCAGGGTGACCGAAGAATCAGAA
FISH1615	TTATTCGCACACT	AGTGTCCTGCTAG	TCGACTAATCATAAAGATATCGGCAC	ACTTCAGGGTGACCGAAGAATCAGAA
FISH1616	TTATTCGCACACT	ATAAGCAATTCGA	TCGACTAATCATAAAGATATCGGCAC	ACTTCAGGGTGACCGAAGAATCAGAA
FISH1617	TTATTCGCACACT	ATCTAACAGGACC	TCGACTAATCATAAAGATATCGGCAC	ACTTCAGGGTGACCGAAGAATCAGAA
Negative18A	TTATTCGCACACT	CATTATATAGCCA	TCGACTAATCATAAAGATATCGGCAC	ACTTCAGGGTGACCGAAGAATCAGAA
FISH1619	TTATTCGCACACT	CCTGATTACGTAA	TCGACTAATCATAAAGATATCGGCAC	ACTTCAGGGTGACCGAAGAATCAGAA
FISH1620	TTATTCGCACACT	CTAATACACACCG	TCGACTAATCATAAAGATATCGGCAC	ACTTCAGGGTGACCGAAGAATCAGAA
FISH1621	TTATTCGCACACT	TTATGACCGTTGC	TCGACTAATCATAAAGATATCGGCAC	ACTTCAGGGTGACCGAAGAATCAGAA
FISH1622	TTATTCGCACACT	TTCTCGGCCGCAT	TCGACTAATCATAAAGATATCGGCAC	ACTTCAGGGTGACCGAAGAATCAGAA
FISH1623	TTATTCGCACACT	TTGGCGGTAAGAA	TCGACTAATCATAAAGATATCGGCAC	ACTTCAGGGTGACCGAAGAATCAGAA
FISH1624	TTATTCGCACACT	ACTTGTGCACCTG	TCGACTAATCATAAAGATATCGGCAC	ACTTCAGGGTGACCGAAGAATCAGAA
FISH1625	TTATTCGCACACT	CATGCCTTGATAC	TCGACTAATCATAAAGATATCGGCAC	ACTTCAGGGTGACCGAAGAATCAGAA
FISH1626	TTATTCGCACACT	CTGACGTTCGGTA	TCGACTAATCATAAAGATATCGGCAC	ACTTCAGGGTGACCGAAGAATCAGAA
FISH1627	TTATTCGCACACT	GAGGAGAGACACA	TCGACTAATCATAAAGATATCGGCAC	ACTTCAGGGTGACCGAAGAATCAGAA
FISH1628	TTATTCGCACACT	GCCGGTCCAAGTG	TCGACTAATCATAAAGATATCGGCAC	ACTTCAGGGTGACCGAAGAATCAGAA
FISH1629	TTATTCGCACACT	TTGCGTCTCACGC	TCGACTAATCATAAAGATATCGGCAC	ACTTCAGGGTGACCGAAGAATCAGAA
FISH1630	TTATTCGCACACT	TTATTCGCACACT	TCGACTAATCATAAAGATATCGGCAC	ACTTCAGGGTGACCGAAGAATCAGAA
FISH1631	TTATTCGCACACT	TGCACAGGCGGCA	TCGACTAATCATAAAGATATCGGCAC	ACTTCAGGGTGACCGAAGAATCAGAA
FISH1632	TTATTCGCACACT	AACATGTGGTAAG	TCGACTAATCATAAAGATATCGGCAC	ACTTCAGGGTGACCGAAGAATCAGAA
Negative18B	TTATTCGCACACT	ACGCGCTCTTATA	TCGACTAATCATAAAGATATCGGCAC	ACTTCAGGGTGACCGAAGAATCAGAA
Negative18C	TTATTCGCACACT	CAATGTTAATGGT	TCGACTAATCATAAAGATATCGGCAC	ACTTCAGGGTGACCGAAGAATCAGAA
FISH1635	TTATTCGCACACT	CTAGGATATAGTT	TCGACTAATCATAAAGATATCGGCAC	ACTTCAGGGTGACCGAAGAATCAGAA
FISH1636	TTATTCGCACACT	CTGTAGGCGAGGA	TCGACTAATCATAAAGATATCGGCAC	ACTTCAGGGTGACCGAAGAATCAGAA
FISH1637	TTATTCGCACACT	CTGTCGAGGCGAC	TCGACTAATCATAAAGATATCGGCAC	ACTTCAGGGTGACCGAAGAATCAGAA
FISH1638	TTATTCGCACACT	GACTAATGAGGAA	TCGACTAATCATAAAGATATCGGCAC	ACTTCAGGGTGACCGAAGAATCAGAA
FISH1639	TTATTCGCACACT	TATCCGTAATCAT	TCGACTAATCATAAAGATATCGGCAC	ACTTCAGGGTGACCGAAGAATCAGAA
FISH1640	TTATTCGCACACT	TCCTGGAGGATAA	TCGACTAATCATAAAGATATCGGCAC	ACTTCAGGGTGACCGAAGAATCAGAA
FISH1641	TTATTCGCACACT	TCTACTGTTGTGC	TCGACTAATCATAAAGATATCGGCAC	ACTTCAGGGTGACCGAAGAATCAGAA
FISH1642	TTATTCGCACACT	TGTATATTCAGCG	TCGACTAATCATAAAGATATCGGCAC	ACTTCAGGGTGACCGAAGAATCAGAA
FISH1643	TTATTCGCACACT	ACATCAGTAGTTC	TCGACTAATCATAAAGATATCGGCAC	ACTTCAGGGTGACCGAAGAATCAGAA
FISH1644	TTATTCGCACACT	AGCGCTGGACCAA	TCGACTAATCATAAAGATATCGGCAC	ACTTCAGGGTGACCGAAGAATCAGAA
FISH1645	TTATTCGCACACT	CAAGATCGGTACC	TCGACTAATCATAAAGATATCGGCAC	ACTTCAGGGTGACCGAAGAATCAGAA
FISH1646	TTATTCGCACACT	CCAGCCTGACGGT	TCGACTAATCATAAAGATATCGGCAC	ACTTCAGGGTGACCGAAGAATCAGAA
FISH1647	TTATTCGCACACT	CCGAAGCCGGTTC	TCGACTAATCATAAAGATATCGGCAC	ACTTCAGGGTGACCGAAGAATCAGAA
FISH1648	TTATTCGCACACT	CCGAGCAGCTGTT	TCGACTAATCATAAAGATATCGGCAC	ACTTCAGGGTGACCGAAGAATCAGAA
FISH1649	TTATTCGCACACT	CCTCCGCACAATC	TCGACTAATCATAAAGATATCGGCAC	ACTTCAGGGTGACCGAAGAATCAGAA
FISH1650	TTATTCGCACACT	CTCTAACCTATTA	TCGACTAATCATAAAGATATCGGCAC	ACTTCAGGGTGACCGAAGAATCAGAA
FISH1651	TTATTCGCACACT	GCACCTTGACATA	TCGACTAATCATAAAGATATCGGCAC	ACTTCAGGGTGACCGAAGAATCAGAA
FISH1652	TTATTCGCACACT	TAAGCGTGCTGAA	TCGACTAATCATAAAGATATCGGCAC	ACTTCAGGGTGACCGAAGAATCAGAA
FISH1653	TTATTCGCACACT	TTCGGCACAGGAG	TCGACTAATCATAAAGATATCGGCAC	ACTTCAGGGTGACCGAAGAATCAGAA
FISH1654	TTATTCGCACACT	AGACTCGATTGAG	TCGACTAATCATAAAGATATCGGCAC	ACTTCAGGGTGACCGAAGAATCAGAA
FISH1655	TTATTCGCACACT	ATCCTTCTGTTCT	TCGACTAATCATAAAGATATCGGCAC	ACTTCAGGGTGACCGAAGAATCAGAA
FISH1656	TTATTCGCACACT	CGTTACTTAGGTC	TCGACTAATCATAAAGATATCGGCAC	ACTTCAGGGTGACCGAAGAATCAGAA
FISH1657	TTATTCGCACACT	CTGGTTGGCTATC	TCGACTAATCATAAAGATATCGGCAC	ACTTCAGGGTGACCGAAGAATCAGAA
FISH1658	TTATTCGCACACT	GCACCAACGATTG	TCGACTAATCATAAAGATATCGGCAC	ACTTCAGGGTGACCGAAGAATCAGAA
FISH1659	TTATTCGCACACT	TCTTATGCATAAC	TCGACTAATCATAAAGATATCGGCAC	ACTTCAGGGTGACCGAAGAATCAGAA
FISH1660	TTATTCGCACACT	TTAGGTGTGGACC	TCGACTAATCATAAAGATATCGGCAC	ACTTCAGGGTGACCGAAGAATCAGAA
FISH1661	TTATTCGCACACT	TTCTTCTGGAACA	TCGACTAATCATAAAGATATCGGCAC	ACTTCAGGGTGACCGAAGAATCAGAA
FISH1662	TTATTCGCACACT	AGCAAGTGGCTCT	TCGACTAATCATAAAGATATCGGCAC	ACTTCAGGGTGACCGAAGAATCAGAA
FISH1663	TTATTCGCACACT	TCAAGTCACTAAT	TCGACTAATCATAAAGATATCGGCAC	ACTTCAGGGTGACCGAAGAATCAGAA
FISH1664	TTATTCGCACACT	ATGAAGACTACTG	TCGACTAATCATAAAGATATCGGCAC	ACTTCAGGGTGACCGAAGAATCAGAA
FISH1665	TTATTCGCACACT	CACCGGTAGAACC	TCGACTAATCATAAAGATATCGGCAC	ACTTCAGGGTGACCGAAGAATCAGAA
FISH1666	TTATTCGCACACT	CAGAACAACGCAT	TCGACTAATCATAAAGATATCGGCAC	ACTTCAGGGTGACCGAAGAATCAGAA
FISH1667	TTATTCGCACACT	CCTGCCGAGAACG	TCGACTAATCATAAAGATATCGGCAC	ACTTCAGGGTGACCGAAGAATCAGAA
FISH1668	TTATTCGCACACT	GTGATGGAGCGGT	TCGACTAATCATAAAGATATCGGCAC	ACTTCAGGGTGACCGAAGAATCAGAA
FISH1669	TTATTCGCACACT	TACGAACTATAGC	TCGACTAATCATAAAGATATCGGCAC	ACTTCAGGGTGACCGAAGAATCAGAA
FISH1670	TTATTCGCACACT	TACGGACCGCTCA	TCGACTAATCATAAAGATATCGGCAC	ACTTCAGGGTGACCGAAGAATCAGAA
FISH1671	TTATTCGCACACT	TGGACGCTAGATC	TCGACTAATCATAAAGATATCGGCAC	ACTTCAGGGTGACCGAAGAATCAGAA
FISH1672	TTATTCGCACACT	AGTCTTCACCTCC	TCGACTAATCATAAAGATATCGGCAC	ACTTCAGGGTGACCGAAGAATCAGAA
FISH1673	TTATTCGCACACT	AGTGCTTATCCGT	TCGACTAATCATAAAGATATCGGCAC	ACTTCAGGGTGACCGAAGAATCAGAA
FISH1674	TTATTCGCACACT	ATCGCTGCCTGGC	TCGACTAATCATAAAGATATCGGCAC	ACTTCAGGGTGACCGAAGAATCAGAA
FISH1675	TTATTCGCACACT	ATGCTTGCGACAG	TCGACTAATCATAAAGATATCGGCAC	ACTTCAGGGTGACCGAAGAATCAGAA
FISH1676	TTATTCGCACACT	CAATCCTCAAGAG	TCGACTAATCATAAAGATATCGGCAC	ACTTCAGGGTGACCGAAGAATCAGAA
FISH1677	TTATTCGCACACT	CATGCACACCTCT	TCGACTAATCATAAAGATATCGGCAC	ACTTCAGGGTGACCGAAGAATCAGAA
FISH1678	TTATTCGCACACT	CGGAGAATATTAT	TCGACTAATCATAAAGATATCGGCAC	ACTTCAGGGTGACCGAAGAATCAGAA
FISH1679	TTATTCGCACACT	GAGCGAAGGTAGT	TCGACTAATCATAAAGATATCGGCAC	ACTTCAGGGTGACCGAAGAATCAGAA
FISH1680	TTATTCGCACACT	GGCGACTGTTCCT	TCGACTAATCATAAAGATATCGGCAC	ACTTCAGGGTGACCGAAGAATCAGAA
FISH1681	TTATTCGCACACT	GTCAGTTAACGAC	TCGACTAATCATAAAGATATCGGCAC	ACTTCAGGGTGACCGAAGAATCAGAA
FISH1682	TTATTCGCACACT	TCCACAGATACAG	TCGACTAATCATAAAGATATCGGCAC	ACTTCAGGGTGACCGAAGAATCAGAA
FISH1683	TTATTCGCACACT	TCGAGTTGTAACT	TCGACTAATCATAAAGATATCGGCAC	ACTTCAGGGTGACCGAAGAATCAGAA
FISH1684	TTATTCGCACACT	TCGGTCTTAGACG	TCGACTAATCATAAAGATATCGGCAC	ACTTCAGGGTGACCGAAGAATCAGAA
FISH1685	TTATTCGCACACT	TCTAAGGAGTTAT	TCGACTAATCATAAAGATATCGGCAC	ACTTCAGGGTGACCGAAGAATCAGAA
FISH1686	TTATTCGCACACT	TCTATCTCTCGCT	TCGACTAATCATAAAGATATCGGCAC	ACTTCAGGGTGACCGAAGAATCAGAA
FISH1687	TTATTCGCACACT	TGTGAAGTTGCCA	TCGACTAATCATAAAGATATCGGCAC	ACTTCAGGGTGACCGAAGAATCAGAA
FISH1688	TTATTCGCACACT	TTACCATTCCTCA	TCGACTAATCATAAAGATATCGGCAC	ACTTCAGGGTGACCGAAGAATCAGAA
FISH1689	TTATTCGCACACT	AGATTCTACACAA	TCGACTAATCATAAAGATATCGGCAC	ACTTCAGGGTGACCGAAGAATCAGAA
FISH1690	TTATTCGCACACT	ATGCGATTAATTG	TCGACTAATCATAAAGATATCGGCAC	ACTTCAGGGTGACCGAAGAATCAGAA
FISH1691	TTATTCGCACACT	CCGTAGTGTTGAT	TCGACTAATCATAAAGATATCGGCAC	ACTTCAGGGTGACCGAAGAATCAGAA
FISH1692	TTATTCGCACACT	CCTGTACCATTGT	TCGACTAATCATAAAGATATCGGCAC	ACTTCAGGGTGACCGAAGAATCAGAA
FISH1693	TTATTCGCACACT	GGCTGTTACAACA	TCGACTAATCATAAAGATATCGGCAC	ACTTCAGGGTGACCGAAGAATCAGAA
FISH1694	TTATTCGCACACT	GGTTCAATGACGC	TCGACTAATCATAAAGATATCGGCAC	ACTTCAGGGTGACCGAAGAATCAGAA
FISH1695	TTATTCGCACACT	GGTTCCTGCACTT	TCGACTAATCATAAAGATATCGGCAC	ACTTCAGGGTGACCGAAGAATCAGAA
FISH1696	TTATTCGCACACT	GTCCAACTTCAGT	TCGACTAATCATAAAGATATCGGCAC	ACTTCAGGGTGACCGAAGAATCAGAA
FISH1697	TTATTCGCACACT	GTCCAGGCCTTCT	TCGACTAATCATAAAGATATCGGCAC	ACTTCAGGGTGACCGAAGAATCAGAA
FISH1698	TTATTCGCACACT	GTGACGCCGTATT	TCGACTAATCATAAAGATATCGGCAC	ACTTCAGGGTGACCGAAGAATCAGAA
FISH1699	TTATTCGCACACT	TGCAGCAACCAGC	TCGACTAATCATAAAGATATCGGCAC	ACTTCAGGGTGACCGAAGAATCAGAA
FISH1700	TTATTCGCACACT	TGGACATGGCATT	TCGACTAATCATAAAGATATCGGCAC	ACTTCAGGGTGACCGAAGAATCAGAA
FISH1701	TTATTCGCACACT	TGGTGGTCATTCA	TCGACTAATCATAAAGATATCGGCAC	ACTTCAGGGTGACCGAAGAATCAGAA
FISH1702	TTATTCGCACACT	TTACCAGAGCCTG	TCGACTAATCATAAAGATATCGGCAC	ACTTCAGGGTGACCGAAGAATCAGAA
FISH1703	TTATTCGCACACT	TTCCGCGGCATAG	TCGACTAATCATAAAGATATCGGCAC	ACTTCAGGGTGACCGAAGAATCAGAA
FISH1704	TTATTCGCACACT	ACAACCATTGGCA	TCGACTAATCATAAAGATATCGGCAC	ACTTCAGGGTGACCGAAGAATCAGAA
FISH1705	TTATTCGCACACT	AGCCTAGCCAACT	TCGACTAATCATAAAGATATCGGCAC	ACTTCAGGGTGACCGAAGAATCAGAA
FISH1706	TTATTCGCACACT	ATAATCGAGGCTT	TCGACTAATCATAAAGATATCGGCAC	ACTTCAGGGTGACCGAAGAATCAGAA
FISH1707	TTATTCGCACACT	CTGAGTCAGAAGT	TCGACTAATCATAAAGATATCGGCAC	ACTTCAGGGTGACCGAAGAATCAGAA
FISH1708	TTATTCGCACACT	GATAGGCGCCTTG	TCGACTAATCATAAAGATATCGGCAC	ACTTCAGGGTGACCGAAGAATCAGAA
FISH1709	TGCACAGGCGGCA	ATCCGGTCGGAGA	TCGACTAATCATAAAGATATCGGCAC	ACTTCAGGGTGACCGAAGAATCAGAA
FISH1710	TGCACAGGCGGCA	CTGAGGTGATCAG	TCGACTAATCATAAAGATATCGGCAC	ACTTCAGGGTGACCGAAGAATCAGAA
FISH1711	TGCACAGGCGGCA	AGTGTCCTGCTAG	TCGACTAATCATAAAGATATCGGCAC	ACTTCAGGGTGACCGAAGAATCAGAA
FISH1712	TGCACAGGCGGCA	ATAAGCAATTCGA	TCGACTAATCATAAAGATATCGGCAC	ACTTCAGGGTGACCGAAGAATCAGAA
FISH1713	TGCACAGGCGGCA	ATCTAACAGGACC	TCGACTAATCATAAAGATATCGGCAC	ACTTCAGGGTGACCGAAGAATCAGAA
FISH1714	TGCACAGGCGGCA	CATTATATAGCCA	TCGACTAATCATAAAGATATCGGCAC	ACTTCAGGGTGACCGAAGAATCAGAA
FISH1715	TGCACAGGCGGCA	CCTGATTACGTAA	TCGACTAATCATAAAGATATCGGCAC	ACTTCAGGGTGACCGAAGAATCAGAA
FISH1716	TGCACAGGCGGCA	CTAATACACACCG	TCGACTAATCATAAAGATATCGGCAC	ACTTCAGGGTGACCGAAGAATCAGAA
FISH1717	TGCACAGGCGGCA	TTATGACCGTTGC	TCGACTAATCATAAAGATATCGGCAC	ACTTCAGGGTGACCGAAGAATCAGAA
FISH1718	TGCACAGGCGGCA	TTCTCGGCCGCAT	TCGACTAATCATAAAGATATCGGCAC	ACTTCAGGGTGACCGAAGAATCAGAA
FISH1719	TGCACAGGCGGCA	TTGGCGGTAAGAA	TCGACTAATCATAAAGATATCGGCAC	ACTTCAGGGTGACCGAAGAATCAGAA
FISH1720	TGCACAGGCGGCA	ACTTGTGCACCTG	TCGACTAATCATAAAGATATCGGCAC	ACTTCAGGGTGACCGAAGAATCAGAA
FISH1721	TGCACAGGCGGCA	CATGCCTTGATAC	TCGACTAATCATAAAGATATCGGCAC	ACTTCAGGGTGACCGAAGAATCAGAA
FISH1722	TGCACAGGCGGCA	CTGACGTTCGGTA	TCGACTAATCATAAAGATATCGGCAC	ACTTCAGGGTGACCGAAGAATCAGAA
FISH1723	TGCACAGGCGGCA	GAGGAGAGACACA	TCGACTAATCATAAAGATATCGGCAC	ACTTCAGGGTGACCGAAGAATCAGAA
FISH1724	TGCACAGGCGGCA	GCCGGTCCAAGTG	TCGACTAATCATAAAGATATCGGCAC	ACTTCAGGGTGACCGAAGAATCAGAA
FISH1725	TGCACAGGCGGCA	TTGCGTCTCACGC	TCGACTAATCATAAAGATATCGGCAC	ACTTCAGGGTGACCGAAGAATCAGAA
FISH1726	TGCACAGGCGGCA	TTATTCGCACACT	TCGACTAATCATAAAGATATCGGCAC	ACTTCAGGGTGACCGAAGAATCAGAA
FISH1727	TGCACAGGCGGCA	TGCACAGGCGGCA	TCGACTAATCATAAAGATATCGGCAC	ACTTCAGGGTGACCGAAGAATCAGAA
FISH1728	TGCACAGGCGGCA	AACATGTGGTAAG	TCGACTAATCATAAAGATATCGGCAC	ACTTCAGGGTGACCGAAGAATCAGAA
FISH1729	TGCACAGGCGGCA	ACGCGCTCTTATA	TCGACTAATCATAAAGATATCGGCAC	ACTTCAGGGTGACCGAAGAATCAGAA
FISH1730	TGCACAGGCGGCA	CAATGTTAATGGT	TCGACTAATCATAAAGATATCGGCAC	ACTTCAGGGTGACCGAAGAATCAGAA
FISH1731	TGCACAGGCGGCA	CTAGGATATAGTT	TCGACTAATCATAAAGATATCGGCAC	ACTTCAGGGTGACCGAAGAATCAGAA
FISH1732	TGCACAGGCGGCA	CTGTAGGCGAGGA	TCGACTAATCATAAAGATATCGGCAC	ACTTCAGGGTGACCGAAGAATCAGAA
FISH1733	TGCACAGGCGGCA	CTGTCGAGGCGAC	TCGACTAATCATAAAGATATCGGCAC	ACTTCAGGGTGACCGAAGAATCAGAA
FISH1734	TGCACAGGCGGCA	GACTAATGAGGAA	TCGACTAATCATAAAGATATCGGCAC	ACTTCAGGGTGACCGAAGAATCAGAA
FISH1735	TGCACAGGCGGCA	TATCCGTAATCAT	TCGACTAATCATAAAGATATCGGCAC	ACTTCAGGGTGACCGAAGAATCAGAA
FISH1736	TGCACAGGCGGCA	TCCTGGAGGATAA	TCGACTAATCATAAAGATATCGGCAC	ACTTCAGGGTGACCGAAGAATCAGAA
FISH1737	TGCACAGGCGGCA	TCTACTGTTGTGC	TCGACTAATCATAAAGATATCGGCAC	ACTTCAGGGTGACCGAAGAATCAGAA
FISH1738	TGCACAGGCGGCA	TGTATATTCAGCG	TCGACTAATCATAAAGATATCGGCAC	ACTTCAGGGTGACCGAAGAATCAGAA
FISH1739	TGCACAGGCGGCA	ACATCAGTAGTTC	TCGACTAATCATAAAGATATCGGCAC	ACTTCAGGGTGACCGAAGAATCAGAA
FISH1740	TGCACAGGCGGCA	AGCGCTGGACCAA	TCGACTAATCATAAAGATATCGGCAC	ACTTCAGGGTGACCGAAGAATCAGAA
FISH1741	TGCACAGGCGGCA	CAAGATCGGTACC	TCGACTAATCATAAAGATATCGGCAC	ACTTCAGGGTGACCGAAGAATCAGAA
FISH1742	TGCACAGGCGGCA	CCAGCCTGACGGT	TCGACTAATCATAAAGATATCGGCAC	ACTTCAGGGTGACCGAAGAATCAGAA
FISH1743	TGCACAGGCGGCA	CCGAAGCCGGTTC	TCGACTAATCATAAAGATATCGGCAC	ACTTCAGGGTGACCGAAGAATCAGAA
FISH1744	TGCACAGGCGGCA	CCGAGCAGCTGTT	TCGACTAATCATAAAGATATCGGCAC	ACTTCAGGGTGACCGAAGAATCAGAA
FISH1745	TGCACAGGCGGCA	CCTCCGCACAATC	TCGACTAATCATAAAGATATCGGCAC	ACTTCAGGGTGACCGAAGAATCAGAA
FISH1746	TGCACAGGCGGCA	CTCTAACCTATTA	TCGACTAATCATAAAGATATCGGCAC	ACTTCAGGGTGACCGAAGAATCAGAA
FISH1747	TGCACAGGCGGCA	GCACCTTGACATA	TCGACTAATCATAAAGATATCGGCAC	ACTTCAGGGTGACCGAAGAATCAGAA
FISH1748	TGCACAGGCGGCA	TAAGCGTGCTGAA	TCGACTAATCATAAAGATATCGGCAC	ACTTCAGGGTGACCGAAGAATCAGAA
FISH1749	TGCACAGGCGGCA	TTCGGCACAGGAG	TCGACTAATCATAAAGATATCGGCAC	ACTTCAGGGTGACCGAAGAATCAGAA
FISH1750	TGCACAGGCGGCA	AGACTCGATTGAG	TCGACTAATCATAAAGATATCGGCAC	ACTTCAGGGTGACCGAAGAATCAGAA
FISH1751	TGCACAGGCGGCA	ATCCTTCTGTTCT	TCGACTAATCATAAAGATATCGGCAC	ACTTCAGGGTGACCGAAGAATCAGAA
FISH1752	TGCACAGGCGGCA	CGTTACTTAGGTC	TCGACTAATCATAAAGATATCGGCAC	ACTTCAGGGTGACCGAAGAATCAGAA
FISH1753	TGCACAGGCGGCA	CTGGTTGGCTATC	TCGACTAATCATAAAGATATCGGCAC	ACTTCAGGGTGACCGAAGAATCAGAA
FISH1754	TGCACAGGCGGCA	GCACCAACGATTG	TCGACTAATCATAAAGATATCGGCAC	ACTTCAGGGTGACCGAAGAATCAGAA
FISH1755	TGCACAGGCGGCA	TCTTATGCATAAC	TCGACTAATCATAAAGATATCGGCAC	ACTTCAGGGTGACCGAAGAATCAGAA
FISH1756	TGCACAGGCGGCA	TTAGGTGTGGACC	TCGACTAATCATAAAGATATCGGCAC	ACTTCAGGGTGACCGAAGAATCAGAA
FISH1757	TGCACAGGCGGCA	TTCTTCTGGAACA	TCGACTAATCATAAAGATATCGGCAC	ACTTCAGGGTGACCGAAGAATCAGAA
FISH1758	TGCACAGGCGGCA	AGCAAGTGGCTCT	TCGACTAATCATAAAGATATCGGCAC	ACTTCAGGGTGACCGAAGAATCAGAA
FISH1759	TGCACAGGCGGCA	TCAAGTCACTAAT	TCGACTAATCATAAAGATATCGGCAC	ACTTCAGGGTGACCGAAGAATCAGAA
FISH1760	TGCACAGGCGGCA	ATGAAGACTACTG	TCGACTAATCATAAAGATATCGGCAC	ACTTCAGGGTGACCGAAGAATCAGAA
FISH1761	TGCACAGGCGGCA	CACCGGTAGAACC	TCGACTAATCATAAAGATATCGGCAC	ACTTCAGGGTGACCGAAGAATCAGAA
FISH1762	TGCACAGGCGGCA	CAGAACAACGCAT	TCGACTAATCATAAAGATATCGGCAC	ACTTCAGGGTGACCGAAGAATCAGAA
FISH1763	TGCACAGGCGGCA	CCTGCCGAGAACG	TCGACTAATCATAAAGATATCGGCAC	ACTTCAGGGTGACCGAAGAATCAGAA
FISH1764	TGCACAGGCGGCA	GTGATGGAGCGGT	TCGACTAATCATAAAGATATCGGCAC	ACTTCAGGGTGACCGAAGAATCAGAA
FISH1765	TGCACAGGCGGCA	TACGAACTATAGC	TCGACTAATCATAAAGATATCGGCAC	ACTTCAGGGTGACCGAAGAATCAGAA
FISH1766	TGCACAGGCGGCA	TACGGACCGCTCA	TCGACTAATCATAAAGATATCGGCAC	ACTTCAGGGTGACCGAAGAATCAGAA
FISH1767	TGCACAGGCGGCA	TGGACGCTAGATC	TCGACTAATCATAAAGATATCGGCAC	ACTTCAGGGTGACCGAAGAATCAGAA
FISH1768	TGCACAGGCGGCA	AGTCTTCACCTCC	TCGACTAATCATAAAGATATCGGCAC	ACTTCAGGGTGACCGAAGAATCAGAA
FISH1769	TGCACAGGCGGCA	AGTGCTTATCCGT	TCGACTAATCATAAAGATATCGGCAC	ACTTCAGGGTGACCGAAGAATCAGAA
FISH1770	TGCACAGGCGGCA	ATCGCTGCCTGGC	TCGACTAATCATAAAGATATCGGCAC	ACTTCAGGGTGACCGAAGAATCAGAA
FISH1771	TGCACAGGCGGCA	ATGCTTGCGACAG	TCGACTAATCATAAAGATATCGGCAC	ACTTCAGGGTGACCGAAGAATCAGAA
Negative19A	TGCACAGGCGGCA	CAATCCTCAAGAG	TCGACTAATCATAAAGATATCGGCAC	ACTTCAGGGTGACCGAAGAATCAGAA
FISH1773	TGCACAGGCGGCA	CATGCACACCTCT	TCGACTAATCATAAAGATATCGGCAC	ACTTCAGGGTGACCGAAGAATCAGAA
FISH1774	TGCACAGGCGGCA	CGGAGAATATTAT	TCGACTAATCATAAAGATATCGGCAC	ACTTCAGGGTGACCGAAGAATCAGAA
FISH1775	TGCACAGGCGGCA	GAGCGAAGGTAGT	TCGACTAATCATAAAGATATCGGCAC	ACTTCAGGGTGACCGAAGAATCAGAA
Negative19B	TGCACAGGCGGCA	GGCGACTGTTCCT	TCGACTAATCATAAAGATATCGGCAC	ACTTCAGGGTGACCGAAGAATCAGAA
FISH1777	TGCACAGGCGGCA	GTCAGTTAACGAC	TCGACTAATCATAAAGATATCGGCAC	ACTTCAGGGTGACCGAAGAATCAGAA
FISH1778	TGCACAGGCGGCA	TCCACAGATACAG	TCGACTAATCATAAAGATATCGGCAC	ACTTCAGGGTGACCGAAGAATCAGAA
FISH1779	TGCACAGGCGGCA	TCGAGTTGTAACT	TCGACTAATCATAAAGATATCGGCAC	ACTTCAGGGTGACCGAAGAATCAGAA
FISH1780	TGCACAGGCGGCA	TCGGTCTTAGACG	TCGACTAATCATAAAGATATCGGCAC	ACTTCAGGGTGACCGAAGAATCAGAA
FISH1781	TGCACAGGCGGCA	TCTAAGGAGTTAT	TCGACTAATCATAAAGATATCGGCAC	ACTTCAGGGTGACCGAAGAATCAGAA
FISH1782	TGCACAGGCGGCA	TCTATCTCTCGCT	TCGACTAATCATAAAGATATCGGCAC	ACTTCAGGGTGACCGAAGAATCAGAA
FISH1783	TGCACAGGCGGCA	TGTGAAGTTGCCA	TCGACTAATCATAAAGATATCGGCAC	ACTTCAGGGTGACCGAAGAATCAGAA
FISH1784	TGCACAGGCGGCA	TTACCATTCCTCA	TCGACTAATCATAAAGATATCGGCAC	ACTTCAGGGTGACCGAAGAATCAGAA
FISH1785	TGCACAGGCGGCA	AGATTCTACACAA	TCGACTAATCATAAAGATATCGGCAC	ACTTCAGGGTGACCGAAGAATCAGAA
FISH1786	TGCACAGGCGGCA	ATGCGATTAATTG	TCGACTAATCATAAAGATATCGGCAC	ACTTCAGGGTGACCGAAGAATCAGAA
FISH1787	TGCACAGGCGGCA	CCGTAGTGTTGAT	TCGACTAATCATAAAGATATCGGCAC	ACTTCAGGGTGACCGAAGAATCAGAA
FISH1788	TGCACAGGCGGCA	CCTGTACCATTGT	TCGACTAATCATAAAGATATCGGCAC	ACTTCAGGGTGACCGAAGAATCAGAA
FISH1789	TGCACAGGCGGCA	GGCTGTTACAACA	TCGACTAATCATAAAGATATCGGCAC	ACTTCAGGGTGACCGAAGAATCAGAA
FISH1790	TGCACAGGCGGCA	GGTTCAATGACGC	TCGACTAATCATAAAGATATCGGCAC	ACTTCAGGGTGACCGAAGAATCAGAA
FISH1791	TGCACAGGCGGCA	GGTTCCTGCACTT	TCGACTAATCATAAAGATATCGGCAC	ACTTCAGGGTGACCGAAGAATCAGAA
FISH1792	TGCACAGGCGGCA	GTCCAACTTCAGT	TCGACTAATCATAAAGATATCGGCAC	ACTTCAGGGTGACCGAAGAATCAGAA
FISH1793	TGCACAGGCGGCA	GTCCAGGCCTTCT	TCGACTAATCATAAAGATATCGGCAC	ACTTCAGGGTGACCGAAGAATCAGAA
FISH1794	TGCACAGGCGGCA	GTGACGCCGTATT	TCGACTAATCATAAAGATATCGGCAC	ACTTCAGGGTGACCGAAGAATCAGAA
FISH1795	TGCACAGGCGGCA	TGCAGCAACCAGC	TCGACTAATCATAAAGATATCGGCAC	ACTTCAGGGTGACCGAAGAATCAGAA
Negative19C	TGCACAGGCGGCA	TGGACATGGCATT	TCGACTAATCATAAAGATATCGGCAC	ACTTCAGGGTGACCGAAGAATCAGAA
FISH1797	TGCACAGGCGGCA	TGGTGGTCATTCA	TCGACTAATCATAAAGATATCGGCAC	ACTTCAGGGTGACCGAAGAATCAGAA
FISH1798	TGCACAGGCGGCA	TTACCAGAGCCTG	TCGACTAATCATAAAGATATCGGCAC	ACTTCAGGGTGACCGAAGAATCAGAA
FISH1799	TGCACAGGCGGCA	TTCCGCGGCATAG	TCGACTAATCATAAAGATATCGGCAC	ACTTCAGGGTGACCGAAGAATCAGAA
Negative19D	TGCACAGGCGGCA	ACAACCATTGGCA	TCGACTAATCATAAAGATATCGGCAC	ACTTCAGGGTGACCGAAGAATCAGAA
FISH1801	TGCACAGGCGGCA	AGCCTAGCCAACT	TCGACTAATCATAAAGATATCGGCAC	ACTTCAGGGTGACCGAAGAATCAGAA
FISH1802	TGCACAGGCGGCA	ATAATCGAGGCTT	TCGACTAATCATAAAGATATCGGCAC	ACTTCAGGGTGACCGAAGAATCAGAA
FISH1803	TGCACAGGCGGCA	CTGAGTCAGAAGT	TCGACTAATCATAAAGATATCGGCAC	ACTTCAGGGTGACCGAAGAATCAGAA
FISH1804	TGCACAGGCGGCA	GATAGGCGCCTTG	TCGACTAATCATAAAGATATCGGCAC	ACTTCAGGGTGACCGAAGAATCAGAA
FISH1805	AACATGTGGTAAG	ATCCGGTCGGAGA	TCGACTAATCATAAAGATATCGGCAC	ACTTCAGGGTGACCGAAGAATCAGAA
FISH1806	AACATGTGGTAAG	CTGAGGTGATCAG	TCGACTAATCATAAAGATATCGGCAC	ACTTCAGGGTGACCGAAGAATCAGAA
FISH1807	AACATGTGGTAAG	AGTGTCCTGCTAG	TCGACTAATCATAAAGATATCGGCAC	ACTTCAGGGTGACCGAAGAATCAGAA
FISH1808	AACATGTGGTAAG	ATAAGCAATTCGA	TCGACTAATCATAAAGATATCGGCAC	ACTTCAGGGTGACCGAAGAATCAGAA
Negative20A	AACATGTGGTAAG	ATCTAACAGGACC	TCGACTAATCATAAAGATATCGGCAC	ACTTCAGGGTGACCGAAGAATCAGAA
Negative20B	AACATGTGGTAAG	CATTATATAGCCA	TCGACTAATCATAAAGATATCGGCAC	ACTTCAGGGTGACCGAAGAATCAGAA
FISH1811	AACATGTGGTAAG	CCTGATTACGTAA	TCGACTAATCATAAAGATATCGGCAC	ACTTCAGGGTGACCGAAGAATCAGAA
FISH1812	AACATGTGGTAAG	CTAATACACACCG	TCGACTAATCATAAAGATATCGGCAC	ACTTCAGGGTGACCGAAGAATCAGAA
FISH1813	AACATGTGGTAAG	TTATGACCGTTGC	TCGACTAATCATAAAGATATCGGCAC	ACTTCAGGGTGACCGAAGAATCAGAA
FISH1814	AACATGTGGTAAG	TTCTCGGCCGCAT	TCGACTAATCATAAAGATATCGGCAC	ACTTCAGGGTGACCGAAGAATCAGAA
FISH1815	AACATGTGGTAAG	TTGGCGGTAAGAA	TCGACTAATCATAAAGATATCGGCAC	ACTTCAGGGTGACCGAAGAATCAGAA
FISH1816	AACATGTGGTAAG	ACTTGTGCACCTG	TCGACTAATCATAAAGATATCGGCAC	ACTTCAGGGTGACCGAAGAATCAGAA
FISH1817	AACATGTGGTAAG	CATGCCTTGATAC	TCGACTAATCATAAAGATATCGGCAC	ACTTCAGGGTGACCGAAGAATCAGAA
FISH1818	AACATGTGGTAAG	CTGACGTTCGGTA	TCGACTAATCATAAAGATATCGGCAC	ACTTCAGGGTGACCGAAGAATCAGAA
FISH1819	AACATGTGGTAAG	GAGGAGAGACACA	TCGACTAATCATAAAGATATCGGCAC	ACTTCAGGGTGACCGAAGAATCAGAA
FISH1820	AACATGTGGTAAG	GCCGGTCCAAGTG	TCGACTAATCATAAAGATATCGGCAC	ACTTCAGGGTGACCGAAGAATCAGAA
FISH1821	AACATGTGGTAAG	TTGCGTCTCACGC	TCGACTAATCATAAAGATATCGGCAC	ACTTCAGGGTGACCGAAGAATCAGAA
FISH1822	AACATGTGGTAAG	TTATTCGCACACT	TCGACTAATCATAAAGATATCGGCAC	ACTTCAGGGTGACCGAAGAATCAGAA
FISH1823	AACATGTGGTAAG	TGCACAGGCGGCA	TCGACTAATCATAAAGATATCGGCAC	ACTTCAGGGTGACCGAAGAATCAGAA
FISH1824	AACATGTGGTAAG	AACATGTGGTAAG	TCGACTAATCATAAAGATATCGGCAC	ACTTCAGGGTGACCGAAGAATCAGAA
FISH1825	AACATGTGGTAAG	ACGCGCTCTTATA	TCGACTAATCATAAAGATATCGGCAC	ACTTCAGGGTGACCGAAGAATCAGAA
FISH1826	AACATGTGGTAAG	CAATGTTAATGGT	TCGACTAATCATAAAGATATCGGCAC	ACTTCAGGGTGACCGAAGAATCAGAA
FISH1827	AACATGTGGTAAG	CTAGGATATAGTT	TCGACTAATCATAAAGATATCGGCAC	ACTTCAGGGTGACCGAAGAATCAGAA
FISH1828	AACATGTGGTAAG	CTGTAGGCGAGGA	TCGACTAATCATAAAGATATCGGCAC	ACTTCAGGGTGACCGAAGAATCAGAA
FISH1829	AACATGTGGTAAG	CTGTCGAGGCGAC	TCGACTAATCATAAAGATATCGGCAC	ACTTCAGGGTGACCGAAGAATCAGAA
FISH1830	AACATGTGGTAAG	GACTAATGAGGAA	TCGACTAATCATAAAGATATCGGCAC	ACTTCAGGGTGACCGAAGAATCAGAA
FISH1831	AACATGTGGTAAG	TATCCGTAATCAT	TCGACTAATCATAAAGATATCGGCAC	ACTTCAGGGTGACCGAAGAATCAGAA
FISH1832	AACATGTGGTAAG	TCCTGGAGGATAA	TCGACTAATCATAAAGATATCGGCAC	ACTTCAGGGTGACCGAAGAATCAGAA
FISH1833	AACATGTGGTAAG	TCTACTGTTGTGC	TCGACTAATCATAAAGATATCGGCAC	ACTTCAGGGTGACCGAAGAATCAGAA
FISH1834	AACATGTGGTAAG	TGTATATTCAGCG	TCGACTAATCATAAAGATATCGGCAC	ACTTCAGGGTGACCGAAGAATCAGAA
FISH1835	AACATGTGGTAAG	ACATCAGTAGTTC	TCGACTAATCATAAAGATATCGGCAC	ACTTCAGGGTGACCGAAGAATCAGAA
FISH1836	AACATGTGGTAAG	AGCGCTGGACCAA	TCGACTAATCATAAAGATATCGGCAC	ACTTCAGGGTGACCGAAGAATCAGAA
FISH1837	AACATGTGGTAAG	CAAGATCGGTACC	TCGACTAATCATAAAGATATCGGCAC	ACTTCAGGGTGACCGAAGAATCAGAA
FISH1838	AACATGTGGTAAG	CCAGCCTGACGGT	TCGACTAATCATAAAGATATCGGCAC	ACTTCAGGGTGACCGAAGAATCAGAA
FISH1839	AACATGTGGTAAG	CCGAAGCCGGTTC	TCGACTAATCATAAAGATATCGGCAC	ACTTCAGGGTGACCGAAGAATCAGAA
FISH1840	AACATGTGGTAAG	CCGAGCAGCTGTT	TCGACTAATCATAAAGATATCGGCAC	ACTTCAGGGTGACCGAAGAATCAGAA
FISH1841	AACATGTGGTAAG	CCTCCGCACAATC	TCGACTAATCATAAAGATATCGGCAC	ACTTCAGGGTGACCGAAGAATCAGAA
FISH1842	AACATGTGGTAAG	CTCTAACCTATTA	TCGACTAATCATAAAGATATCGGCAC	ACTTCAGGGTGACCGAAGAATCAGAA
Negative20C	AACATGTGGTAAG	GCACCTTGACATA	TCGACTAATCATAAAGATATCGGCAC	ACTTCAGGGTGACCGAAGAATCAGAA
FISH1844	AACATGTGGTAAG	TAAGCGTGCTGAA	TCGACTAATCATAAAGATATCGGCAC	ACTTCAGGGTGACCGAAGAATCAGAA
FISH1845	AACATGTGGTAAG	TTCGGCACAGGAG	TCGACTAATCATAAAGATATCGGCAC	ACTTCAGGGTGACCGAAGAATCAGAA
FISH1846	AACATGTGGTAAG	AGACTCGATTGAG	TCGACTAATCATAAAGATATCGGCAC	ACTTCAGGGTGACCGAAGAATCAGAA
FISH1847	AACATGTGGTAAG	ATCCTTCTGTTCT	TCGACTAATCATAAAGATATCGGCAC	ACTTCAGGGTGACCGAAGAATCAGAA
FISH1848	AACATGTGGTAAG	CGTTACTTAGGTC	TCGACTAATCATAAAGATATCGGCAC	ACTTCAGGGTGACCGAAGAATCAGAA
Negative20D	AACATGTGGTAAG	CTGGTTGGCTATC	TCGACTAATCATAAAGATATCGGCAC	ACTTCAGGGTGACCGAAGAATCAGAA
FISH1850	AACATGTGGTAAG	GCACCAACGATTG	TCGACTAATCATAAAGATATCGGCAC	ACTTCAGGGTGACCGAAGAATCAGAA
FISH1851	AACATGTGGTAAG	TCTTATGCATAAC	TCGACTAATCATAAAGATATCGGCAC	ACTTCAGGGTGACCGAAGAATCAGAA
FISH1852	AACATGTGGTAAG	TTAGGTGTGGACC	TCGACTAATCATAAAGATATCGGCAC	ACTTCAGGGTGACCGAAGAATCAGAA
FISH1853	AACATGTGGTAAG	TTCTTCTGGAACA	TCGACTAATCATAAAGATATCGGCAC	ACTTCAGGGTGACCGAAGAATCAGAA
FISH1854	AACATGTGGTAAG	AGCAAGTGGCTCT	TCGACTAATCATAAAGATATCGGCAC	ACTTCAGGGTGACCGAAGAATCAGAA
FISH1855	AACATGTGGTAAG	TCAAGTCACTAAT	TCGACTAATCATAAAGATATCGGCAC	ACTTCAGGGTGACCGAAGAATCAGAA
FISH1856	AACATGTGGTAAG	ATGAAGACTACTG	TCGACTAATCATAAAGATATCGGCAC	ACTTCAGGGTGACCGAAGAATCAGAA
FISH1857	AACATGTGGTAAG	CACCGGTAGAACC	TCGACTAATCATAAAGATATCGGCAC	ACTTCAGGGTGACCGAAGAATCAGAA
FISH1858	AACATGTGGTAAG	CAGAACAACGCAT	TCGACTAATCATAAAGATATCGGCAC	ACTTCAGGGTGACCGAAGAATCAGAA
FISH1859	AACATGTGGTAAG	CCTGCCGAGAACG	TCGACTAATCATAAAGATATCGGCAC	ACTTCAGGGTGACCGAAGAATCAGAA
FISH1860	AACATGTGGTAAG	GTGATGGAGCGGT	TCGACTAATCATAAAGATATCGGCAC	ACTTCAGGGTGACCGAAGAATCAGAA
FISH1861	AACATGTGGTAAG	TACGAACTATAGC	TCGACTAATCATAAAGATATCGGCAC	ACTTCAGGGTGACCGAAGAATCAGAA
FISH1862	AACATGTGGTAAG	TACGGACCGCTCA	TCGACTAATCATAAAGATATCGGCAC	ACTTCAGGGTGACCGAAGAATCAGAA
FISH1863	AACATGTGGTAAG	TGGACGCTAGATC	TCGACTAATCATAAAGATATCGGCAC	ACTTCAGGGTGACCGAAGAATCAGAA
FISH1864	AACATGTGGTAAG	AGTCTTCACCTCC	TCGACTAATCATAAAGATATCGGCAC	ACTTCAGGGTGACCGAAGAATCAGAA
FISH1865	AACATGTGGTAAG	AGTGCTTATCCGT	TCGACTAATCATAAAGATATCGGCAC	ACTTCAGGGTGACCGAAGAATCAGAA
FISH1866	AACATGTGGTAAG	ATCGCTGCCTGGC	TCGACTAATCATAAAGATATCGGCAC	ACTTCAGGGTGACCGAAGAATCAGAA
FISH1867	AACATGTGGTAAG	ATGCTTGCGACAG	TCGACTAATCATAAAGATATCGGCAC	ACTTCAGGGTGACCGAAGAATCAGAA
FISH1868	AACATGTGGTAAG	CAATCCTCAAGAG	TCGACTAATCATAAAGATATCGGCAC	ACTTCAGGGTGACCGAAGAATCAGAA
FISH1869	AACATGTGGTAAG	CATGCACACCTCT	TCGACTAATCATAAAGATATCGGCAC	ACTTCAGGGTGACCGAAGAATCAGAA
FISH1870	AACATGTGGTAAG	CGGAGAATATTAT	TCGACTAATCATAAAGATATCGGCAC	ACTTCAGGGTGACCGAAGAATCAGAA
FISH1871	AACATGTGGTAAG	GAGCGAAGGTAGT	TCGACTAATCATAAAGATATCGGCAC	ACTTCAGGGTGACCGAAGAATCAGAA
FISH1872	AACATGTGGTAAG	GGCGACTGTTCCT	TCGACTAATCATAAAGATATCGGCAC	ACTTCAGGGTGACCGAAGAATCAGAA
FISH1873	AACATGTGGTAAG	GTCAGTTAACGAC	TCGACTAATCATAAAGATATCGGCAC	ACTTCAGGGTGACCGAAGAATCAGAA
FISH1874	AACATGTGGTAAG	TCCACAGATACAG	TCGACTAATCATAAAGATATCGGCAC	ACTTCAGGGTGACCGAAGAATCAGAA
FISH1875	AACATGTGGTAAG	TCGAGTTGTAACT	TCGACTAATCATAAAGATATCGGCAC	ACTTCAGGGTGACCGAAGAATCAGAA
FISH1876	AACATGTGGTAAG	TCGGTCTTAGACG	TCGACTAATCATAAAGATATCGGCAC	ACTTCAGGGTGACCGAAGAATCAGAA
FISH1877	AACATGTGGTAAG	TCTAAGGAGTTAT	TCGACTAATCATAAAGATATCGGCAC	ACTTCAGGGTGACCGAAGAATCAGAA
FISH1878	AACATGTGGTAAG	TCTATCTCTCGCT	TCGACTAATCATAAAGATATCGGCAC	ACTTCAGGGTGACCGAAGAATCAGAA
FISH1879	AACATGTGGTAAG	TGTGAAGTTGCCA	TCGACTAATCATAAAGATATCGGCAC	ACTTCAGGGTGACCGAAGAATCAGAA
FISH1880	AACATGTGGTAAG	TTACCATTCCTCA	TCGACTAATCATAAAGATATCGGCAC	ACTTCAGGGTGACCGAAGAATCAGAA
FISH1881	AACATGTGGTAAG	AGATTCTACACAA	TCGACTAATCATAAAGATATCGGCAC	ACTTCAGGGTGACCGAAGAATCAGAA
FISH1882	AACATGTGGTAAG	ATGCGATTAATTG	TCGACTAATCATAAAGATATCGGCAC	ACTTCAGGGTGACCGAAGAATCAGAA
FISH1883	AACATGTGGTAAG	CCGTAGTGTTGAT	TCGACTAATCATAAAGATATCGGCAC	ACTTCAGGGTGACCGAAGAATCAGAA
FISH1884	AACATGTGGTAAG	CCTGTACCATTGT	TCGACTAATCATAAAGATATCGGCAC	ACTTCAGGGTGACCGAAGAATCAGAA
FISH1885	AACATGTGGTAAG	GGCTGTTACAACA	TCGACTAATCATAAAGATATCGGCAC	ACTTCAGGGTGACCGAAGAATCAGAA
FISH1886	AACATGTGGTAAG	GGTTCAATGACGC	TCGACTAATCATAAAGATATCGGCAC	ACTTCAGGGTGACCGAAGAATCAGAA
FISH1887	AACATGTGGTAAG	GGTTCCTGCACTT	TCGACTAATCATAAAGATATCGGCAC	ACTTCAGGGTGACCGAAGAATCAGAA
FISH1888	AACATGTGGTAAG	GTCCAACTTCAGT	TCGACTAATCATAAAGATATCGGCAC	ACTTCAGGGTGACCGAAGAATCAGAA
FISH1889	AACATGTGGTAAG	GTCCAGGCCTTCT	TCGACTAATCATAAAGATATCGGCAC	ACTTCAGGGTGACCGAAGAATCAGAA
FISH1890	AACATGTGGTAAG	GTGACGCCGTATT	TCGACTAATCATAAAGATATCGGCAC	ACTTCAGGGTGACCGAAGAATCAGAA
FISH1891	AACATGTGGTAAG	TGCAGCAACCAGC	TCGACTAATCATAAAGATATCGGCAC	ACTTCAGGGTGACCGAAGAATCAGAA
FISH1892	AACATGTGGTAAG	TGGACATGGCATT	TCGACTAATCATAAAGATATCGGCAC	ACTTCAGGGTGACCGAAGAATCAGAA
FISH1893	AACATGTGGTAAG	TGGTGGTCATTCA	TCGACTAATCATAAAGATATCGGCAC	ACTTCAGGGTGACCGAAGAATCAGAA
FISH1894	AACATGTGGTAAG	TTACCAGAGCCTG	TCGACTAATCATAAAGATATCGGCAC	ACTTCAGGGTGACCGAAGAATCAGAA
FISH1895	AACATGTGGTAAG	TTCCGCGGCATAG	TCGACTAATCATAAAGATATCGGCAC	ACTTCAGGGTGACCGAAGAATCAGAA
FISH1896	AACATGTGGTAAG	ACAACCATTGGCA	TCGACTAATCATAAAGATATCGGCAC	ACTTCAGGGTGACCGAAGAATCAGAA
FISH1897	AACATGTGGTAAG	AGCCTAGCCAACT	TCGACTAATCATAAAGATATCGGCAC	ACTTCAGGGTGACCGAAGAATCAGAA
FISH1898	AACATGTGGTAAG	ATAATCGAGGCTT	TCGACTAATCATAAAGATATCGGCAC	ACTTCAGGGTGACCGAAGAATCAGAA
FISH1899	AACATGTGGTAAG	CTGAGTCAGAAGT	TCGACTAATCATAAAGATATCGGCAC	ACTTCAGGGTGACCGAAGAATCAGAA
FISH1900	AACATGTGGTAAG	GATAGGCGCCTTG	TCGACTAATCATAAAGATATCGGCAC	ACTTCAGGGTGACCGAAGAATCAGAA
FISH1901	ACGCGCTCTTATA	ATCCGGTCGGAGA	TCGACTAATCATAAAGATATCGGCAC	ACTTCAGGGTGACCGAAGAATCAGAA
FISH1902	ACGCGCTCTTATA	CTGAGGTGATCAG	TCGACTAATCATAAAGATATCGGCAC	ACTTCAGGGTGACCGAAGAATCAGAA
FISH1903	ACGCGCTCTTATA	AGTGTCCTGCTAG	TCGACTAATCATAAAGATATCGGCAC	ACTTCAGGGTGACCGAAGAATCAGAA
FISH1904	ACGCGCTCTTATA	ATAAGCAATTCGA	TCGACTAATCATAAAGATATCGGCAC	ACTTCAGGGTGACCGAAGAATCAGAA
FISH1905	ACGCGCTCTTATA	ATCTAACAGGACC	TCGACTAATCATAAAGATATCGGCAC	ACTTCAGGGTGACCGAAGAATCAGAA
FISH1906	ACGCGCTCTTATA	CATTATATAGCCA	TCGACTAATCATAAAGATATCGGCAC	ACTTCAGGGTGACCGAAGAATCAGAA
FISH1907	ACGCGCTCTTATA	CCTGATTACGTAA	TCGACTAATCATAAAGATATCGGCAC	ACTTCAGGGTGACCGAAGAATCAGAA
FISH1908	ACGCGCTCTTATA	CTAATACACACCG	TCGACTAATCATAAAGATATCGGCAC	ACTTCAGGGTGACCGAAGAATCAGAA
FISH1909	ACGCGCTCTTATA	TTATGACCGTTGC	TCGACTAATCATAAAGATATCGGCAC	ACTTCAGGGTGACCGAAGAATCAGAA
FISH1910	ACGCGCTCTTATA	TTCTCGGCCGCAT	TCGACTAATCATAAAGATATCGGCAC	ACTTCAGGGTGACCGAAGAATCAGAA
FISH1911	ACGCGCTCTTATA	TTGGCGGTAAGAA	TCGACTAATCATAAAGATATCGGCAC	ACTTCAGGGTGACCGAAGAATCAGAA
FISH1912	ACGCGCTCTTATA	ACTTGTGCACCTG	TCGACTAATCATAAAGATATCGGCAC	ACTTCAGGGTGACCGAAGAATCAGAA
FISH1913	ACGCGCTCTTATA	CATGCCTTGATAC	TCGACTAATCATAAAGATATCGGCAC	ACTTCAGGGTGACCGAAGAATCAGAA
FISH1914	ACGCGCTCTTATA	CTGACGTTCGGTA	TCGACTAATCATAAAGATATCGGCAC	ACTTCAGGGTGACCGAAGAATCAGAA
FISH1915	ACGCGCTCTTATA	GAGGAGAGACACA	TCGACTAATCATAAAGATATCGGCAC	ACTTCAGGGTGACCGAAGAATCAGAA
FISH1916	ACGCGCTCTTATA	GCCGGTCCAAGTG	TCGACTAATCATAAAGATATCGGCAC	ACTTCAGGGTGACCGAAGAATCAGAA
FISH1917	ACGCGCTCTTATA	TTGCGTCTCACGC	TCGACTAATCATAAAGATATCGGCAC	ACTTCAGGGTGACCGAAGAATCAGAA
FISH1918	ACGCGCTCTTATA	TTATTCGCACACT	TCGACTAATCATAAAGATATCGGCAC	ACTTCAGGGTGACCGAAGAATCAGAA
FISH1919	ACGCGCTCTTATA	TGCACAGGCGGCA	TCGACTAATCATAAAGATATCGGCAC	ACTTCAGGGTGACCGAAGAATCAGAA
FISH1920	ACGCGCTCTTATA	AACATGTGGTAAG	TCGACTAATCATAAAGATATCGGCAC	ACTTCAGGGTGACCGAAGAATCAGAA
FISH1921	ACGCGCTCTTATA	ACGCGCTCTTATA	TCGACTAATCATAAAGATATCGGCAC	ACTTCAGGGTGACCGAAGAATCAGAA
FISH1922	ACGCGCTCTTATA	CAATGTTAATGGT	TCGACTAATCATAAAGATATCGGCAC	ACTTCAGGGTGACCGAAGAATCAGAA
FISH1923	ACGCGCTCTTATA	CTAGGATATAGTT	TCGACTAATCATAAAGATATCGGCAC	ACTTCAGGGTGACCGAAGAATCAGAA
FISH1924	ACGCGCTCTTATA	CTGTAGGCGAGGA	TCGACTAATCATAAAGATATCGGCAC	ACTTCAGGGTGACCGAAGAATCAGAA
FISH1925	ACGCGCTCTTATA	CTGTCGAGGCGAC	TCGACTAATCATAAAGATATCGGCAC	ACTTCAGGGTGACCGAAGAATCAGAA
FISH1926	ACGCGCTCTTATA	GACTAATGAGGAA	TCGACTAATCATAAAGATATCGGCAC	ACTTCAGGGTGACCGAAGAATCAGAA
FISH1927	ACGCGCTCTTATA	TATCCGTAATCAT	TCGACTAATCATAAAGATATCGGCAC	ACTTCAGGGTGACCGAAGAATCAGAA
FISH1928	ACGCGCTCTTATA	TCCTGGAGGATAA	TCGACTAATCATAAAGATATCGGCAC	ACTTCAGGGTGACCGAAGAATCAGAA
FISH1929	ACGCGCTCTTATA	TCTACTGTTGTGC	TCGACTAATCATAAAGATATCGGCAC	ACTTCAGGGTGACCGAAGAATCAGAA
FISH1930	ACGCGCTCTTATA	TGTATATTCAGCG	TCGACTAATCATAAAGATATCGGCAC	ACTTCAGGGTGACCGAAGAATCAGAA
FISH1931	ACGCGCTCTTATA	ACATCAGTAGTTC	TCGACTAATCATAAAGATATCGGCAC	ACTTCAGGGTGACCGAAGAATCAGAA
FISH1932	ACGCGCTCTTATA	AGCGCTGGACCAA	TCGACTAATCATAAAGATATCGGCAC	ACTTCAGGGTGACCGAAGAATCAGAA
FISH1933	ACGCGCTCTTATA	CAAGATCGGTACC	TCGACTAATCATAAAGATATCGGCAC	ACTTCAGGGTGACCGAAGAATCAGAA
FISH1934	ACGCGCTCTTATA	CCAGCCTGACGGT	TCGACTAATCATAAAGATATCGGCAC	ACTTCAGGGTGACCGAAGAATCAGAA
FISH1935	ACGCGCTCTTATA	CCGAAGCCGGTTC	TCGACTAATCATAAAGATATCGGCAC	ACTTCAGGGTGACCGAAGAATCAGAA
FISH1936	ACGCGCTCTTATA	CCGAGCAGCTGTT	TCGACTAATCATAAAGATATCGGCAC	ACTTCAGGGTGACCGAAGAATCAGAA
FISH1937	ACGCGCTCTTATA	CCTCCGCACAATC	TCGACTAATCATAAAGATATCGGCAC	ACTTCAGGGTGACCGAAGAATCAGAA
FISH1938	ACGCGCTCTTATA	CTCTAACCTATTA	TCGACTAATCATAAAGATATCGGCAC	ACTTCAGGGTGACCGAAGAATCAGAA
FISH1939	ACGCGCTCTTATA	GCACCTTGACATA	TCGACTAATCATAAAGATATCGGCAC	ACTTCAGGGTGACCGAAGAATCAGAA
FISH1940	ACGCGCTCTTATA	TAAGCGTGCTGAA	TCGACTAATCATAAAGATATCGGCAC	ACTTCAGGGTGACCGAAGAATCAGAA
FISH1941	ACGCGCTCTTATA	TTCGGCACAGGAG	TCGACTAATCATAAAGATATCGGCAC	ACTTCAGGGTGACCGAAGAATCAGAA
FISH1942	ACGCGCTCTTATA	AGACTCGATTGAG	TCGACTAATCATAAAGATATCGGCAC	ACTTCAGGGTGACCGAAGAATCAGAA
FISH1943	ACGCGCTCTTATA	ATCCTTCTGTTCT	TCGACTAATCATAAAGATATCGGCAC	ACTTCAGGGTGACCGAAGAATCAGAA
FISH1944	ACGCGCTCTTATA	CGTTACTTAGGTC	TCGACTAATCATAAAGATATCGGCAC	ACTTCAGGGTGACCGAAGAATCAGAA
FISH1945	ACGCGCTCTTATA	CTGGTTGGCTATC	TCGACTAATCATAAAGATATCGGCAC	ACTTCAGGGTGACCGAAGAATCAGAA
FISH1946	ACGCGCTCTTATA	GCACCAACGATTG	TCGACTAATCATAAAGATATCGGCAC	ACTTCAGGGTGACCGAAGAATCAGAA
FISH1947	ACGCGCTCTTATA	TCTTATGCATAAC	TCGACTAATCATAAAGATATCGGCAC	ACTTCAGGGTGACCGAAGAATCAGAA
FISH1948	ACGCGCTCTTATA	TTAGGTGTGGACC	TCGACTAATCATAAAGATATCGGCAC	ACTTCAGGGTGACCGAAGAATCAGAA
FISH1949	ACGCGCTCTTATA	TTCTTCTGGAACA	TCGACTAATCATAAAGATATCGGCAC	ACTTCAGGGTGACCGAAGAATCAGAA
FISH1950	ACGCGCTCTTATA	AGCAAGTGGCTCT	TCGACTAATCATAAAGATATCGGCAC	ACTTCAGGGTGACCGAAGAATCAGAA
FISH1951	ACGCGCTCTTATA	TCAAGTCACTAAT	TCGACTAATCATAAAGATATCGGCAC	ACTTCAGGGTGACCGAAGAATCAGAA
FISH1952	ACGCGCTCTTATA	ATGAAGACTACTG	TCGACTAATCATAAAGATATCGGCAC	ACTTCAGGGTGACCGAAGAATCAGAA
FISH1953	ACGCGCTCTTATA	CACCGGTAGAACC	TCGACTAATCATAAAGATATCGGCAC	ACTTCAGGGTGACCGAAGAATCAGAA
FISH1954	ACGCGCTCTTATA	CAGAACAACGCAT	TCGACTAATCATAAAGATATCGGCAC	ACTTCAGGGTGACCGAAGAATCAGAA
FISH1955	ACGCGCTCTTATA	CCTGCCGAGAACG	TCGACTAATCATAAAGATATCGGCAC	ACTTCAGGGTGACCGAAGAATCAGAA
FISH1956	ACGCGCTCTTATA	GTGATGGAGCGGT	TCGACTAATCATAAAGATATCGGCAC	ACTTCAGGGTGACCGAAGAATCAGAA
FISH1957	ACGCGCTCTTATA	TACGAACTATAGC	TCGACTAATCATAAAGATATCGGCAC	ACTTCAGGGTGACCGAAGAATCAGAA
FISH1958	ACGCGCTCTTATA	TACGGACCGCTCA	TCGACTAATCATAAAGATATCGGCAC	ACTTCAGGGTGACCGAAGAATCAGAA
FISH1959	ACGCGCTCTTATA	TGGACGCTAGATC	TCGACTAATCATAAAGATATCGGCAC	ACTTCAGGGTGACCGAAGAATCAGAA
FISH1960	ACGCGCTCTTATA	AGTCTTCACCTCC	TCGACTAATCATAAAGATATCGGCAC	ACTTCAGGGTGACCGAAGAATCAGAA
FISH1961	ACGCGCTCTTATA	AGTGCTTATCCGT	TCGACTAATCATAAAGATATCGGCAC	ACTTCAGGGTGACCGAAGAATCAGAA
FISH1962	ACGCGCTCTTATA	ATCGCTGCCTGGC	TCGACTAATCATAAAGATATCGGCAC	ACTTCAGGGTGACCGAAGAATCAGAA
FISH1963	ACGCGCTCTTATA	ATGCTTGCGACAG	TCGACTAATCATAAAGATATCGGCAC	ACTTCAGGGTGACCGAAGAATCAGAA
FISH1964	ACGCGCTCTTATA	CAATCCTCAAGAG	TCGACTAATCATAAAGATATCGGCAC	ACTTCAGGGTGACCGAAGAATCAGAA
FISH1965	ACGCGCTCTTATA	CATGCACACCTCT	TCGACTAATCATAAAGATATCGGCAC	ACTTCAGGGTGACCGAAGAATCAGAA
FISH1966	ACGCGCTCTTATA	CGGAGAATATTAT	TCGACTAATCATAAAGATATCGGCAC	ACTTCAGGGTGACCGAAGAATCAGAA
FISH1967	ACGCGCTCTTATA	GAGCGAAGGTAGT	TCGACTAATCATAAAGATATCGGCAC	ACTTCAGGGTGACCGAAGAATCAGAA
FISH1968	ACGCGCTCTTATA	GGCGACTGTTCCT	TCGACTAATCATAAAGATATCGGCAC	ACTTCAGGGTGACCGAAGAATCAGAA
FISH1969	ACGCGCTCTTATA	GTCAGTTAACGAC	TCGACTAATCATAAAGATATCGGCAC	ACTTCAGGGTGACCGAAGAATCAGAA
FISH1970	ACGCGCTCTTATA	TCCACAGATACAG	TCGACTAATCATAAAGATATCGGCAC	ACTTCAGGGTGACCGAAGAATCAGAA
FISH1971	ACGCGCTCTTATA	TCGAGTTGTAACT	TCGACTAATCATAAAGATATCGGCAC	ACTTCAGGGTGACCGAAGAATCAGAA
FISH1972	ACGCGCTCTTATA	TCGGTCTTAGACG	TCGACTAATCATAAAGATATCGGCAC	ACTTCAGGGTGACCGAAGAATCAGAA
FISH1973	ACGCGCTCTTATA	TCTAAGGAGTTAT	TCGACTAATCATAAAGATATCGGCAC	ACTTCAGGGTGACCGAAGAATCAGAA
FISH1974	ACGCGCTCTTATA	TCTATCTCTCGCT	TCGACTAATCATAAAGATATCGGCAC	ACTTCAGGGTGACCGAAGAATCAGAA
FISH1975	ACGCGCTCTTATA	TGTGAAGTTGCCA	TCGACTAATCATAAAGATATCGGCAC	ACTTCAGGGTGACCGAAGAATCAGAA
FISH1976	ACGCGCTCTTATA	TTACCATTCCTCA	TCGACTAATCATAAAGATATCGGCAC	ACTTCAGGGTGACCGAAGAATCAGAA
FISH1977	ACGCGCTCTTATA	AGATTCTACACAA	TCGACTAATCATAAAGATATCGGCAC	ACTTCAGGGTGACCGAAGAATCAGAA
FISH1978	ACGCGCTCTTATA	ATGCGATTAATTG	TCGACTAATCATAAAGATATCGGCAC	ACTTCAGGGTGACCGAAGAATCAGAA
FISH1979	ACGCGCTCTTATA	CCGTAGTGTTGAT	TCGACTAATCATAAAGATATCGGCAC	ACTTCAGGGTGACCGAAGAATCAGAA
FISH1980	ACGCGCTCTTATA	CCTGTACCATTGT	TCGACTAATCATAAAGATATCGGCAC	ACTTCAGGGTGACCGAAGAATCAGAA
FISH1981	ACGCGCTCTTATA	GGCTGTTACAACA	TCGACTAATCATAAAGATATCGGCAC	ACTTCAGGGTGACCGAAGAATCAGAA
FISH1982	ACGCGCTCTTATA	GGTTCAATGACGC	TCGACTAATCATAAAGATATCGGCAC	ACTTCAGGGTGACCGAAGAATCAGAA
FISH1983	ACGCGCTCTTATA	GGTTCCTGCACTT	TCGACTAATCATAAAGATATCGGCAC	ACTTCAGGGTGACCGAAGAATCAGAA
FISH1984	ACGCGCTCTTATA	GTCCAACTTCAGT	TCGACTAATCATAAAGATATCGGCAC	ACTTCAGGGTGACCGAAGAATCAGAA
FISH1985	ACGCGCTCTTATA	GTCCAGGCCTTCT	TCGACTAATCATAAAGATATCGGCAC	ACTTCAGGGTGACCGAAGAATCAGAA
FISH1986	ACGCGCTCTTATA	GTGACGCCGTATT	TCGACTAATCATAAAGATATCGGCAC	ACTTCAGGGTGACCGAAGAATCAGAA
FISH1987	ACGCGCTCTTATA	TGCAGCAACCAGC	TCGACTAATCATAAAGATATCGGCAC	ACTTCAGGGTGACCGAAGAATCAGAA
FISH1988	ACGCGCTCTTATA	TGGACATGGCATT	TCGACTAATCATAAAGATATCGGCAC	ACTTCAGGGTGACCGAAGAATCAGAA
FISH1989	ACGCGCTCTTATA	TGGTGGTCATTCA	TCGACTAATCATAAAGATATCGGCAC	ACTTCAGGGTGACCGAAGAATCAGAA
FISH1990	ACGCGCTCTTATA	TTACCAGAGCCTG	TCGACTAATCATAAAGATATCGGCAC	ACTTCAGGGTGACCGAAGAATCAGAA
FISH1991	ACGCGCTCTTATA	TTCCGCGGCATAG	TCGACTAATCATAAAGATATCGGCAC	ACTTCAGGGTGACCGAAGAATCAGAA
FISH1992	ACGCGCTCTTATA	ACAACCATTGGCA	TCGACTAATCATAAAGATATCGGCAC	ACTTCAGGGTGACCGAAGAATCAGAA
FISH1993	ACGCGCTCTTATA	AGCCTAGCCAACT	TCGACTAATCATAAAGATATCGGCAC	ACTTCAGGGTGACCGAAGAATCAGAA
FISH1994	ACGCGCTCTTATA	ATAATCGAGGCTT	TCGACTAATCATAAAGATATCGGCAC	ACTTCAGGGTGACCGAAGAATCAGAA
FISH1995	ACGCGCTCTTATA	CTGAGTCAGAAGT	TCGACTAATCATAAAGATATCGGCAC	ACTTCAGGGTGACCGAAGAATCAGAA
FISH1996	ACGCGCTCTTATA	GATAGGCGCCTTG	TCGACTAATCATAAAGATATCGGCAC	ACTTCAGGGTGACCGAAGAATCAGAA
FISH1997	CAATGTTAATGGT	ATCCGGTCGGAGA	TCGACTAATCATAAAGATATCGGCAC	ACTTCAGGGTGACCGAAGAATCAGAA
FISH1998	CAATGTTAATGGT	CTGAGGTGATCAG	TCGACTAATCATAAAGATATCGGCAC	ACTTCAGGGTGACCGAAGAATCAGAA
FISH1999	CAATGTTAATGGT	AGTGTCCTGCTAG	TCGACTAATCATAAAGATATCGGCAC	ACTTCAGGGTGACCGAAGAATCAGAA
FISH2000	CAATGTTAATGGT	ATAAGCAATTCGA	TCGACTAATCATAAAGATATCGGCAC	ACTTCAGGGTGACCGAAGAATCAGAA
FISH2001	CAATGTTAATGGT	ATCTAACAGGACC	TCGACTAATCATAAAGATATCGGCAC	ACTTCAGGGTGACCGAAGAATCAGAA
FISH2002	CAATGTTAATGGT	CATTATATAGCCA	TCGACTAATCATAAAGATATCGGCAC	ACTTCAGGGTGACCGAAGAATCAGAA
FISH2003	CAATGTTAATGGT	CCTGATTACGTAA	TCGACTAATCATAAAGATATCGGCAC	ACTTCAGGGTGACCGAAGAATCAGAA
FISH2004	CAATGTTAATGGT	CTAATACACACCG	TCGACTAATCATAAAGATATCGGCAC	ACTTCAGGGTGACCGAAGAATCAGAA
FISH2005	CAATGTTAATGGT	TTATGACCGTTGC	TCGACTAATCATAAAGATATCGGCAC	ACTTCAGGGTGACCGAAGAATCAGAA
FISH2006	CAATGTTAATGGT	TTCTCGGCCGCAT	TCGACTAATCATAAAGATATCGGCAC	ACTTCAGGGTGACCGAAGAATCAGAA
FISH2007	CAATGTTAATGGT	TTGGCGGTAAGAA	TCGACTAATCATAAAGATATCGGCAC	ACTTCAGGGTGACCGAAGAATCAGAA
FISH2008	CAATGTTAATGGT	ACTTGTGCACCTG	TCGACTAATCATAAAGATATCGGCAC	ACTTCAGGGTGACCGAAGAATCAGAA
[truncated: 372 more rows]

## Sheet: Run1_VF2_t1_FR1d
Sample	F Tag	R Tag	F Primer	R Primer
FISH007	ATCCGGTCGGAGA	ATCCGGTCGGAGA	TCAACCAACCACAAAGACATTGGCAC	CACCTCAGGGTGTCCGAARAAYCARAA
FISH010	ATCCGGTCGGAGA	CTGAGGTGATCAG	TCAACCAACCACAAAGACATTGGCAC	CACCTCAGGGTGTCCGAARAAYCARAA
FISH011	ATCCGGTCGGAGA	AGTGTCCTGCTAG	TCAACCAACCACAAAGACATTGGCAC	CACCTCAGGGTGTCCGAARAAYCARAA
FISH012	ATCCGGTCGGAGA	ATAAGCAATTCGA	TCAACCAACCACAAAGACATTGGCAC	CACCTCAGGGTGTCCGAARAAYCARAA
FISH013	ATCCGGTCGGAGA	ATCTAACAGGACC	TCAACCAACCACAAAGACATTGGCAC	CACCTCAGGGTGTCCGAARAAYCARAA
FISH017	ATCCGGTCGGAGA	CATTATATAGCCA	TCAACCAACCACAAAGACATTGGCAC	CACCTCAGGGTGTCCGAARAAYCARAA
FISH018	ATCCGGTCGGAGA	CCTGATTACGTAA	TCAACCAACCACAAAGACATTGGCAC	CACCTCAGGGTGTCCGAARAAYCARAA
Negative1A	ATCCGGTCGGAGA	CTAATACACACCG	TCAACCAACCACAAAGACATTGGCAC	CACCTCAGGGTGTCCGAARAAYCARAA
FISH019	ATCCGGTCGGAGA	TTATGACCGTTGC	TCAACCAACCACAAAGACATTGGCAC	CACCTCAGGGTGTCCGAARAAYCARAA
FISH020	ATCCGGTCGGAGA	TTCTCGGCCGCAT	TCAACCAACCACAAAGACATTGGCAC	CACCTCAGGGTGTCCGAARAAYCARAA
FISH021	ATCCGGTCGGAGA	TTGGCGGTAAGAA	TCAACCAACCACAAAGACATTGGCAC	CACCTCAGGGTGTCCGAARAAYCARAA
FISH022	ATCCGGTCGGAGA	ACTTGTGCACCTG	TCAACCAACCACAAAGACATTGGCAC	CACCTCAGGGTGTCCGAARAAYCARAA
FISH023	ATCCGGTCGGAGA	CATGCCTTGATAC	TCAACCAACCACAAAGACATTGGCAC	CACCTCAGGGTGTCCGAARAAYCARAA
FISH024	ATCCGGTCGGAGA	CTGACGTTCGGTA	TCAACCAACCACAAAGACATTGGCAC	CACCTCAGGGTGTCCGAARAAYCARAA
FISH025	ATCCGGTCGGAGA	GAGGAGAGACACA	TCAACCAACCACAAAGACATTGGCAC	CACCTCAGGGTGTCCGAARAAYCARAA
FISH026	ATCCGGTCGGAGA	GCCGGTCCAAGTG	TCAACCAACCACAAAGACATTGGCAC	CACCTCAGGGTGTCCGAARAAYCARAA
FISH027	ATCCGGTCGGAGA	TTGCGTCTCACGC	TCAACCAACCACAAAGACATTGGCAC	CACCTCAGGGTGTCCGAARAAYCARAA
FISH028	ATCCGGTCGGAGA	TTATTCGCACACT	TCAACCAACCACAAAGACATTGGCAC	CACCTCAGGGTGTCCGAARAAYCARAA
FISH029	ATCCGGTCGGAGA	TGCACAGGCGGCA	TCAACCAACCACAAAGACATTGGCAC	CACCTCAGGGTGTCCGAARAAYCARAA
FISH030	ATCCGGTCGGAGA	AACATGTGGTAAG	TCAACCAACCACAAAGACATTGGCAC	CACCTCAGGGTGTCCGAARAAYCARAA
FISH031	ATCCGGTCGGAGA	ACGCGCTCTTATA	TCAACCAACCACAAAGACATTGGCAC	CACCTCAGGGTGTCCGAARAAYCARAA
FISH032	ATCCGGTCGGAGA	CAATGTTAATGGT	TCAACCAACCACAAAGACATTGGCAC	CACCTCAGGGTGTCCGAARAAYCARAA
FISH033	ATCCGGTCGGAGA	CTAGGATATAGTT	TCAACCAACCACAAAGACATTGGCAC	CACCTCAGGGTGTCCGAARAAYCARAA
FISH034	ATCCGGTCGGAGA	CTGTAGGCGAGGA	TCAACCAACCACAAAGACATTGGCAC	CACCTCAGGGTGTCCGAARAAYCARAA
FISH035	ATCCGGTCGGAGA	CTGTCGAGGCGAC	TCAACCAACCACAAAGACATTGGCAC	CACCTCAGGGTGTCCGAARAAYCARAA
FISH036	ATCCGGTCGGAGA	GACTAATGAGGAA	TCAACCAACCACAAAGACATTGGCAC	CACCTCAGGGTGTCCGAARAAYCARAA
FISH037	ATCCGGTCGGAGA	TATCCGTAATCAT	TCAACCAACCACAAAGACATTGGCAC	CACCTCAGGGTGTCCGAARAAYCARAA
FISH038	ATCCGGTCGGAGA	TCCTGGAGGATAA	TCAACCAACCACAAAGACATTGGCAC	CACCTCAGGGTGTCCGAARAAYCARAA
FISH039	ATCCGGTCGGAGA	TCTACTGTTGTGC	TCAACCAACCACAAAGACATTGGCAC	CACCTCAGGGTGTCCGAARAAYCARAA
FISH040	ATCCGGTCGGAGA	TGTATATTCAGCG	TCAACCAACCACAAAGACATTGGCAC	CACCTCAGGGTGTCCGAARAAYCARAA
FISH041	ATCCGGTCGGAGA	ACATCAGTAGTTC	TCAACCAACCACAAAGACATTGGCAC	CACCTCAGGGTGTCCGAARAAYCARAA
FISH042	ATCCGGTCGGAGA	AGCGCTGGACCAA	TCAACCAACCACAAAGACATTGGCAC	CACCTCAGGGTGTCCGAARAAYCARAA
FISH043	ATCCGGTCGGAGA	CAAGATCGGTACC	TCAACCAACCACAAAGACATTGGCAC	CACCTCAGGGTGTCCGAARAAYCARAA
FISH044	ATCCGGTCGGAGA	CCAGCCTGACGGT	TCAACCAACCACAAAGACATTGGCAC	CACCTCAGGGTGTCCGAARAAYCARAA
FISH045	ATCCGGTCGGAGA	CCGAAGCCGGTTC	TCAACCAACCACAAAGACATTGGCAC	CACCTCAGGGTGTCCGAARAAYCARAA
FISH046	ATCCGGTCGGAGA	CCGAGCAGCTGTT	TCAACCAACCACAAAGACATTGGCAC	CACCTCAGGGTGTCCGAARAAYCARAA
FISH047	ATCCGGTCGGAGA	CCTCCGCACAATC	TCAACCAACCACAAAGACATTGGCAC	CACCTCAGGGTGTCCGAARAAYCARAA
FISH048	ATCCGGTCGGAGA	CTCTAACCTATTA	TCAACCAACCACAAAGACATTGGCAC	CACCTCAGGGTGTCCGAARAAYCARAA
FISH049	ATCCGGTCGGAGA	GCACCTTGACATA	TCAACCAACCACAAAGACATTGGCAC	CACCTCAGGGTGTCCGAARAAYCARAA
FISH050	ATCCGGTCGGAGA	TAAGCGTGCTGAA	TCAACCAACCACAAAGACATTGGCAC	CACCTCAGGGTGTCCGAARAAYCARAA
FISH051	ATCCGGTCGGAGA	TTCGGCACAGGAG	TCAACCAACCACAAAGACATTGGCAC	CACCTCAGGGTGTCCGAARAAYCARAA
FISH052	ATCCGGTCGGAGA	AGACTCGATTGAG	TCAACCAACCACAAAGACATTGGCAC	CACCTCAGGGTGTCCGAARAAYCARAA
FISH053	ATCCGGTCGGAGA	ATCCTTCTGTTCT	TCAACCAACCACAAAGACATTGGCAC	CACCTCAGGGTGTCCGAARAAYCARAA
FISH054	ATCCGGTCGGAGA	CGTTACTTAGGTC	TCAACCAACCACAAAGACATTGGCAC	CACCTCAGGGTGTCCGAARAAYCARAA
FISH055	ATCCGGTCGGAGA	CTGGTTGGCTATC	TCAACCAACCACAAAGACATTGGCAC	CACCTCAGGGTGTCCGAARAAYCARAA
FISH056	ATCCGGTCGGAGA	GCACCAACGATTG	TCAACCAACCACAAAGACATTGGCAC	CACCTCAGGGTGTCCGAARAAYCARAA
FISH057	ATCCGGTCGGAGA	TCTTATGCATAAC	TCAACCAACCACAAAGACATTGGCAC	CACCTCAGGGTGTCCGAARAAYCARAA
FISH058	ATCCGGTCGGAGA	TTAGGTGTGGACC	TCAACCAACCACAAAGACATTGGCAC	CACCTCAGGGTGTCCGAARAAYCARAA
FISH059	ATCCGGTCGGAGA	TTCTTCTGGAACA	TCAACCAACCACAAAGACATTGGCAC	CACCTCAGGGTGTCCGAARAAYCARAA
FISH060	ATCCGGTCGGAGA	AGCAAGTGGCTCT	TCAACCAACCACAAAGACATTGGCAC	CACCTCAGGGTGTCCGAARAAYCARAA
FISH061	ATCCGGTCGGAGA	TCAAGTCACTAAT	TCAACCAACCACAAAGACATTGGCAC	CACCTCAGGGTGTCCGAARAAYCARAA
FISH062	ATCCGGTCGGAGA	ATGAAGACTACTG	TCAACCAACCACAAAGACATTGGCAC	CACCTCAGGGTGTCCGAARAAYCARAA
FISH063	ATCCGGTCGGAGA	CACCGGTAGAACC	TCAACCAACCACAAAGACATTGGCAC	CACCTCAGGGTGTCCGAARAAYCARAA
FISH064	ATCCGGTCGGAGA	CAGAACAACGCAT	TCAACCAACCACAAAGACATTGGCAC	CACCTCAGGGTGTCCGAARAAYCARAA
FISH065	ATCCGGTCGGAGA	CCTGCCGAGAACG	TCAACCAACCACAAAGACATTGGCAC	CACCTCAGGGTGTCCGAARAAYCARAA
FISH066	ATCCGGTCGGAGA	GTGATGGAGCGGT	TCAACCAACCACAAAGACATTGGCAC	CACCTCAGGGTGTCCGAARAAYCARAA
FISH067	ATCCGGTCGGAGA	TACGAACTATAGC	TCAACCAACCACAAAGACATTGGCAC	CACCTCAGGGTGTCCGAARAAYCARAA
FISH068	ATCCGGTCGGAGA	TACGGACCGCTCA	TCAACCAACCACAAAGACATTGGCAC	CACCTCAGGGTGTCCGAARAAYCARAA
FISH069	ATCCGGTCGGAGA	TGGACGCTAGATC	TCAACCAACCACAAAGACATTGGCAC	CACCTCAGGGTGTCCGAARAAYCARAA
FISH070	ATCCGGTCGGAGA	AGTCTTCACCTCC	TCAACCAACCACAAAGACATTGGCAC	CACCTCAGGGTGTCCGAARAAYCARAA
FISH071	ATCCGGTCGGAGA	AGTGCTTATCCGT	TCAACCAACCACAAAGACATTGGCAC	CACCTCAGGGTGTCCGAARAAYCARAA
FISH072	ATCCGGTCGGAGA	ATCGCTGCCTGGC	TCAACCAACCACAAAGACATTGGCAC	CACCTCAGGGTGTCCGAARAAYCARAA
FISH073	ATCCGGTCGGAGA	ATGCTTGCGACAG	TCAACCAACCACAAAGACATTGGCAC	CACCTCAGGGTGTCCGAARAAYCARAA
FISH074	ATCCGGTCGGAGA	CAATCCTCAAGAG	TCAACCAACCACAAAGACATTGGCAC	CACCTCAGGGTGTCCGAARAAYCARAA
FISH075	ATCCGGTCGGAGA	CATGCACACCTCT	TCAACCAACCACAAAGACATTGGCAC	CACCTCAGGGTGTCCGAARAAYCARAA
FISH076	ATCCGGTCGGAGA	CGGAGAATATTAT	TCAACCAACCACAAAGACATTGGCAC	CACCTCAGGGTGTCCGAARAAYCARAA
Negative1B	ATCCGGTCGGAGA	GAGCGAAGGTAGT	TCAACCAACCACAAAGACATTGGCAC	CACCTCAGGGTGTCCGAARAAYCARAA
FISH077	CTGAGGTGATCAG	ATCCGGTCGGAGA	TCAACCAACCACAAAGACATTGGCAC	CACCTCAGGGTGTCCGAARAAYCARAA
FISH078	CTGAGGTGATCAG	CTGAGGTGATCAG	TCAACCAACCACAAAGACATTGGCAC	CACCTCAGGGTGTCCGAARAAYCARAA
FISH079	CTGAGGTGATCAG	AGTGTCCTGCTAG	TCAACCAACCACAAAGACATTGGCAC	CACCTCAGGGTGTCCGAARAAYCARAA
FISH080	CTGAGGTGATCAG	ATAAGCAATTCGA	TCAACCAACCACAAAGACATTGGCAC	CACCTCAGGGTGTCCGAARAAYCARAA
FISH081	CTGAGGTGATCAG	ATCTAACAGGACC	TCAACCAACCACAAAGACATTGGCAC	CACCTCAGGGTGTCCGAARAAYCARAA
FISH082	CTGAGGTGATCAG	CATTATATAGCCA	TCAACCAACCACAAAGACATTGGCAC	CACCTCAGGGTGTCCGAARAAYCARAA
FISH083	CTGAGGTGATCAG	CCTGATTACGTAA	TCAACCAACCACAAAGACATTGGCAC	CACCTCAGGGTGTCCGAARAAYCARAA
FISH084	CTGAGGTGATCAG	CTAATACACACCG	TCAACCAACCACAAAGACATTGGCAC	CACCTCAGGGTGTCCGAARAAYCARAA
FISH085	CTGAGGTGATCAG	TTATGACCGTTGC	TCAACCAACCACAAAGACATTGGCAC	CACCTCAGGGTGTCCGAARAAYCARAA
FISH086	CTGAGGTGATCAG	TTCTCGGCCGCAT	TCAACCAACCACAAAGACATTGGCAC	CACCTCAGGGTGTCCGAARAAYCARAA
FISH087	CTGAGGTGATCAG	TTGGCGGTAAGAA	TCAACCAACCACAAAGACATTGGCAC	CACCTCAGGGTGTCCGAARAAYCARAA
FISH088	CTGAGGTGATCAG	ACTTGTGCACCTG	TCAACCAACCACAAAGACATTGGCAC	CACCTCAGGGTGTCCGAARAAYCARAA
FISH089	CTGAGGTGATCAG	CATGCCTTGATAC	TCAACCAACCACAAAGACATTGGCAC	CACCTCAGGGTGTCCGAARAAYCARAA
Negative2A	CTGAGGTGATCAG	CTGACGTTCGGTA	TCAACCAACCACAAAGACATTGGCAC	CACCTCAGGGTGTCCGAARAAYCARAA
FISH091	CTGAGGTGATCAG	GAGGAGAGACACA	TCAACCAACCACAAAGACATTGGCAC	CACCTCAGGGTGTCCGAARAAYCARAA
FISH092	CTGAGGTGATCAG	GCCGGTCCAAGTG	TCAACCAACCACAAAGACATTGGCAC	CACCTCAGGGTGTCCGAARAAYCARAA
FISH093	CTGAGGTGATCAG	TTGCGTCTCACGC	TCAACCAACCACAAAGACATTGGCAC	CACCTCAGGGTGTCCGAARAAYCARAA
FISH094	CTGAGGTGATCAG	TTATTCGCACACT	TCAACCAACCACAAAGACATTGGCAC	CACCTCAGGGTGTCCGAARAAYCARAA
FISH095	CTGAGGTGATCAG	TGCACAGGCGGCA	TCAACCAACCACAAAGACATTGGCAC	CACCTCAGGGTGTCCGAARAAYCARAA
FISH096	CTGAGGTGATCAG	AACATGTGGTAAG	TCAACCAACCACAAAGACATTGGCAC	CACCTCAGGGTGTCCGAARAAYCARAA
FISH097	CTGAGGTGATCAG	ACGCGCTCTTATA	TCAACCAACCACAAAGACATTGGCAC	CACCTCAGGGTGTCCGAARAAYCARAA
FISH098	CTGAGGTGATCAG	CAATGTTAATGGT	TCAACCAACCACAAAGACATTGGCAC	CACCTCAGGGTGTCCGAARAAYCARAA
FISH104	CTGAGGTGATCAG	CTAGGATATAGTT	TCAACCAACCACAAAGACATTGGCAC	CACCTCAGGGTGTCCGAARAAYCARAA
FISH100	CTGAGGTGATCAG	CTGTAGGCGAGGA	TCAACCAACCACAAAGACATTGGCAC	CACCTCAGGGTGTCCGAARAAYCARAA
FISH101	CTGAGGTGATCAG	CTGTCGAGGCGAC	TCAACCAACCACAAAGACATTGGCAC	CACCTCAGGGTGTCCGAARAAYCARAA
FISH102	CTGAGGTGATCAG	GACTAATGAGGAA	TCAACCAACCACAAAGACATTGGCAC	CACCTCAGGGTGTCCGAARAAYCARAA
FISH103	CTGAGGTGATCAG	TATCCGTAATCAT	TCAACCAACCACAAAGACATTGGCAC	CACCTCAGGGTGTCCGAARAAYCARAA
FISH099	CTGAGGTGATCAG	TCCTGGAGGATAA	TCAACCAACCACAAAGACATTGGCAC	CACCTCAGGGTGTCCGAARAAYCARAA
FISH105	CTGAGGTGATCAG	TCTACTGTTGTGC	TCAACCAACCACAAAGACATTGGCAC	CACCTCAGGGTGTCCGAARAAYCARAA
FISH106	CTGAGGTGATCAG	TGTATATTCAGCG	TCAACCAACCACAAAGACATTGGCAC	CACCTCAGGGTGTCCGAARAAYCARAA
FISH107	CTGAGGTGATCAG	ACATCAGTAGTTC	TCAACCAACCACAAAGACATTGGCAC	CACCTCAGGGTGTCCGAARAAYCARAA
FISH108	CTGAGGTGATCAG	AGCGCTGGACCAA	TCAACCAACCACAAAGACATTGGCAC	CACCTCAGGGTGTCCGAARAAYCARAA
FISH109	CTGAGGTGATCAG	CAAGATCGGTACC	TCAACCAACCACAAAGACATTGGCAC	CACCTCAGGGTGTCCGAARAAYCARAA
FISH110	CTGAGGTGATCAG	CCAGCCTGACGGT	TCAACCAACCACAAAGACATTGGCAC	CACCTCAGGGTGTCCGAARAAYCARAA
FISH111	CTGAGGTGATCAG	CCGAAGCCGGTTC	TCAACCAACCACAAAGACATTGGCAC	CACCTCAGGGTGTCCGAARAAYCARAA
FISH112	CTGAGGTGATCAG	CCGAGCAGCTGTT	TCAACCAACCACAAAGACATTGGCAC	CACCTCAGGGTGTCCGAARAAYCARAA
FISH113	CTGAGGTGATCAG	CCTCCGCACAATC	TCAACCAACCACAAAGACATTGGCAC	CACCTCAGGGTGTCCGAARAAYCARAA
FISH114	CTGAGGTGATCAG	CTCTAACCTATTA	TCAACCAACCACAAAGACATTGGCAC	CACCTCAGGGTGTCCGAARAAYCARAA
FISH115	CTGAGGTGATCAG	GCACCTTGACATA	TCAACCAACCACAAAGACATTGGCAC	CACCTCAGGGTGTCCGAARAAYCARAA
FISH116	CTGAGGTGATCAG	TAAGCGTGCTGAA	TCAACCAACCACAAAGACATTGGCAC	CACCTCAGGGTGTCCGAARAAYCARAA
FISH117	CTGAGGTGATCAG	TTCGGCACAGGAG	TCAACCAACCACAAAGACATTGGCAC	CACCTCAGGGTGTCCGAARAAYCARAA
FISH118	CTGAGGTGATCAG	AGACTCGATTGAG	TCAACCAACCACAAAGACATTGGCAC	CACCTCAGGGTGTCCGAARAAYCARAA
Negative2B	CTGAGGTGATCAG	ATCCTTCTGTTCT	TCAACCAACCACAAAGACATTGGCAC	CACCTCAGGGTGTCCGAARAAYCARAA
FISH120	CTGAGGTGATCAG	CGTTACTTAGGTC	TCAACCAACCACAAAGACATTGGCAC	CACCTCAGGGTGTCCGAARAAYCARAA
FISH121	CTGAGGTGATCAG	CTGGTTGGCTATC	TCAACCAACCACAAAGACATTGGCAC	CACCTCAGGGTGTCCGAARAAYCARAA
FISH122	CTGAGGTGATCAG	GCACCAACGATTG	TCAACCAACCACAAAGACATTGGCAC	CACCTCAGGGTGTCCGAARAAYCARAA
FISH123	CTGAGGTGATCAG	TCTTATGCATAAC	TCAACCAACCACAAAGACATTGGCAC	CACCTCAGGGTGTCCGAARAAYCARAA
FISH124	CTGAGGTGATCAG	TTAGGTGTGGACC	TCAACCAACCACAAAGACATTGGCAC	CACCTCAGGGTGTCCGAARAAYCARAA
FISH125	CTGAGGTGATCAG	TTCTTCTGGAACA	TCAACCAACCACAAAGACATTGGCAC	CACCTCAGGGTGTCCGAARAAYCARAA
FISH126	CTGAGGTGATCAG	AGCAAGTGGCTCT	TCAACCAACCACAAAGACATTGGCAC	CACCTCAGGGTGTCCGAARAAYCARAA
FISH127	CTGAGGTGATCAG	TCAAGTCACTAAT	TCAACCAACCACAAAGACATTGGCAC	CACCTCAGGGTGTCCGAARAAYCARAA
FISH128	CTGAGGTGATCAG	ATGAAGACTACTG	TCAACCAACCACAAAGACATTGGCAC	CACCTCAGGGTGTCCGAARAAYCARAA
FISH129	CTGAGGTGATCAG	CACCGGTAGAACC	TCAACCAACCACAAAGACATTGGCAC	CACCTCAGGGTGTCCGAARAAYCARAA
FISH130	CTGAGGTGATCAG	CAGAACAACGCAT	TCAACCAACCACAAAGACATTGGCAC	CACCTCAGGGTGTCCGAARAAYCARAA
FISH131	CTGAGGTGATCAG	CCTGCCGAGAACG	TCAACCAACCACAAAGACATTGGCAC	CACCTCAGGGTGTCCGAARAAYCARAA
FISH132	CTGAGGTGATCAG	GTGATGGAGCGGT	TCAACCAACCACAAAGACATTGGCAC	CACCTCAGGGTGTCCGAARAAYCARAA
FISH133	CTGAGGTGATCAG	TACGAACTATAGC	TCAACCAACCACAAAGACATTGGCAC	CACCTCAGGGTGTCCGAARAAYCARAA
FISH134	CTGAGGTGATCAG	TACGGACCGCTCA	TCAACCAACCACAAAGACATTGGCAC	CACCTCAGGGTGTCCGAARAAYCARAA
FISH135	CTGAGGTGATCAG	TGGACGCTAGATC	TCAACCAACCACAAAGACATTGGCAC	CACCTCAGGGTGTCCGAARAAYCARAA
FISH136	CTGAGGTGATCAG	AGTCTTCACCTCC	TCAACCAACCACAAAGACATTGGCAC	CACCTCAGGGTGTCCGAARAAYCARAA
FISH137	CTGAGGTGATCAG	AGTGCTTATCCGT	TCAACCAACCACAAAGACATTGGCAC	CACCTCAGGGTGTCCGAARAAYCARAA
FISH138	CTGAGGTGATCAG	ATCGCTGCCTGGC	TCAACCAACCACAAAGACATTGGCAC	CACCTCAGGGTGTCCGAARAAYCARAA
FISH139	CTGAGGTGATCAG	ATGCTTGCGACAG	TCAACCAACCACAAAGACATTGGCAC	CACCTCAGGGTGTCCGAARAAYCARAA
Negative2C	CTGAGGTGATCAG	CAATCCTCAAGAG	TCAACCAACCACAAAGACATTGGCAC	CACCTCAGGGTGTCCGAARAAYCARAA
FISH141	CTGAGGTGATCAG	CATGCACACCTCT	TCAACCAACCACAAAGACATTGGCAC	CACCTCAGGGTGTCCGAARAAYCARAA
FISH142	CTGAGGTGATCAG	CGGAGAATATTAT	TCAACCAACCACAAAGACATTGGCAC	CACCTCAGGGTGTCCGAARAAYCARAA
FISH143	CTGAGGTGATCAG	GAGCGAAGGTAGT	TCAACCAACCACAAAGACATTGGCAC	CACCTCAGGGTGTCCGAARAAYCARAA
FISH144	CTGAGGTGATCAG	GGCGACTGTTCCT	TCAACCAACCACAAAGACATTGGCAC	CACCTCAGGGTGTCCGAARAAYCARAA
FISH145	CTGAGGTGATCAG	GTCAGTTAACGAC	TCAACCAACCACAAAGACATTGGCAC	CACCTCAGGGTGTCCGAARAAYCARAA
FISH146	CTGAGGTGATCAG	TCCACAGATACAG	TCAACCAACCACAAAGACATTGGCAC	CACCTCAGGGTGTCCGAARAAYCARAA
FISH147	CTGAGGTGATCAG	TCGAGTTGTAACT	TCAACCAACCACAAAGACATTGGCAC	CACCTCAGGGTGTCCGAARAAYCARAA
FISH148	CTGAGGTGATCAG	TCGGTCTTAGACG	TCAACCAACCACAAAGACATTGGCAC	CACCTCAGGGTGTCCGAARAAYCARAA
FISH149	CTGAGGTGATCAG	TCTAAGGAGTTAT	TCAACCAACCACAAAGACATTGGCAC	CACCTCAGGGTGTCCGAARAAYCARAA
FISH150	CTGAGGTGATCAG	TCTATCTCTCGCT	TCAACCAACCACAAAGACATTGGCAC	CACCTCAGGGTGTCCGAARAAYCARAA
FISH151	CTGAGGTGATCAG	TGTGAAGTTGCCA	TCAACCAACCACAAAGACATTGGCAC	CACCTCAGGGTGTCCGAARAAYCARAA
FISH152	CTGAGGTGATCAG	TTACCATTCCTCA	TCAACCAACCACAAAGACATTGGCAC	CACCTCAGGGTGTCCGAARAAYCARAA
FISH153	CTGAGGTGATCAG	AGATTCTACACAA	TCAACCAACCACAAAGACATTGGCAC	CACCTCAGGGTGTCCGAARAAYCARAA
FISH154	CTGAGGTGATCAG	ATGCGATTAATTG	TCAACCAACCACAAAGACATTGGCAC	CACCTCAGGGTGTCCGAARAAYCARAA
FISH155	CTGAGGTGATCAG	CCGTAGTGTTGAT	TCAACCAACCACAAAGACATTGGCAC	CACCTCAGGGTGTCCGAARAAYCARAA
FISH156	CTGAGGTGATCAG	CCTGTACCATTGT	TCAACCAACCACAAAGACATTGGCAC	CACCTCAGGGTGTCCGAARAAYCARAA
FISH157	CTGAGGTGATCAG	GGCTGTTACAACA	TCAACCAACCACAAAGACATTGGCAC	CACCTCAGGGTGTCCGAARAAYCARAA
FISH158	CTGAGGTGATCAG	GGTTCAATGACGC	TCAACCAACCACAAAGACATTGGCAC	CACCTCAGGGTGTCCGAARAAYCARAA
FISH159	CTGAGGTGATCAG	GGTTCCTGCACTT	TCAACCAACCACAAAGACATTGGCAC	CACCTCAGGGTGTCCGAARAAYCARAA
FISH160	CTGAGGTGATCAG	GTCCAACTTCAGT	TCAACCAACCACAAAGACATTGGCAC	CACCTCAGGGTGTCCGAARAAYCARAA
FISH161	CTGAGGTGATCAG	GTCCAGGCCTTCT	TCAACCAACCACAAAGACATTGGCAC	CACCTCAGGGTGTCCGAARAAYCARAA
FISH162	CTGAGGTGATCAG	GTGACGCCGTATT	TCAACCAACCACAAAGACATTGGCAC	CACCTCAGGGTGTCCGAARAAYCARAA
FISH163	CTGAGGTGATCAG	TGCAGCAACCAGC	TCAACCAACCACAAAGACATTGGCAC	CACCTCAGGGTGTCCGAARAAYCARAA
FISH164	CTGAGGTGATCAG	TGGACATGGCATT	TCAACCAACCACAAAGACATTGGCAC	CACCTCAGGGTGTCCGAARAAYCARAA
FISH165	CTGAGGTGATCAG	TGGTGGTCATTCA	TCAACCAACCACAAAGACATTGGCAC	CACCTCAGGGTGTCCGAARAAYCARAA
Negative2D	CTGAGGTGATCAG	TTACCAGAGCCTG	TCAACCAACCACAAAGACATTGGCAC	CACCTCAGGGTGTCCGAARAAYCARAA
Negative2E	CTGAGGTGATCAG	TTCCGCGGCATAG	TCAACCAACCACAAAGACATTGGCAC	CACCTCAGGGTGTCCGAARAAYCARAA
FISH168	CTGAGGTGATCAG	ACAACCATTGGCA	TCAACCAACCACAAAGACATTGGCAC	CACCTCAGGGTGTCCGAARAAYCARAA
FISH169	CTGAGGTGATCAG	AGCCTAGCCAACT	TCAACCAACCACAAAGACATTGGCAC	CACCTCAGGGTGTCCGAARAAYCARAA
FISH170	CTGAGGTGATCAG	ATAATCGAGGCTT	TCAACCAACCACAAAGACATTGGCAC	CACCTCAGGGTGTCCGAARAAYCARAA
FISH171	CTGAGGTGATCAG	CTGAGTCAGAAGT	TCAACCAACCACAAAGACATTGGCAC	CACCTCAGGGTGTCCGAARAAYCARAA
FISH172	CTGAGGTGATCAG	GATAGGCGCCTTG	TCAACCAACCACAAAGACATTGGCAC	CACCTCAGGGTGTCCGAARAAYCARAA
FISH173	AGTGTCCTGCTAG	ATCCGGTCGGAGA	TCAACCAACCACAAAGACATTGGCAC	CACCTCAGGGTGTCCGAARAAYCARAA
FISH174	AGTGTCCTGCTAG	CTGAGGTGATCAG	TCAACCAACCACAAAGACATTGGCAC	CACCTCAGGGTGTCCGAARAAYCARAA
FISH175	AGTGTCCTGCTAG	AGTGTCCTGCTAG	TCAACCAACCACAAAGACATTGGCAC	CACCTCAGGGTGTCCGAARAAYCARAA
FISH176	AGTGTCCTGCTAG	ATAAGCAATTCGA	TCAACCAACCACAAAGACATTGGCAC	CACCTCAGGGTGTCCGAARAAYCARAA
FISH177	AGTGTCCTGCTAG	ATCTAACAGGACC	TCAACCAACCACAAAGACATTGGCAC	CACCTCAGGGTGTCCGAARAAYCARAA
FISH178	AGTGTCCTGCTAG	CATTATATAGCCA	TCAACCAACCACAAAGACATTGGCAC	CACCTCAGGGTGTCCGAARAAYCARAA
FISH179	AGTGTCCTGCTAG	CCTGATTACGTAA	TCAACCAACCACAAAGACATTGGCAC	CACCTCAGGGTGTCCGAARAAYCARAA
FISH180	AGTGTCCTGCTAG	CTAATACACACCG	TCAACCAACCACAAAGACATTGGCAC	CACCTCAGGGTGTCCGAARAAYCARAA
FISH181	AGTGTCCTGCTAG	TTATGACCGTTGC	TCAACCAACCACAAAGACATTGGCAC	CACCTCAGGGTGTCCGAARAAYCARAA
FISH182	AGTGTCCTGCTAG	TTCTCGGCCGCAT	TCAACCAACCACAAAGACATTGGCAC	CACCTCAGGGTGTCCGAARAAYCARAA
FISH183	AGTGTCCTGCTAG	TTGGCGGTAAGAA	TCAACCAACCACAAAGACATTGGCAC	CACCTCAGGGTGTCCGAARAAYCARAA
FISH184	AGTGTCCTGCTAG	ACTTGTGCACCTG	TCAACCAACCACAAAGACATTGGCAC	CACCTCAGGGTGTCCGAARAAYCARAA
FISH185	AGTGTCCTGCTAG	CATGCCTTGATAC	TCAACCAACCACAAAGACATTGGCAC	CACCTCAGGGTGTCCGAARAAYCARAA
FISH186	AGTGTCCTGCTAG	CTGACGTTCGGTA	TCAACCAACCACAAAGACATTGGCAC	CACCTCAGGGTGTCCGAARAAYCARAA
FISH187	AGTGTCCTGCTAG	GAGGAGAGACACA	TCAACCAACCACAAAGACATTGGCAC	CACCTCAGGGTGTCCGAARAAYCARAA
FISH188	AGTGTCCTGCTAG	GCCGGTCCAAGTG	TCAACCAACCACAAAGACATTGGCAC	CACCTCAGGGTGTCCGAARAAYCARAA
FISH189	AGTGTCCTGCTAG	TTGCGTCTCACGC	TCAACCAACCACAAAGACATTGGCAC	CACCTCAGGGTGTCCGAARAAYCARAA
FISH190	AGTGTCCTGCTAG	TTATTCGCACACT	TCAACCAACCACAAAGACATTGGCAC	CACCTCAGGGTGTCCGAARAAYCARAA
FISH191	AGTGTCCTGCTAG	TGCACAGGCGGCA	TCAACCAACCACAAAGACATTGGCAC	CACCTCAGGGTGTCCGAARAAYCARAA
FISH192	AGTGTCCTGCTAG	AACATGTGGTAAG	TCAACCAACCACAAAGACATTGGCAC	CACCTCAGGGTGTCCGAARAAYCARAA
FISH193	AGTGTCCTGCTAG	ACGCGCTCTTATA	TCAACCAACCACAAAGACATTGGCAC	CACCTCAGGGTGTCCGAARAAYCARAA
FISH194	AGTGTCCTGCTAG	CAATGTTAATGGT	TCAACCAACCACAAAGACATTGGCAC	CACCTCAGGGTGTCCGAARAAYCARAA
FISH195	AGTGTCCTGCTAG	CTAGGATATAGTT	TCAACCAACCACAAAGACATTGGCAC	CACCTCAGGGTGTCCGAARAAYCARAA
FISH196	AGTGTCCTGCTAG	CTGTAGGCGAGGA	TCAACCAACCACAAAGACATTGGCAC	CACCTCAGGGTGTCCGAARAAYCARAA
FISH197	AGTGTCCTGCTAG	CTGTCGAGGCGAC	TCAACCAACCACAAAGACATTGGCAC	CACCTCAGGGTGTCCGAARAAYCARAA
FISH198	AGTGTCCTGCTAG	GACTAATGAGGAA	TCAACCAACCACAAAGACATTGGCAC	CACCTCAGGGTGTCCGAARAAYCARAA
FISH199	AGTGTCCTGCTAG	TATCCGTAATCAT	TCAACCAACCACAAAGACATTGGCAC	CACCTCAGGGTGTCCGAARAAYCARAA
FISH200	AGTGTCCTGCTAG	TCCTGGAGGATAA	TCAACCAACCACAAAGACATTGGCAC	CACCTCAGGGTGTCCGAARAAYCARAA
FISH201	AGTGTCCTGCTAG	TCTACTGTTGTGC	TCAACCAACCACAAAGACATTGGCAC	CACCTCAGGGTGTCCGAARAAYCARAA
FISH202	AGTGTCCTGCTAG	TGTATATTCAGCG	TCAACCAACCACAAAGACATTGGCAC	CACCTCAGGGTGTCCGAARAAYCARAA
FISH203	AGTGTCCTGCTAG	ACATCAGTAGTTC	TCAACCAACCACAAAGACATTGGCAC	CACCTCAGGGTGTCCGAARAAYCARAA
FISH204	AGTGTCCTGCTAG	AGCGCTGGACCAA	TCAACCAACCACAAAGACATTGGCAC	CACCTCAGGGTGTCCGAARAAYCARAA
Negative3A	AGTGTCCTGCTAG	CAAGATCGGTACC	TCAACCAACCACAAAGACATTGGCAC	CACCTCAGGGTGTCCGAARAAYCARAA
FISH206	AGTGTCCTGCTAG	CCAGCCTGACGGT	TCAACCAACCACAAAGACATTGGCAC	CACCTCAGGGTGTCCGAARAAYCARAA
FISH207	AGTGTCCTGCTAG	CCGAAGCCGGTTC	TCAACCAACCACAAAGACATTGGCAC	CACCTCAGGGTGTCCGAARAAYCARAA
FISH208	AGTGTCCTGCTAG	CCGAGCAGCTGTT	TCAACCAACCACAAAGACATTGGCAC	CACCTCAGGGTGTCCGAARAAYCARAA
Negative3B	AGTGTCCTGCTAG	CCTCCGCACAATC	TCAACCAACCACAAAGACATTGGCAC	CACCTCAGGGTGTCCGAARAAYCARAA
FISH210	AGTGTCCTGCTAG	CTCTAACCTATTA	TCAACCAACCACAAAGACATTGGCAC	CACCTCAGGGTGTCCGAARAAYCARAA
FISH211	AGTGTCCTGCTAG	GCACCTTGACATA	TCAACCAACCACAAAGACATTGGCAC	CACCTCAGGGTGTCCGAARAAYCARAA
FISH212	AGTGTCCTGCTAG	TAAGCGTGCTGAA	TCAACCAACCACAAAGACATTGGCAC	CACCTCAGGGTGTCCGAARAAYCARAA
FISH213	AGTGTCCTGCTAG	TTCGGCACAGGAG	TCAACCAACCACAAAGACATTGGCAC	CACCTCAGGGTGTCCGAARAAYCARAA
FISH214	AGTGTCCTGCTAG	AGACTCGATTGAG	TCAACCAACCACAAAGACATTGGCAC	CACCTCAGGGTGTCCGAARAAYCARAA
FISH215	AGTGTCCTGCTAG	ATCCTTCTGTTCT	TCAACCAACCACAAAGACATTGGCAC	CACCTCAGGGTGTCCGAARAAYCARAA
FISH216	AGTGTCCTGCTAG	CGTTACTTAGGTC	TCAACCAACCACAAAGACATTGGCAC	CACCTCAGGGTGTCCGAARAAYCARAA
FISH217	AGTGTCCTGCTAG	CTGGTTGGCTATC	TCAACCAACCACAAAGACATTGGCAC	CACCTCAGGGTGTCCGAARAAYCARAA
FISH218	AGTGTCCTGCTAG	GCACCAACGATTG	TCAACCAACCACAAAGACATTGGCAC	CACCTCAGGGTGTCCGAARAAYCARAA
FISH219	AGTGTCCTGCTAG	TCTTATGCATAAC	TCAACCAACCACAAAGACATTGGCAC	CACCTCAGGGTGTCCGAARAAYCARAA
FISH220	AGTGTCCTGCTAG	TTAGGTGTGGACC	TCAACCAACCACAAAGACATTGGCAC	CACCTCAGGGTGTCCGAARAAYCARAA
FISH221	AGTGTCCTGCTAG	TTCTTCTGGAACA	TCAACCAACCACAAAGACATTGGCAC	CACCTCAGGGTGTCCGAARAAYCARAA
FISH222	AGTGTCCTGCTAG	AGCAAGTGGCTCT	TCAACCAACCACAAAGACATTGGCAC	CACCTCAGGGTGTCCGAARAAYCARAA
FISH223	AGTGTCCTGCTAG	TCAAGTCACTAAT	TCAACCAACCACAAAGACATTGGCAC	CACCTCAGGGTGTCCGAARAAYCARAA
FISH224	AGTGTCCTGCTAG	ATGAAGACTACTG	TCAACCAACCACAAAGACATTGGCAC	CACCTCAGGGTGTCCGAARAAYCARAA
FISH225	AGTGTCCTGCTAG	CACCGGTAGAACC	TCAACCAACCACAAAGACATTGGCAC	CACCTCAGGGTGTCCGAARAAYCARAA
FISH226	AGTGTCCTGCTAG	CAGAACAACGCAT	TCAACCAACCACAAAGACATTGGCAC	CACCTCAGGGTGTCCGAARAAYCARAA
FISH227	AGTGTCCTGCTAG	CCTGCCGAGAACG	TCAACCAACCACAAAGACATTGGCAC	CACCTCAGGGTGTCCGAARAAYCARAA
FISH228	AGTGTCCTGCTAG	GTGATGGAGCGGT	TCAACCAACCACAAAGACATTGGCAC	CACCTCAGGGTGTCCGAARAAYCARAA
FISH229	AGTGTCCTGCTAG	TACGAACTATAGC	TCAACCAACCACAAAGACATTGGCAC	CACCTCAGGGTGTCCGAARAAYCARAA
FISH230	AGTGTCCTGCTAG	TACGGACCGCTCA	TCAACCAACCACAAAGACATTGGCAC	CACCTCAGGGTGTCCGAARAAYCARAA
FISH231	AGTGTCCTGCTAG	TGGACGCTAGATC	TCAACCAACCACAAAGACATTGGCAC	CACCTCAGGGTGTCCGAARAAYCARAA
FISH232	AGTGTCCTGCTAG	AGTCTTCACCTCC	TCAACCAACCACAAAGACATTGGCAC	CACCTCAGGGTGTCCGAARAAYCARAA
FISH233	AGTGTCCTGCTAG	AGTGCTTATCCGT	TCAACCAACCACAAAGACATTGGCAC	CACCTCAGGGTGTCCGAARAAYCARAA
FISH234	AGTGTCCTGCTAG	ATCGCTGCCTGGC	TCAACCAACCACAAAGACATTGGCAC	CACCTCAGGGTGTCCGAARAAYCARAA
FISH235	AGTGTCCTGCTAG	ATGCTTGCGACAG	TCAACCAACCACAAAGACATTGGCAC	CACCTCAGGGTGTCCGAARAAYCARAA
FISH236	AGTGTCCTGCTAG	CAATCCTCAAGAG	TCAACCAACCACAAAGACATTGGCAC	CACCTCAGGGTGTCCGAARAAYCARAA
FISH237	AGTGTCCTGCTAG	CATGCACACCTCT	TCAACCAACCACAAAGACATTGGCAC	CACCTCAGGGTGTCCGAARAAYCARAA
FISH238	AGTGTCCTGCTAG	CGGAGAATATTAT	TCAACCAACCACAAAGACATTGGCAC	CACCTCAGGGTGTCCGAARAAYCARAA
FISH239	AGTGTCCTGCTAG	GAGCGAAGGTAGT	TCAACCAACCACAAAGACATTGGCAC	CACCTCAGGGTGTCCGAARAAYCARAA
FISH240	AGTGTCCTGCTAG	GGCGACTGTTCCT	TCAACCAACCACAAAGACATTGGCAC	CACCTCAGGGTGTCCGAARAAYCARAA
FISH241	AGTGTCCTGCTAG	GTCAGTTAACGAC	TCAACCAACCACAAAGACATTGGCAC	CACCTCAGGGTGTCCGAARAAYCARAA
FISH242	AGTGTCCTGCTAG	TCCACAGATACAG	TCAACCAACCACAAAGACATTGGCAC	CACCTCAGGGTGTCCGAARAAYCARAA
FISH243	AGTGTCCTGCTAG	TCGAGTTGTAACT	TCAACCAACCACAAAGACATTGGCAC	CACCTCAGGGTGTCCGAARAAYCARAA
FISH244	AGTGTCCTGCTAG	TCGGTCTTAGACG	TCAACCAACCACAAAGACATTGGCAC	CACCTCAGGGTGTCCGAARAAYCARAA
FISH245	AGTGTCCTGCTAG	TCTAAGGAGTTAT	TCAACCAACCACAAAGACATTGGCAC	CACCTCAGGGTGTCCGAARAAYCARAA
FISH246	AGTGTCCTGCTAG	TCTATCTCTCGCT	TCAACCAACCACAAAGACATTGGCAC	CACCTCAGGGTGTCCGAARAAYCARAA
FISH247	AGTGTCCTGCTAG	TGTGAAGTTGCCA	TCAACCAACCACAAAGACATTGGCAC	CACCTCAGGGTGTCCGAARAAYCARAA
FISH248	AGTGTCCTGCTAG	TTACCATTCCTCA	TCAACCAACCACAAAGACATTGGCAC	CACCTCAGGGTGTCCGAARAAYCARAA
FISH249	AGTGTCCTGCTAG	AGATTCTACACAA	TCAACCAACCACAAAGACATTGGCAC	CACCTCAGGGTGTCCGAARAAYCARAA
FISH250	AGTGTCCTGCTAG	ATGCGATTAATTG	TCAACCAACCACAAAGACATTGGCAC	CACCTCAGGGTGTCCGAARAAYCARAA
FISH251	AGTGTCCTGCTAG	CCGTAGTGTTGAT	TCAACCAACCACAAAGACATTGGCAC	CACCTCAGGGTGTCCGAARAAYCARAA
FISH252	AGTGTCCTGCTAG	CCTGTACCATTGT	TCAACCAACCACAAAGACATTGGCAC	CACCTCAGGGTGTCCGAARAAYCARAA
FISH253	AGTGTCCTGCTAG	GGCTGTTACAACA	TCAACCAACCACAAAGACATTGGCAC	CACCTCAGGGTGTCCGAARAAYCARAA
FISH254	AGTGTCCTGCTAG	GGTTCAATGACGC	TCAACCAACCACAAAGACATTGGCAC	CACCTCAGGGTGTCCGAARAAYCARAA
FISH255	AGTGTCCTGCTAG	GGTTCCTGCACTT	TCAACCAACCACAAAGACATTGGCAC	CACCTCAGGGTGTCCGAARAAYCARAA
FISH256	AGTGTCCTGCTAG	GTCCAACTTCAGT	TCAACCAACCACAAAGACATTGGCAC	CACCTCAGGGTGTCCGAARAAYCARAA
FISH257	AGTGTCCTGCTAG	GTCCAGGCCTTCT	TCAACCAACCACAAAGACATTGGCAC	CACCTCAGGGTGTCCGAARAAYCARAA
FISH258	AGTGTCCTGCTAG	GTGACGCCGTATT	TCAACCAACCACAAAGACATTGGCAC	CACCTCAGGGTGTCCGAARAAYCARAA
FISH259	AGTGTCCTGCTAG	TGCAGCAACCAGC	TCAACCAACCACAAAGACATTGGCAC	CACCTCAGGGTGTCCGAARAAYCARAA
FISH260	AGTGTCCTGCTAG	TGGACATGGCATT	TCAACCAACCACAAAGACATTGGCAC	CACCTCAGGGTGTCCGAARAAYCARAA
FISH261	AGTGTCCTGCTAG	TGGTGGTCATTCA	TCAACCAACCACAAAGACATTGGCAC	CACCTCAGGGTGTCCGAARAAYCARAA
FISH262	AGTGTCCTGCTAG	TTACCAGAGCCTG	TCAACCAACCACAAAGACATTGGCAC	CACCTCAGGGTGTCCGAARAAYCARAA
FISH263	AGTGTCCTGCTAG	TTCCGCGGCATAG	TCAACCAACCACAAAGACATTGGCAC	CACCTCAGGGTGTCCGAARAAYCARAA
Negative3C	AGTGTCCTGCTAG	ACAACCATTGGCA	TCAACCAACCACAAAGACATTGGCAC	CACCTCAGGGTGTCCGAARAAYCARAA
FISH265	AGTGTCCTGCTAG	AGCCTAGCCAACT	TCAACCAACCACAAAGACATTGGCAC	CACCTCAGGGTGTCCGAARAAYCARAA
FISH266	AGTGTCCTGCTAG	ATAATCGAGGCTT	TCAACCAACCACAAAGACATTGGCAC	CACCTCAGGGTGTCCGAARAAYCARAA
FISH267	AGTGTCCTGCTAG	CTGAGTCAGAAGT	TCAACCAACCACAAAGACATTGGCAC	CACCTCAGGGTGTCCGAARAAYCARAA
FISH268	AGTGTCCTGCTAG	GATAGGCGCCTTG	TCAACCAACCACAAAGACATTGGCAC	CACCTCAGGGTGTCCGAARAAYCARAA
FISH269	ATAAGCAATTCGA	ATCCGGTCGGAGA	TCAACCAACCACAAAGACATTGGCAC	CACCTCAGGGTGTCCGAARAAYCARAA
FISH270	ATAAGCAATTCGA	CTGAGGTGATCAG	TCAACCAACCACAAAGACATTGGCAC	CACCTCAGGGTGTCCGAARAAYCARAA
FISH271	ATAAGCAATTCGA	AGTGTCCTGCTAG	TCAACCAACCACAAAGACATTGGCAC	CACCTCAGGGTGTCCGAARAAYCARAA
FISH272	ATAAGCAATTCGA	ATAAGCAATTCGA	TCAACCAACCACAAAGACATTGGCAC	CACCTCAGGGTGTCCGAARAAYCARAA
FISH273	ATAAGCAATTCGA	ATCTAACAGGACC	TCAACCAACCACAAAGACATTGGCAC	CACCTCAGGGTGTCCGAARAAYCARAA
FISH274	ATAAGCAATTCGA	CATTATATAGCCA	TCAACCAACCACAAAGACATTGGCAC	CACCTCAGGGTGTCCGAARAAYCARAA
FISH275	ATAAGCAATTCGA	CCTGATTACGTAA	TCAACCAACCACAAAGACATTGGCAC	CACCTCAGGGTGTCCGAARAAYCARAA
FISH276	ATAAGCAATTCGA	CTAATACACACCG	TCAACCAACCACAAAGACATTGGCAC	CACCTCAGGGTGTCCGAARAAYCARAA
FISH277	ATAAGCAATTCGA	TTATGACCGTTGC	TCAACCAACCACAAAGACATTGGCAC	CACCTCAGGGTGTCCGAARAAYCARAA
FISH278	ATAAGCAATTCGA	TTCTCGGCCGCAT	TCAACCAACCACAAAGACATTGGCAC	CACCTCAGGGTGTCCGAARAAYCARAA
FISH279	ATAAGCAATTCGA	TTGGCGGTAAGAA	TCAACCAACCACAAAGACATTGGCAC	CACCTCAGGGTGTCCGAARAAYCARAA
FISH280	ATAAGCAATTCGA	ACTTGTGCACCTG	TCAACCAACCACAAAGACATTGGCAC	CACCTCAGGGTGTCCGAARAAYCARAA
FISH281	ATAAGCAATTCGA	CATGCCTTGATAC	TCAACCAACCACAAAGACATTGGCAC	CACCTCAGGGTGTCCGAARAAYCARAA
FISH282	ATAAGCAATTCGA	CTGACGTTCGGTA	TCAACCAACCACAAAGACATTGGCAC	CACCTCAGGGTGTCCGAARAAYCARAA
FISH283	ATAAGCAATTCGA	GAGGAGAGACACA	TCAACCAACCACAAAGACATTGGCAC	CACCTCAGGGTGTCCGAARAAYCARAA
FISH284	ATAAGCAATTCGA	GCCGGTCCAAGTG	TCAACCAACCACAAAGACATTGGCAC	CACCTCAGGGTGTCCGAARAAYCARAA
FISH285	ATAAGCAATTCGA	TTGCGTCTCACGC	TCAACCAACCACAAAGACATTGGCAC	CACCTCAGGGTGTCCGAARAAYCARAA
FISH286	ATAAGCAATTCGA	TTATTCGCACACT	TCAACCAACCACAAAGACATTGGCAC	CACCTCAGGGTGTCCGAARAAYCARAA
FISH287	ATAAGCAATTCGA	TGCACAGGCGGCA	TCAACCAACCACAAAGACATTGGCAC	CACCTCAGGGTGTCCGAARAAYCARAA
FISH288	ATAAGCAATTCGA	AACATGTGGTAAG	TCAACCAACCACAAAGACATTGGCAC	CACCTCAGGGTGTCCGAARAAYCARAA
FISH289	ATAAGCAATTCGA	ACGCGCTCTTATA	TCAACCAACCACAAAGACATTGGCAC	CACCTCAGGGTGTCCGAARAAYCARAA
FISH290	ATAAGCAATTCGA	CAATGTTAATGGT	TCAACCAACCACAAAGACATTGGCAC	CACCTCAGGGTGTCCGAARAAYCARAA
FISH291	ATAAGCAATTCGA	CTAGGATATAGTT	TCAACCAACCACAAAGACATTGGCAC	CACCTCAGGGTGTCCGAARAAYCARAA
FISH292	ATAAGCAATTCGA	CTGTAGGCGAGGA	TCAACCAACCACAAAGACATTGGCAC	CACCTCAGGGTGTCCGAARAAYCARAA
FISH293	ATAAGCAATTCGA	CTGTCGAGGCGAC	TCAACCAACCACAAAGACATTGGCAC	CACCTCAGGGTGTCCGAARAAYCARAA
FISH294	ATAAGCAATTCGA	GACTAATGAGGAA	TCAACCAACCACAAAGACATTGGCAC	CACCTCAGGGTGTCCGAARAAYCARAA
FISH295	ATAAGCAATTCGA	TATCCGTAATCAT	TCAACCAACCACAAAGACATTGGCAC	CACCTCAGGGTGTCCGAARAAYCARAA
FISH296	ATAAGCAATTCGA	TCCTGGAGGATAA	TCAACCAACCACAAAGACATTGGCAC	CACCTCAGGGTGTCCGAARAAYCARAA
FISH297	ATAAGCAATTCGA	TCTACTGTTGTGC	TCAACCAACCACAAAGACATTGGCAC	CACCTCAGGGTGTCCGAARAAYCARAA
FISH298	ATAAGCAATTCGA	TGTATATTCAGCG	TCAACCAACCACAAAGACATTGGCAC	CACCTCAGGGTGTCCGAARAAYCARAA
FISH299	ATAAGCAATTCGA	ACATCAGTAGTTC	TCAACCAACCACAAAGACATTGGCAC	CACCTCAGGGTGTCCGAARAAYCARAA
FISH300	ATAAGCAATTCGA	AGCGCTGGACCAA	TCAACCAACCACAAAGACATTGGCAC	CACCTCAGGGTGTCCGAARAAYCARAA
FISH301	ATAAGCAATTCGA	CAAGATCGGTACC	TCAACCAACCACAAAGACATTGGCAC	CACCTCAGGGTGTCCGAARAAYCARAA
FISH302	ATAAGCAATTCGA	CCAGCCTGACGGT	TCAACCAACCACAAAGACATTGGCAC	CACCTCAGGGTGTCCGAARAAYCARAA
FISH303	ATAAGCAATTCGA	CCGAAGCCGGTTC	TCAACCAACCACAAAGACATTGGCAC	CACCTCAGGGTGTCCGAARAAYCARAA
FISH304	ATAAGCAATTCGA	CCGAGCAGCTGTT	TCAACCAACCACAAAGACATTGGCAC	CACCTCAGGGTGTCCGAARAAYCARAA
FISH305	ATAAGCAATTCGA	CCTCCGCACAATC	TCAACCAACCACAAAGACATTGGCAC	CACCTCAGGGTGTCCGAARAAYCARAA
FISH306	ATAAGCAATTCGA	CTCTAACCTATTA	TCAACCAACCACAAAGACATTGGCAC	CACCTCAGGGTGTCCGAARAAYCARAA
Negative4A	ATAAGCAATTCGA	GCACCTTGACATA	TCAACCAACCACAAAGACATTGGCAC	CACCTCAGGGTGTCCGAARAAYCARAA
FISH308	ATAAGCAATTCGA	TAAGCGTGCTGAA	TCAACCAACCACAAAGACATTGGCAC	CACCTCAGGGTGTCCGAARAAYCARAA
FISH309	ATAAGCAATTCGA	TTCGGCACAGGAG	TCAACCAACCACAAAGACATTGGCAC	CACCTCAGGGTGTCCGAARAAYCARAA
FISH310	ATAAGCAATTCGA	AGACTCGATTGAG	TCAACCAACCACAAAGACATTGGCAC	CACCTCAGGGTGTCCGAARAAYCARAA
FISH311	ATAAGCAATTCGA	ATCCTTCTGTTCT	TCAACCAACCACAAAGACATTGGCAC	CACCTCAGGGTGTCCGAARAAYCARAA
FISH312	ATAAGCAATTCGA	CGTTACTTAGGTC	TCAACCAACCACAAAGACATTGGCAC	CACCTCAGGGTGTCCGAARAAYCARAA
FISH313	ATAAGCAATTCGA	CTGGTTGGCTATC	TCAACCAACCACAAAGACATTGGCAC	CACCTCAGGGTGTCCGAARAAYCARAA
FISH314	ATAAGCAATTCGA	GCACCAACGATTG	TCAACCAACCACAAAGACATTGGCAC	CACCTCAGGGTGTCCGAARAAYCARAA
FISH315	ATAAGCAATTCGA	TCTTATGCATAAC	TCAACCAACCACAAAGACATTGGCAC	CACCTCAGGGTGTCCGAARAAYCARAA
FISH316	ATAAGCAATTCGA	TTAGGTGTGGACC	TCAACCAACCACAAAGACATTGGCAC	CACCTCAGGGTGTCCGAARAAYCARAA
FISH317	ATAAGCAATTCGA	TTCTTCTGGAACA	TCAACCAACCACAAAGACATTGGCAC	CACCTCAGGGTGTCCGAARAAYCARAA
FISH318	ATAAGCAATTCGA	AGCAAGTGGCTCT	TCAACCAACCACAAAGACATTGGCAC	CACCTCAGGGTGTCCGAARAAYCARAA
FISH319	ATAAGCAATTCGA	TCAAGTCACTAAT	TCAACCAACCACAAAGACATTGGCAC	CACCTCAGGGTGTCCGAARAAYCARAA
Negative4B	ATAAGCAATTCGA	ATGAAGACTACTG	TCAACCAACCACAAAGACATTGGCAC	CACCTCAGGGTGTCCGAARAAYCARAA
FISH321	ATAAGCAATTCGA	CACCGGTAGAACC	TCAACCAACCACAAAGACATTGGCAC	CACCTCAGGGTGTCCGAARAAYCARAA
FISH322	ATAAGCAATTCGA	CAGAACAACGCAT	TCAACCAACCACAAAGACATTGGCAC	CACCTCAGGGTGTCCGAARAAYCARAA
FISH323	ATAAGCAATTCGA	CCTGCCGAGAACG	TCAACCAACCACAAAGACATTGGCAC	CACCTCAGGGTGTCCGAARAAYCARAA
FISH324	ATAAGCAATTCGA	GTGATGGAGCGGT	TCAACCAACCACAAAGACATTGGCAC	CACCTCAGGGTGTCCGAARAAYCARAA
FISH325	ATAAGCAATTCGA	TACGAACTATAGC	TCAACCAACCACAAAGACATTGGCAC	CACCTCAGGGTGTCCGAARAAYCARAA
FISH326	ATAAGCAATTCGA	TACGGACCGCTCA	TCAACCAACCACAAAGACATTGGCAC	CACCTCAGGGTGTCCGAARAAYCARAA
FISH327	ATAAGCAATTCGA	TGGACGCTAGATC	TCAACCAACCACAAAGACATTGGCAC	CACCTCAGGGTGTCCGAARAAYCARAA
Negative4C	ATAAGCAATTCGA	AGTCTTCACCTCC	TCAACCAACCACAAAGACATTGGCAC	CACCTCAGGGTGTCCGAARAAYCARAA
FISH329	ATAAGCAATTCGA	AGTGCTTATCCGT	TCAACCAACCACAAAGACATTGGCAC	CACCTCAGGGTGTCCGAARAAYCARAA
FISH330	ATAAGCAATTCGA	ATCGCTGCCTGGC	TCAACCAACCACAAAGACATTGGCAC	CACCTCAGGGTGTCCGAARAAYCARAA
FISH331	ATAAGCAATTCGA	ATGCTTGCGACAG	TCAACCAACCACAAAGACATTGGCAC	CACCTCAGGGTGTCCGAARAAYCARAA
FISH332	ATAAGCAATTCGA	CAATCCTCAAGAG	TCAACCAACCACAAAGACATTGGCAC	CACCTCAGGGTGTCCGAARAAYCARAA
FISH333	ATAAGCAATTCGA	CATGCACACCTCT	TCAACCAACCACAAAGACATTGGCAC	CACCTCAGGGTGTCCGAARAAYCARAA
FISH334	ATAAGCAATTCGA	CGGAGAATATTAT	TCAACCAACCACAAAGACATTGGCAC	CACCTCAGGGTGTCCGAARAAYCARAA
FISH335	ATAAGCAATTCGA	GAGCGAAGGTAGT	TCAACCAACCACAAAGACATTGGCAC	CACCTCAGGGTGTCCGAARAAYCARAA
FISH336	ATAAGCAATTCGA	GGCGACTGTTCCT	TCAACCAACCACAAAGACATTGGCAC	CACCTCAGGGTGTCCGAARAAYCARAA
FISH337	ATAAGCAATTCGA	GTCAGTTAACGAC	TCAACCAACCACAAAGACATTGGCAC	CACCTCAGGGTGTCCGAARAAYCARAA
FISH338	ATAAGCAATTCGA	TCCACAGATACAG	TCAACCAACCACAAAGACATTGGCAC	CACCTCAGGGTGTCCGAARAAYCARAA
FISH339	ATAAGCAATTCGA	TCGAGTTGTAACT	TCAACCAACCACAAAGACATTGGCAC	CACCTCAGGGTGTCCGAARAAYCARAA
FISH340	ATAAGCAATTCGA	TCGGTCTTAGACG	TCAACCAACCACAAAGACATTGGCAC	CACCTCAGGGTGTCCGAARAAYCARAA
FISH341	ATAAGCAATTCGA	TCTAAGGAGTTAT	TCAACCAACCACAAAGACATTGGCAC	CACCTCAGGGTGTCCGAARAAYCARAA
FISH342	ATAAGCAATTCGA	TCTATCTCTCGCT	TCAACCAACCACAAAGACATTGGCAC	CACCTCAGGGTGTCCGAARAAYCARAA
FISH343	ATAAGCAATTCGA	TGTGAAGTTGCCA	TCAACCAACCACAAAGACATTGGCAC	CACCTCAGGGTGTCCGAARAAYCARAA
FISH344	ATAAGCAATTCGA	TTACCATTCCTCA	TCAACCAACCACAAAGACATTGGCAC	CACCTCAGGGTGTCCGAARAAYCARAA
FISH345	ATAAGCAATTCGA	AGATTCTACACAA	TCAACCAACCACAAAGACATTGGCAC	CACCTCAGGGTGTCCGAARAAYCARAA
FISH346	ATAAGCAATTCGA	ATGCGATTAATTG	TCAACCAACCACAAAGACATTGGCAC	CACCTCAGGGTGTCCGAARAAYCARAA
FISH347	ATAAGCAATTCGA	CCGTAGTGTTGAT	TCAACCAACCACAAAGACATTGGCAC	CACCTCAGGGTGTCCGAARAAYCARAA
FISH348	ATAAGCAATTCGA	CCTGTACCATTGT	TCAACCAACCACAAAGACATTGGCAC	CACCTCAGGGTGTCCGAARAAYCARAA
FISH349	ATAAGCAATTCGA	GGCTGTTACAACA	TCAACCAACCACAAAGACATTGGCAC	CACCTCAGGGTGTCCGAARAAYCARAA
FISH350	ATAAGCAATTCGA	GGTTCAATGACGC	TCAACCAACCACAAAGACATTGGCAC	CACCTCAGGGTGTCCGAARAAYCARAA
FISH351	ATAAGCAATTCGA	GGTTCCTGCACTT	TCAACCAACCACAAAGACATTGGCAC	CACCTCAGGGTGTCCGAARAAYCARAA
FISH352	ATAAGCAATTCGA	GTCCAACTTCAGT	TCAACCAACCACAAAGACATTGGCAC	CACCTCAGGGTGTCCGAARAAYCARAA
FISH353	ATAAGCAATTCGA	GTCCAGGCCTTCT	TCAACCAACCACAAAGACATTGGCAC	CACCTCAGGGTGTCCGAARAAYCARAA
FISH354	ATAAGCAATTCGA	GTGACGCCGTATT	TCAACCAACCACAAAGACATTGGCAC	CACCTCAGGGTGTCCGAARAAYCARAA
FISH355	ATAAGCAATTCGA	TGCAGCAACCAGC	TCAACCAACCACAAAGACATTGGCAC	CACCTCAGGGTGTCCGAARAAYCARAA
FISH356	ATAAGCAATTCGA	TGGACATGGCATT	TCAACCAACCACAAAGACATTGGCAC	CACCTCAGGGTGTCCGAARAAYCARAA
FISH357	ATAAGCAATTCGA	TGGTGGTCATTCA	TCAACCAACCACAAAGACATTGGCAC	CACCTCAGGGTGTCCGAARAAYCARAA
FISH358	ATAAGCAATTCGA	TTACCAGAGCCTG	TCAACCAACCACAAAGACATTGGCAC	CACCTCAGGGTGTCCGAARAAYCARAA
FISH359	ATAAGCAATTCGA	TTCCGCGGCATAG	TCAACCAACCACAAAGACATTGGCAC	CACCTCAGGGTGTCCGAARAAYCARAA
FISH360	ATAAGCAATTCGA	ACAACCATTGGCA	TCAACCAACCACAAAGACATTGGCAC	CACCTCAGGGTGTCCGAARAAYCARAA
FISH361	ATAAGCAATTCGA	AGCCTAGCCAACT	TCAACCAACCACAAAGACATTGGCAC	CACCTCAGGGTGTCCGAARAAYCARAA
FISH362	ATAAGCAATTCGA	ATAATCGAGGCTT	TCAACCAACCACAAAGACATTGGCAC	CACCTCAGGGTGTCCGAARAAYCARAA
FISH363	ATAAGCAATTCGA	CTGAGTCAGAAGT	TCAACCAACCACAAAGACATTGGCAC	CACCTCAGGGTGTCCGAARAAYCARAA
FISH364	ATAAGCAATTCGA	GATAGGCGCCTTG	TCAACCAACCACAAAGACATTGGCAC	CACCTCAGGGTGTCCGAARAAYCARAA
FISH365	ATCTAACAGGACC	ATCCGGTCGGAGA	TCAACCAACCACAAAGACATTGGCAC	CACCTCAGGGTGTCCGAARAAYCARAA
FISH366	ATCTAACAGGACC	CTGAGGTGATCAG	TCAACCAACCACAAAGACATTGGCAC	CACCTCAGGGTGTCCGAARAAYCARAA
Negative5A	ATCTAACAGGACC	AGTGTCCTGCTAG	TCAACCAACCACAAAGACATTGGCAC	CACCTCAGGGTGTCCGAARAAYCARAA
FISH368	ATCTAACAGGACC	ATAAGCAATTCGA	TCAACCAACCACAAAGACATTGGCAC	CACCTCAGGGTGTCCGAARAAYCARAA
FISH369	ATCTAACAGGACC	ATCTAACAGGACC	TCAACCAACCACAAAGACATTGGCAC	CACCTCAGGGTGTCCGAARAAYCARAA
FISH370	ATCTAACAGGACC	CATTATATAGCCA	TCAACCAACCACAAAGACATTGGCAC	CACCTCAGGGTGTCCGAARAAYCARAA
FISH371	ATCTAACAGGACC	CCTGATTACGTAA	TCAACCAACCACAAAGACATTGGCAC	CACCTCAGGGTGTCCGAARAAYCARAA
FISH372	ATCTAACAGGACC	CTAATACACACCG	TCAACCAACCACAAAGACATTGGCAC	CACCTCAGGGTGTCCGAARAAYCARAA
FISH373	ATCTAACAGGACC	TTATGACCGTTGC	TCAACCAACCACAAAGACATTGGCAC	CACCTCAGGGTGTCCGAARAAYCARAA
FISH374	ATCTAACAGGACC	TTCTCGGCCGCAT	TCAACCAACCACAAAGACATTGGCAC	CACCTCAGGGTGTCCGAARAAYCARAA
FISH375	ATCTAACAGGACC	TTGGCGGTAAGAA	TCAACCAACCACAAAGACATTGGCAC	CACCTCAGGGTGTCCGAARAAYCARAA
FISH376	ATCTAACAGGACC	ACTTGTGCACCTG	TCAACCAACCACAAAGACATTGGCAC	CACCTCAGGGTGTCCGAARAAYCARAA
FISH377	ATCTAACAGGACC	CATGCCTTGATAC	TCAACCAACCACAAAGACATTGGCAC	CACCTCAGGGTGTCCGAARAAYCARAA
FISH378	ATCTAACAGGACC	CTGACGTTCGGTA	TCAACCAACCACAAAGACATTGGCAC	CACCTCAGGGTGTCCGAARAAYCARAA
FISH379	ATCTAACAGGACC	GAGGAGAGACACA	TCAACCAACCACAAAGACATTGGCAC	CACCTCAGGGTGTCCGAARAAYCARAA
FISH380	ATCTAACAGGACC	GCCGGTCCAAGTG	TCAACCAACCACAAAGACATTGGCAC	CACCTCAGGGTGTCCGAARAAYCARAA
FISH381	ATCTAACAGGACC	TTGCGTCTCACGC	TCAACCAACCACAAAGACATTGGCAC	CACCTCAGGGTGTCCGAARAAYCARAA
FISH382	ATCTAACAGGACC	TTATTCGCACACT	TCAACCAACCACAAAGACATTGGCAC	CACCTCAGGGTGTCCGAARAAYCARAA
FISH383	ATCTAACAGGACC	TGCACAGGCGGCA	TCAACCAACCACAAAGACATTGGCAC	CACCTCAGGGTGTCCGAARAAYCARAA
FISH384	ATCTAACAGGACC	AACATGTGGTAAG	TCAACCAACCACAAAGACATTGGCAC	CACCTCAGGGTGTCCGAARAAYCARAA
FISH385	ATCTAACAGGACC	ACGCGCTCTTATA	TCAACCAACCACAAAGACATTGGCAC	CACCTCAGGGTGTCCGAARAAYCARAA
FISH386	ATCTAACAGGACC	CAATGTTAATGGT	TCAACCAACCACAAAGACATTGGCAC	CACCTCAGGGTGTCCGAARAAYCARAA
FISH387	ATCTAACAGGACC	CTAGGATATAGTT	TCAACCAACCACAAAGACATTGGCAC	CACCTCAGGGTGTCCGAARAAYCARAA
Negative5B	ATCTAACAGGACC	CTGTAGGCGAGGA	TCAACCAACCACAAAGACATTGGCAC	CACCTCAGGGTGTCCGAARAAYCARAA
FISH389	ATCTAACAGGACC	CTGTCGAGGCGAC	TCAACCAACCACAAAGACATTGGCAC	CACCTCAGGGTGTCCGAARAAYCARAA
FISH390	ATCTAACAGGACC	GACTAATGAGGAA	TCAACCAACCACAAAGACATTGGCAC	CACCTCAGGGTGTCCGAARAAYCARAA
FISH391	ATCTAACAGGACC	TATCCGTAATCAT	TCAACCAACCACAAAGACATTGGCAC	CACCTCAGGGTGTCCGAARAAYCARAA
FISH392	ATCTAACAGGACC	TCCTGGAGGATAA	TCAACCAACCACAAAGACATTGGCAC	CACCTCAGGGTGTCCGAARAAYCARAA
FISH393	ATCTAACAGGACC	TCTACTGTTGTGC	TCAACCAACCACAAAGACATTGGCAC	CACCTCAGGGTGTCCGAARAAYCARAA
FISH394	ATCTAACAGGACC	TGTATATTCAGCG	TCAACCAACCACAAAGACATTGGCAC	CACCTCAGGGTGTCCGAARAAYCARAA
FISH395	ATCTAACAGGACC	ACATCAGTAGTTC	TCAACCAACCACAAAGACATTGGCAC	CACCTCAGGGTGTCCGAARAAYCARAA
FISH396	ATCTAACAGGACC	AGCGCTGGACCAA	TCAACCAACCACAAAGACATTGGCAC	CACCTCAGGGTGTCCGAARAAYCARAA
FISH397	ATCTAACAGGACC	CAAGATCGGTACC	TCAACCAACCACAAAGACATTGGCAC	CACCTCAGGGTGTCCGAARAAYCARAA
FISH398	ATCTAACAGGACC	CCAGCCTGACGGT	TCAACCAACCACAAAGACATTGGCAC	CACCTCAGGGTGTCCGAARAAYCARAA
FISH399	ATCTAACAGGACC	CCGAAGCCGGTTC	TCAACCAACCACAAAGACATTGGCAC	CACCTCAGGGTGTCCGAARAAYCARAA
FISH400	ATCTAACAGGACC	CCGAGCAGCTGTT	TCAACCAACCACAAAGACATTGGCAC	CACCTCAGGGTGTCCGAARAAYCARAA
FISH401	ATCTAACAGGACC	CCTCCGCACAATC	TCAACCAACCACAAAGACATTGGCAC	CACCTCAGGGTGTCCGAARAAYCARAA
FISH402	ATCTAACAGGACC	CTCTAACCTATTA	TCAACCAACCACAAAGACATTGGCAC	CACCTCAGGGTGTCCGAARAAYCARAA
FISH403	ATCTAACAGGACC	GCACCTTGACATA	TCAACCAACCACAAAGACATTGGCAC	CACCTCAGGGTGTCCGAARAAYCARAA
FISH404	ATCTAACAGGACC	TAAGCGTGCTGAA	TCAACCAACCACAAAGACATTGGCAC	CACCTCAGGGTGTCCGAARAAYCARAA
FISH405	ATCTAACAGGACC	TTCGGCACAGGAG	TCAACCAACCACAAAGACATTGGCAC	CACCTCAGGGTGTCCGAARAAYCARAA
FISH406	ATCTAACAGGACC	AGACTCGATTGAG	TCAACCAACCACAAAGACATTGGCAC	CACCTCAGGGTGTCCGAARAAYCARAA
FISH407	ATCTAACAGGACC	ATCCTTCTGTTCT	TCAACCAACCACAAAGACATTGGCAC	CACCTCAGGGTGTCCGAARAAYCARAA
FISH408	ATCTAACAGGACC	CGTTACTTAGGTC	TCAACCAACCACAAAGACATTGGCAC	CACCTCAGGGTGTCCGAARAAYCARAA
Negative5C	ATCTAACAGGACC	CTGGTTGGCTATC	TCAACCAACCACAAAGACATTGGCAC	CACCTCAGGGTGTCCGAARAAYCARAA
FISH410	ATCTAACAGGACC	GCACCAACGATTG	TCAACCAACCACAAAGACATTGGCAC	CACCTCAGGGTGTCCGAARAAYCARAA
FISH411	ATCTAACAGGACC	TCTTATGCATAAC	TCAACCAACCACAAAGACATTGGCAC	CACCTCAGGGTGTCCGAARAAYCARAA
FISH412	ATCTAACAGGACC	TTAGGTGTGGACC	TCAACCAACCACAAAGACATTGGCAC	CACCTCAGGGTGTCCGAARAAYCARAA
FISH413	ATCTAACAGGACC	TTCTTCTGGAACA	TCAACCAACCACAAAGACATTGGCAC	CACCTCAGGGTGTCCGAARAAYCARAA
FISH414	ATCTAACAGGACC	AGCAAGTGGCTCT	TCAACCAACCACAAAGACATTGGCAC	CACCTCAGGGTGTCCGAARAAYCARAA
FISH415	ATCTAACAGGACC	TCAAGTCACTAAT	TCAACCAACCACAAAGACATTGGCAC	CACCTCAGGGTGTCCGAARAAYCARAA
FISH416	ATCTAACAGGACC	ATGAAGACTACTG	TCAACCAACCACAAAGACATTGGCAC	CACCTCAGGGTGTCCGAARAAYCARAA
FISH417	ATCTAACAGGACC	CACCGGTAGAACC	TCAACCAACCACAAAGACATTGGCAC	CACCTCAGGGTGTCCGAARAAYCARAA
FISH418	ATCTAACAGGACC	CAGAACAACGCAT	TCAACCAACCACAAAGACATTGGCAC	CACCTCAGGGTGTCCGAARAAYCARAA
FISH419	ATCTAACAGGACC	CCTGCCGAGAACG	TCAACCAACCACAAAGACATTGGCAC	CACCTCAGGGTGTCCGAARAAYCARAA
FISH420	ATCTAACAGGACC	GTGATGGAGCGGT	TCAACCAACCACAAAGACATTGGCAC	CACCTCAGGGTGTCCGAARAAYCARAA
FISH421	ATCTAACAGGACC	TACGAACTATAGC	TCAACCAACCACAAAGACATTGGCAC	CACCTCAGGGTGTCCGAARAAYCARAA
FISH422	ATCTAACAGGACC	TACGGACCGCTCA	TCAACCAACCACAAAGACATTGGCAC	CACCTCAGGGTGTCCGAARAAYCARAA
FISH423	ATCTAACAGGACC	TGGACGCTAGATC	TCAACCAACCACAAAGACATTGGCAC	CACCTCAGGGTGTCCGAARAAYCARAA
FISH424	ATCTAACAGGACC	AGTCTTCACCTCC	TCAACCAACCACAAAGACATTGGCAC	CACCTCAGGGTGTCCGAARAAYCARAA
FISH425	ATCTAACAGGACC	AGTGCTTATCCGT	TCAACCAACCACAAAGACATTGGCAC	CACCTCAGGGTGTCCGAARAAYCARAA
FISH426	ATCTAACAGGACC	ATCGCTGCCTGGC	TCAACCAACCACAAAGACATTGGCAC	CACCTCAGGGTGTCCGAARAAYCARAA
FISH427	ATCTAACAGGACC	ATGCTTGCGACAG	TCAACCAACCACAAAGACATTGGCAC	CACCTCAGGGTGTCCGAARAAYCARAA
FISH428	ATCTAACAGGACC	CAATCCTCAAGAG	TCAACCAACCACAAAGACATTGGCAC	CACCTCAGGGTGTCCGAARAAYCARAA
FISH429	ATCTAACAGGACC	CATGCACACCTCT	TCAACCAACCACAAAGACATTGGCAC	CACCTCAGGGTGTCCGAARAAYCARAA
FISH430	ATCTAACAGGACC	CGGAGAATATTAT	TCAACCAACCACAAAGACATTGGCAC	CACCTCAGGGTGTCCGAARAAYCARAA
FISH431	ATCTAACAGGACC	GAGCGAAGGTAGT	TCAACCAACCACAAAGACATTGGCAC	CACCTCAGGGTGTCCGAARAAYCARAA
FISH432	ATCTAACAGGACC	GGCGACTGTTCCT	TCAACCAACCACAAAGACATTGGCAC	CACCTCAGGGTGTCCGAARAAYCARAA
FISH433	ATCTAACAGGACC	GTCAGTTAACGAC	TCAACCAACCACAAAGACATTGGCAC	CACCTCAGGGTGTCCGAARAAYCARAA
FISH434	ATCTAACAGGACC	TCCACAGATACAG	TCAACCAACCACAAAGACATTGGCAC	CACCTCAGGGTGTCCGAARAAYCARAA
FISH435	ATCTAACAGGACC	TCGAGTTGTAACT	TCAACCAACCACAAAGACATTGGCAC	CACCTCAGGGTGTCCGAARAAYCARAA
FISH436	ATCTAACAGGACC	TCGGTCTTAGACG	TCAACCAACCACAAAGACATTGGCAC	CACCTCAGGGTGTCCGAARAAYCARAA
FISH437	ATCTAACAGGACC	TCTAAGGAGTTAT	TCAACCAACCACAAAGACATTGGCAC	CACCTCAGGGTGTCCGAARAAYCARAA
FISH438	ATCTAACAGGACC	TCTATCTCTCGCT	TCAACCAACCACAAAGACATTGGCAC	CACCTCAGGGTGTCCGAARAAYCARAA
FISH439	ATCTAACAGGACC	TGTGAAGTTGCCA	TCAACCAACCACAAAGACATTGGCAC	CACCTCAGGGTGTCCGAARAAYCARAA
FISH440	ATCTAACAGGACC	TTACCATTCCTCA	TCAACCAACCACAAAGACATTGGCAC	CACCTCAGGGTGTCCGAARAAYCARAA
FISH441	ATCTAACAGGACC	AGATTCTACACAA	TCAACCAACCACAAAGACATTGGCAC	CACCTCAGGGTGTCCGAARAAYCARAA
FISH442	ATCTAACAGGACC	ATGCGATTAATTG	TCAACCAACCACAAAGACATTGGCAC	CACCTCAGGGTGTCCGAARAAYCARAA
FISH443	ATCTAACAGGACC	CCGTAGTGTTGAT	TCAACCAACCACAAAGACATTGGCAC	CACCTCAGGGTGTCCGAARAAYCARAA
FISH444	ATCTAACAGGACC	CCTGTACCATTGT	TCAACCAACCACAAAGACATTGGCAC	CACCTCAGGGTGTCCGAARAAYCARAA
FISH445	ATCTAACAGGACC	GGCTGTTACAACA	TCAACCAACCACAAAGACATTGGCAC	CACCTCAGGGTGTCCGAARAAYCARAA
FISH446	ATCTAACAGGACC	GGTTCAATGACGC	TCAACCAACCACAAAGACATTGGCAC	CACCTCAGGGTGTCCGAARAAYCARAA
FISH447	ATCTAACAGGACC	GGTTCCTGCACTT	TCAACCAACCACAAAGACATTGGCAC	CACCTCAGGGTGTCCGAARAAYCARAA
FISH448	ATCTAACAGGACC	GTCCAACTTCAGT	TCAACCAACCACAAAGACATTGGCAC	CACCTCAGGGTGTCCGAARAAYCARAA
FISH449	ATCTAACAGGACC	GTCCAGGCCTTCT	TCAACCAACCACAAAGACATTGGCAC	CACCTCAGGGTGTCCGAARAAYCARAA
FISH450	ATCTAACAGGACC	GTGACGCCGTATT	TCAACCAACCACAAAGACATTGGCAC	CACCTCAGGGTGTCCGAARAAYCARAA
FISH451	ATCTAACAGGACC	TGCAGCAACCAGC	TCAACCAACCACAAAGACATTGGCAC	CACCTCAGGGTGTCCGAARAAYCARAA
FISH452	ATCTAACAGGACC	TGGACATGGCATT	TCAACCAACCACAAAGACATTGGCAC	CACCTCAGGGTGTCCGAARAAYCARAA
FISH453	ATCTAACAGGACC	TGGTGGTCATTCA	TCAACCAACCACAAAGACATTGGCAC	CACCTCAGGGTGTCCGAARAAYCARAA
FISH454	ATCTAACAGGACC	TTACCAGAGCCTG	TCAACCAACCACAAAGACATTGGCAC	CACCTCAGGGTGTCCGAARAAYCARAA
FISH455	ATCTAACAGGACC	TTCCGCGGCATAG	TCAACCAACCACAAAGACATTGGCAC	CACCTCAGGGTGTCCGAARAAYCARAA
FISH456	ATCTAACAGGACC	ACAACCATTGGCA	TCAACCAACCACAAAGACATTGGCAC	CACCTCAGGGTGTCCGAARAAYCARAA
FISH457	ATCTAACAGGACC	AGCCTAGCCAACT	TCAACCAACCACAAAGACATTGGCAC	CACCTCAGGGTGTCCGAARAAYCARAA
Negative5D	ATCTAACAGGACC	ATAATCGAGGCTT	TCAACCAACCACAAAGACATTGGCAC	CACCTCAGGGTGTCCGAARAAYCARAA
FISH459	ATCTAACAGGACC	CTGAGTCAGAAGT	TCAACCAACCACAAAGACATTGGCAC	CACCTCAGGGTGTCCGAARAAYCARAA
FISH460	ATCTAACAGGACC	GATAGGCGCCTTG	TCAACCAACCACAAAGACATTGGCAC	CACCTCAGGGTGTCCGAARAAYCARAA
Negative6A	CATTATATAGCCA	ATCCGGTCGGAGA	TCAACCAACCACAAAGACATTGGCAC	CACCTCAGGGTGTCCGAARAAYCARAA
FISH462	CATTATATAGCCA	CTGAGGTGATCAG	TCAACCAACCACAAAGACATTGGCAC	CACCTCAGGGTGTCCGAARAAYCARAA
FISH463	CATTATATAGCCA	AGTGTCCTGCTAG	TCAACCAACCACAAAGACATTGGCAC	CACCTCAGGGTGTCCGAARAAYCARAA
FISH464	CATTATATAGCCA	ATAAGCAATTCGA	TCAACCAACCACAAAGACATTGGCAC	CACCTCAGGGTGTCCGAARAAYCARAA
FISH465	CATTATATAGCCA	ATCTAACAGGACC	TCAACCAACCACAAAGACATTGGCAC	CACCTCAGGGTGTCCGAARAAYCARAA
FISH466	CATTATATAGCCA	CATTATATAGCCA	TCAACCAACCACAAAGACATTGGCAC	CACCTCAGGGTGTCCGAARAAYCARAA
FISH467	CATTATATAGCCA	CCTGATTACGTAA	TCAACCAACCACAAAGACATTGGCAC	CACCTCAGGGTGTCCGAARAAYCARAA
FISH468	CATTATATAGCCA	CTAATACACACCG	TCAACCAACCACAAAGACATTGGCAC	CACCTCAGGGTGTCCGAARAAYCARAA
FISH469	CATTATATAGCCA	TTATGACCGTTGC	TCAACCAACCACAAAGACATTGGCAC	CACCTCAGGGTGTCCGAARAAYCARAA
FISH470	CATTATATAGCCA	TTCTCGGCCGCAT	TCAACCAACCACAAAGACATTGGCAC	CACCTCAGGGTGTCCGAARAAYCARAA
FISH471	CATTATATAGCCA	TTGGCGGTAAGAA	TCAACCAACCACAAAGACATTGGCAC	CACCTCAGGGTGTCCGAARAAYCARAA
FISH472	CATTATATAGCCA	ACTTGTGCACCTG	TCAACCAACCACAAAGACATTGGCAC	CACCTCAGGGTGTCCGAARAAYCARAA
FISH473	CATTATATAGCCA	CATGCCTTGATAC	TCAACCAACCACAAAGACATTGGCAC	CACCTCAGGGTGTCCGAARAAYCARAA
FISH474	CATTATATAGCCA	CTGACGTTCGGTA	TCAACCAACCACAAAGACATTGGCAC	CACCTCAGGGTGTCCGAARAAYCARAA
FISH475	CATTATATAGCCA	GAGGAGAGACACA	TCAACCAACCACAAAGACATTGGCAC	CACCTCAGGGTGTCCGAARAAYCARAA
FISH476	CATTATATAGCCA	GCCGGTCCAAGTG	TCAACCAACCACAAAGACATTGGCAC	CACCTCAGGGTGTCCGAARAAYCARAA
FISH477	CATTATATAGCCA	TTGCGTCTCACGC	TCAACCAACCACAAAGACATTGGCAC	CACCTCAGGGTGTCCGAARAAYCARAA
FISH478	CATTATATAGCCA	TTATTCGCACACT	TCAACCAACCACAAAGACATTGGCAC	CACCTCAGGGTGTCCGAARAAYCARAA
FISH479	CATTATATAGCCA	TGCACAGGCGGCA	TCAACCAACCACAAAGACATTGGCAC	CACCTCAGGGTGTCCGAARAAYCARAA
FISH480	CATTATATAGCCA	AACATGTGGTAAG	TCAACCAACCACAAAGACATTGGCAC	CACCTCAGGGTGTCCGAARAAYCARAA
FISH481	CATTATATAGCCA	ACGCGCTCTTATA	TCAACCAACCACAAAGACATTGGCAC	CACCTCAGGGTGTCCGAARAAYCARAA
FISH482	CATTATATAGCCA	CAATGTTAATGGT	TCAACCAACCACAAAGACATTGGCAC	CACCTCAGGGTGTCCGAARAAYCARAA
FISH483	CATTATATAGCCA	CTAGGATATAGTT	TCAACCAACCACAAAGACATTGGCAC	CACCTCAGGGTGTCCGAARAAYCARAA
FISH484	CATTATATAGCCA	CTGTAGGCGAGGA	TCAACCAACCACAAAGACATTGGCAC	CACCTCAGGGTGTCCGAARAAYCARAA
FISH485	CATTATATAGCCA	CTGTCGAGGCGAC	TCAACCAACCACAAAGACATTGGCAC	CACCTCAGGGTGTCCGAARAAYCARAA
FISH486	CATTATATAGCCA	GACTAATGAGGAA	TCAACCAACCACAAAGACATTGGCAC	CACCTCAGGGTGTCCGAARAAYCARAA
FISH487	CATTATATAGCCA	TATCCGTAATCAT	TCAACCAACCACAAAGACATTGGCAC	CACCTCAGGGTGTCCGAARAAYCARAA
FISH488	CATTATATAGCCA	TCCTGGAGGATAA	TCAACCAACCACAAAGACATTGGCAC	CACCTCAGGGTGTCCGAARAAYCARAA
FISH489	CATTATATAGCCA	TCTACTGTTGTGC	TCAACCAACCACAAAGACATTGGCAC	CACCTCAGGGTGTCCGAARAAYCARAA
FISH490	CATTATATAGCCA	TGTATATTCAGCG	TCAACCAACCACAAAGACATTGGCAC	CACCTCAGGGTGTCCGAARAAYCARAA
FISH491	CATTATATAGCCA	ACATCAGTAGTTC	TCAACCAACCACAAAGACATTGGCAC	CACCTCAGGGTGTCCGAARAAYCARAA
FISH492	CATTATATAGCCA	AGCGCTGGACCAA	TCAACCAACCACAAAGACATTGGCAC	CACCTCAGGGTGTCCGAARAAYCARAA
Negative6B	CATTATATAGCCA	CAAGATCGGTACC	TCAACCAACCACAAAGACATTGGCAC	CACCTCAGGGTGTCCGAARAAYCARAA
Negative6C	CATTATATAGCCA	CCAGCCTGACGGT	TCAACCAACCACAAAGACATTGGCAC	CACCTCAGGGTGTCCGAARAAYCARAA
FISH495	CATTATATAGCCA	CCGAAGCCGGTTC	TCAACCAACCACAAAGACATTGGCAC	CACCTCAGGGTGTCCGAARAAYCARAA
Negative6D	CATTATATAGCCA	CCGAGCAGCTGTT	TCAACCAACCACAAAGACATTGGCAC	CACCTCAGGGTGTCCGAARAAYCARAA
FISH497	CATTATATAGCCA	CCTCCGCACAATC	TCAACCAACCACAAAGACATTGGCAC	CACCTCAGGGTGTCCGAARAAYCARAA
FISH498	CATTATATAGCCA	CTCTAACCTATTA	TCAACCAACCACAAAGACATTGGCAC	CACCTCAGGGTGTCCGAARAAYCARAA
FISH499	CATTATATAGCCA	GCACCTTGACATA	TCAACCAACCACAAAGACATTGGCAC	CACCTCAGGGTGTCCGAARAAYCARAA
FISH500	CATTATATAGCCA	TAAGCGTGCTGAA	TCAACCAACCACAAAGACATTGGCAC	CACCTCAGGGTGTCCGAARAAYCARAA
FISH501	CATTATATAGCCA	TTCGGCACAGGAG	TCAACCAACCACAAAGACATTGGCAC	CACCTCAGGGTGTCCGAARAAYCARAA
Negative6E	CATTATATAGCCA	AGACTCGATTGAG	TCAACCAACCACAAAGACATTGGCAC	CACCTCAGGGTGTCCGAARAAYCARAA
FISH503	CATTATATAGCCA	ATCCTTCTGTTCT	TCAACCAACCACAAAGACATTGGCAC	CACCTCAGGGTGTCCGAARAAYCARAA
FISH504	CATTATATAGCCA	CGTTACTTAGGTC	TCAACCAACCACAAAGACATTGGCAC	CACCTCAGGGTGTCCGAARAAYCARAA
FISH505	CATTATATAGCCA	CTGGTTGGCTATC	TCAACCAACCACAAAGACATTGGCAC	CACCTCAGGGTGTCCGAARAAYCARAA
FISH506	CATTATATAGCCA	GCACCAACGATTG	TCAACCAACCACAAAGACATTGGCAC	CACCTCAGGGTGTCCGAARAAYCARAA
FISH507	CATTATATAGCCA	TCTTATGCATAAC	TCAACCAACCACAAAGACATTGGCAC	CACCTCAGGGTGTCCGAARAAYCARAA
FISH508	CATTATATAGCCA	TTAGGTGTGGACC	TCAACCAACCACAAAGACATTGGCAC	CACCTCAGGGTGTCCGAARAAYCARAA
FISH509	CATTATATAGCCA	TTCTTCTGGAACA	TCAACCAACCACAAAGACATTGGCAC	CACCTCAGGGTGTCCGAARAAYCARAA
Negative6F	CATTATATAGCCA	AGCAAGTGGCTCT	TCAACCAACCACAAAGACATTGGCAC	CACCTCAGGGTGTCCGAARAAYCARAA
FISH511	CATTATATAGCCA	TCAAGTCACTAAT	TCAACCAACCACAAAGACATTGGCAC	CACCTCAGGGTGTCCGAARAAYCARAA
FISH512	CATTATATAGCCA	ATGAAGACTACTG	TCAACCAACCACAAAGACATTGGCAC	CACCTCAGGGTGTCCGAARAAYCARAA
FISH513	CATTATATAGCCA	CACCGGTAGAACC	TCAACCAACCACAAAGACATTGGCAC	CACCTCAGGGTGTCCGAARAAYCARAA
FISH514	CATTATATAGCCA	CAGAACAACGCAT	TCAACCAACCACAAAGACATTGGCAC	CACCTCAGGGTGTCCGAARAAYCARAA
FISH515	CATTATATAGCCA	CCTGCCGAGAACG	TCAACCAACCACAAAGACATTGGCAC	CACCTCAGGGTGTCCGAARAAYCARAA
FISH516	CATTATATAGCCA	GTGATGGAGCGGT	TCAACCAACCACAAAGACATTGGCAC	CACCTCAGGGTGTCCGAARAAYCARAA
FISH517	CATTATATAGCCA	TACGAACTATAGC	TCAACCAACCACAAAGACATTGGCAC	CACCTCAGGGTGTCCGAARAAYCARAA
FISH518	CATTATATAGCCA	TACGGACCGCTCA	TCAACCAACCACAAAGACATTGGCAC	CACCTCAGGGTGTCCGAARAAYCARAA
Negative6G	CATTATATAGCCA	TGGACGCTAGATC	TCAACCAACCACAAAGACATTGGCAC	CACCTCAGGGTGTCCGAARAAYCARAA
FISH520	CATTATATAGCCA	AGTCTTCACCTCC	TCAACCAACCACAAAGACATTGGCAC	CACCTCAGGGTGTCCGAARAAYCARAA
Negative6H	CATTATATAGCCA	AGTGCTTATCCGT	TCAACCAACCACAAAGACATTGGCAC	CACCTCAGGGTGTCCGAARAAYCARAA
FISH522	CATTATATAGCCA	ATCGCTGCCTGGC	TCAACCAACCACAAAGACATTGGCAC	CACCTCAGGGTGTCCGAARAAYCARAA
FISH523	CATTATATAGCCA	ATGCTTGCGACAG	TCAACCAACCACAAAGACATTGGCAC	CACCTCAGGGTGTCCGAARAAYCARAA
FISH524	CATTATATAGCCA	CAATCCTCAAGAG	TCAACCAACCACAAAGACATTGGCAC	CACCTCAGGGTGTCCGAARAAYCARAA
FISH525	CATTATATAGCCA	CATGCACACCTCT	TCAACCAACCACAAAGACATTGGCAC	CACCTCAGGGTGTCCGAARAAYCARAA
FISH526	CATTATATAGCCA	CGGAGAATATTAT	TCAACCAACCACAAAGACATTGGCAC	CACCTCAGGGTGTCCGAARAAYCARAA
FISH527	CATTATATAGCCA	GAGCGAAGGTAGT	TCAACCAACCACAAAGACATTGGCAC	CACCTCAGGGTGTCCGAARAAYCARAA
Negative6I	CATTATATAGCCA	GGCGACTGTTCCT	TCAACCAACCACAAAGACATTGGCAC	CACCTCAGGGTGTCCGAARAAYCARAA
FISH529	CATTATATAGCCA	GTCAGTTAACGAC	TCAACCAACCACAAAGACATTGGCAC	CACCTCAGGGTGTCCGAARAAYCARAA
Negative6J	CATTATATAGCCA	TCCACAGATACAG	TCAACCAACCACAAAGACATTGGCAC	CACCTCAGGGTGTCCGAARAAYCARAA
FISH531	CATTATATAGCCA	TCGAGTTGTAACT	TCAACCAACCACAAAGACATTGGCAC	CACCTCAGGGTGTCCGAARAAYCARAA
FISH532	CATTATATAGCCA	TCGGTCTTAGACG	TCAACCAACCACAAAGACATTGGCAC	CACCTCAGGGTGTCCGAARAAYCARAA
FISH533	CATTATATAGCCA	TCTAAGGAGTTAT	TCAACCAACCACAAAGACATTGGCAC	CACCTCAGGGTGTCCGAARAAYCARAA
FISH534	CATTATATAGCCA	TCTATCTCTCGCT	TCAACCAACCACAAAGACATTGGCAC	CACCTCAGGGTGTCCGAARAAYCARAA
FISH535	CATTATATAGCCA	TGTGAAGTTGCCA	TCAACCAACCACAAAGACATTGGCAC	CACCTCAGGGTGTCCGAARAAYCARAA
FISH536	CATTATATAGCCA	TTACCATTCCTCA	TCAACCAACCACAAAGACATTGGCAC	CACCTCAGGGTGTCCGAARAAYCARAA
FISH537	CATTATATAGCCA	AGATTCTACACAA	TCAACCAACCACAAAGACATTGGCAC	CACCTCAGGGTGTCCGAARAAYCARAA
FISH538	CATTATATAGCCA	ATGCGATTAATTG	TCAACCAACCACAAAGACATTGGCAC	CACCTCAGGGTGTCCGAARAAYCARAA
FISH539	CATTATATAGCCA	CCGTAGTGTTGAT	TCAACCAACCACAAAGACATTGGCAC	CACCTCAGGGTGTCCGAARAAYCARAA
FISH540	CATTATATAGCCA	CCTGTACCATTGT	TCAACCAACCACAAAGACATTGGCAC	CACCTCAGGGTGTCCGAARAAYCARAA
FISH541	CATTATATAGCCA	GGCTGTTACAACA	TCAACCAACCACAAAGACATTGGCAC	CACCTCAGGGTGTCCGAARAAYCARAA
Negative6K	CATTATATAGCCA	GGTTCAATGACGC	TCAACCAACCACAAAGACATTGGCAC	CACCTCAGGGTGTCCGAARAAYCARAA
FISH543	CATTATATAGCCA	GGTTCCTGCACTT	TCAACCAACCACAAAGACATTGGCAC	CACCTCAGGGTGTCCGAARAAYCARAA
FISH544	CATTATATAGCCA	GTCCAACTTCAGT	TCAACCAACCACAAAGACATTGGCAC	CACCTCAGGGTGTCCGAARAAYCARAA
FISH545	CATTATATAGCCA	GTCCAGGCCTTCT	TCAACCAACCACAAAGACATTGGCAC	CACCTCAGGGTGTCCGAARAAYCARAA
FISH546	CATTATATAGCCA	GTGACGCCGTATT	TCAACCAACCACAAAGACATTGGCAC	CACCTCAGGGTGTCCGAARAAYCARAA
FISH547	CATTATATAGCCA	TGCAGCAACCAGC	TCAACCAACCACAAAGACATTGGCAC	CACCTCAGGGTGTCCGAARAAYCARAA
FISH548	CATTATATAGCCA	TGGACATGGCATT	TCAACCAACCACAAAGACATTGGCAC	CACCTCAGGGTGTCCGAARAAYCARAA
FISH549	CATTATATAGCCA	TGGTGGTCATTCA	TCAACCAACCACAAAGACATTGGCAC	CACCTCAGGGTGTCCGAARAAYCARAA
FISH550	CATTATATAGCCA	TTACCAGAGCCTG	TCAACCAACCACAAAGACATTGGCAC	CACCTCAGGGTGTCCGAARAAYCARAA
FISH551	CATTATATAGCCA	TTCCGCGGCATAG	TCAACCAACCACAAAGACATTGGCAC	CACCTCAGGGTGTCCGAARAAYCARAA
FISH552	CATTATATAGCCA	ACAACCATTGGCA	TCAACCAACCACAAAGACATTGGCAC	CACCTCAGGGTGTCCGAARAAYCARAA
FISH553	CATTATATAGCCA	AGCCTAGCCAACT	TCAACCAACCACAAAGACATTGGCAC	CACCTCAGGGTGTCCGAARAAYCARAA
FISH554	CATTATATAGCCA	ATAATCGAGGCTT	TCAACCAACCACAAAGACATTGGCAC	CACCTCAGGGTGTCCGAARAAYCARAA
FISH555	CATTATATAGCCA	CTGAGTCAGAAGT	TCAACCAACCACAAAGACATTGGCAC	CACCTCAGGGTGTCCGAARAAYCARAA
FISH556	CATTATATAGCCA	GATAGGCGCCTTG	TCAACCAACCACAAAGACATTGGCAC	CACCTCAGGGTGTCCGAARAAYCARAA
FISH557	CCTGATTACGTAA	ATCCGGTCGGAGA	TCAACCAACCACAAAGACATTGGCAC	CACCTCAGGGTGTCCGAARAAYCARAA
FISH558	CCTGATTACGTAA	CTGAGGTGATCAG	TCAACCAACCACAAAGACATTGGCAC	CACCTCAGGGTGTCCGAARAAYCARAA
FISH559	CCTGATTACGTAA	AGTGTCCTGCTAG	TCAACCAACCACAAAGACATTGGCAC	CACCTCAGGGTGTCCGAARAAYCARAA
FISH560	CCTGATTACGTAA	ATAAGCAATTCGA	TCAACCAACCACAAAGACATTGGCAC	CACCTCAGGGTGTCCGAARAAYCARAA
FISH561	CCTGATTACGTAA	ATCTAACAGGACC	TCAACCAACCACAAAGACATTGGCAC	CACCTCAGGGTGTCCGAARAAYCARAA
FISH562	CCTGATTACGTAA	CATTATATAGCCA	TCAACCAACCACAAAGACATTGGCAC	CACCTCAGGGTGTCCGAARAAYCARAA
FISH563	CCTGATTACGTAA	CCTGATTACGTAA	TCAACCAACCACAAAGACATTGGCAC	CACCTCAGGGTGTCCGAARAAYCARAA
Negative7A	CCTGATTACGTAA	CTAATACACACCG	TCAACCAACCACAAAGACATTGGCAC	CACCTCAGGGTGTCCGAARAAYCARAA
FISH565	CCTGATTACGTAA	TTATGACCGTTGC	TCAACCAACCACAAAGACATTGGCAC	CACCTCAGGGTGTCCGAARAAYCARAA
FISH566	CCTGATTACGTAA	TTCTCGGCCGCAT	TCAACCAACCACAAAGACATTGGCAC	CACCTCAGGGTGTCCGAARAAYCARAA
FISH567	CCTGATTACGTAA	TTGGCGGTAAGAA	TCAACCAACCACAAAGACATTGGCAC	CACCTCAGGGTGTCCGAARAAYCARAA
FISH568	CCTGATTACGTAA	ACTTGTGCACCTG	TCAACCAACCACAAAGACATTGGCAC	CACCTCAGGGTGTCCGAARAAYCARAA
FISH569	CCTGATTACGTAA	CATGCCTTGATAC	TCAACCAACCACAAAGACATTGGCAC	CACCTCAGGGTGTCCGAARAAYCARAA
FISH570	CCTGATTACGTAA	CTGACGTTCGGTA	TCAACCAACCACAAAGACATTGGCAC	CACCTCAGGGTGTCCGAARAAYCARAA
FISH571	CCTGATTACGTAA	GAGGAGAGACACA	TCAACCAACCACAAAGACATTGGCAC	CACCTCAGGGTGTCCGAARAAYCARAA
FISH572	CCTGATTACGTAA	GCCGGTCCAAGTG	TCAACCAACCACAAAGACATTGGCAC	CACCTCAGGGTGTCCGAARAAYCARAA
FISH573	CCTGATTACGTAA	TTGCGTCTCACGC	TCAACCAACCACAAAGACATTGGCAC	CACCTCAGGGTGTCCGAARAAYCARAA
FISH574	CCTGATTACGTAA	TTATTCGCACACT	TCAACCAACCACAAAGACATTGGCAC	CACCTCAGGGTGTCCGAARAAYCARAA
FISH575	CCTGATTACGTAA	TGCACAGGCGGCA	TCAACCAACCACAAAGACATTGGCAC	CACCTCAGGGTGTCCGAARAAYCARAA
FISH576	CCTGATTACGTAA	AACATGTGGTAAG	TCAACCAACCACAAAGACATTGGCAC	CACCTCAGGGTGTCCGAARAAYCARAA
Negative7B	CCTGATTACGTAA	ACGCGCTCTTATA	TCAACCAACCACAAAGACATTGGCAC	CACCTCAGGGTGTCCGAARAAYCARAA
FISH578	CCTGATTACGTAA	CAATGTTAATGGT	TCAACCAACCACAAAGACATTGGCAC	CACCTCAGGGTGTCCGAARAAYCARAA
FISH579	CCTGATTACGTAA	CTAGGATATAGTT	TCAACCAACCACAAAGACATTGGCAC	CACCTCAGGGTGTCCGAARAAYCARAA
FISH580	CCTGATTACGTAA	CTGTAGGCGAGGA	TCAACCAACCACAAAGACATTGGCAC	CACCTCAGGGTGTCCGAARAAYCARAA
FISH581	CCTGATTACGTAA	CTGTCGAGGCGAC	TCAACCAACCACAAAGACATTGGCAC	CACCTCAGGGTGTCCGAARAAYCARAA
FISH582	CCTGATTACGTAA	GACTAATGAGGAA	TCAACCAACCACAAAGACATTGGCAC	CACCTCAGGGTGTCCGAARAAYCARAA
FISH583	CCTGATTACGTAA	TATCCGTAATCAT	TCAACCAACCACAAAGACATTGGCAC	CACCTCAGGGTGTCCGAARAAYCARAA
FISH584	CCTGATTACGTAA	TCCTGGAGGATAA	TCAACCAACCACAAAGACATTGGCAC	CACCTCAGGGTGTCCGAARAAYCARAA
FISH585	CCTGATTACGTAA	TCTACTGTTGTGC	TCAACCAACCACAAAGACATTGGCAC	CACCTCAGGGTGTCCGAARAAYCARAA
FISH586	CCTGATTACGTAA	TGTATATTCAGCG	TCAACCAACCACAAAGACATTGGCAC	CACCTCAGGGTGTCCGAARAAYCARAA
FISH587	CCTGATTACGTAA	ACATCAGTAGTTC	TCAACCAACCACAAAGACATTGGCAC	CACCTCAGGGTGTCCGAARAAYCARAA
FISH588	CCTGATTACGTAA	AGCGCTGGACCAA	TCAACCAACCACAAAGACATTGGCAC	CACCTCAGGGTGTCCGAARAAYCARAA
FISH589	CCTGATTACGTAA	CAAGATCGGTACC	TCAACCAACCACAAAGACATTGGCAC	CACCTCAGGGTGTCCGAARAAYCARAA
Negative7C	CCTGATTACGTAA	CCAGCCTGACGGT	TCAACCAACCACAAAGACATTGGCAC	CACCTCAGGGTGTCCGAARAAYCARAA
FISH591	CCTGATTACGTAA	CCGAAGCCGGTTC	TCAACCAACCACAAAGACATTGGCAC	CACCTCAGGGTGTCCGAARAAYCARAA
FISH592	CCTGATTACGTAA	CCGAGCAGCTGTT	TCAACCAACCACAAAGACATTGGCAC	CACCTCAGGGTGTCCGAARAAYCARAA
FISH593	CCTGATTACGTAA	CCTCCGCACAATC	TCAACCAACCACAAAGACATTGGCAC	CACCTCAGGGTGTCCGAARAAYCARAA
FISH594	CCTGATTACGTAA	CTCTAACCTATTA	TCAACCAACCACAAAGACATTGGCAC	CACCTCAGGGTGTCCGAARAAYCARAA
FISH595	CCTGATTACGTAA	GCACCTTGACATA	TCAACCAACCACAAAGACATTGGCAC	CACCTCAGGGTGTCCGAARAAYCARAA
FISH596	CCTGATTACGTAA	TAAGCGTGCTGAA	TCAACCAACCACAAAGACATTGGCAC	CACCTCAGGGTGTCCGAARAAYCARAA
FISH597	CCTGATTACGTAA	TTCGGCACAGGAG	TCAACCAACCACAAAGACATTGGCAC	CACCTCAGGGTGTCCGAARAAYCARAA
FISH598	CCTGATTACGTAA	AGACTCGATTGAG	TCAACCAACCACAAAGACATTGGCAC	CACCTCAGGGTGTCCGAARAAYCARAA
FISH599	CCTGATTACGTAA	ATCCTTCTGTTCT	TCAACCAACCACAAAGACATTGGCAC	CACCTCAGGGTGTCCGAARAAYCARAA
FISH600	CCTGATTACGTAA	CGTTACTTAGGTC	TCAACCAACCACAAAGACATTGGCAC	CACCTCAGGGTGTCCGAARAAYCARAA
FISH601	CCTGATTACGTAA	CTGGTTGGCTATC	TCAACCAACCACAAAGACATTGGCAC	CACCTCAGGGTGTCCGAARAAYCARAA
FISH602	CCTGATTACGTAA	GCACCAACGATTG	TCAACCAACCACAAAGACATTGGCAC	CACCTCAGGGTGTCCGAARAAYCARAA
FISH603	CCTGATTACGTAA	TCTTATGCATAAC	TCAACCAACCACAAAGACATTGGCAC	CACCTCAGGGTGTCCGAARAAYCARAA
FISH604	CCTGATTACGTAA	TTAGGTGTGGACC	TCAACCAACCACAAAGACATTGGCAC	CACCTCAGGGTGTCCGAARAAYCARAA
FISH605	CCTGATTACGTAA	TTCTTCTGGAACA	TCAACCAACCACAAAGACATTGGCAC	CACCTCAGGGTGTCCGAARAAYCARAA
FISH606	CCTGATTACGTAA	AGCAAGTGGCTCT	TCAACCAACCACAAAGACATTGGCAC	CACCTCAGGGTGTCCGAARAAYCARAA
FISH607	CCTGATTACGTAA	TCAAGTCACTAAT	TCAACCAACCACAAAGACATTGGCAC	CACCTCAGGGTGTCCGAARAAYCARAA
FISH608	CCTGATTACGTAA	ATGAAGACTACTG	TCAACCAACCACAAAGACATTGGCAC	CACCTCAGGGTGTCCGAARAAYCARAA
FISH609	CCTGATTACGTAA	CACCGGTAGAACC	TCAACCAACCACAAAGACATTGGCAC	CACCTCAGGGTGTCCGAARAAYCARAA
FISH610	CCTGATTACGTAA	CAGAACAACGCAT	TCAACCAACCACAAAGACATTGGCAC	CACCTCAGGGTGTCCGAARAAYCARAA
FISH611	CCTGATTACGTAA	CCTGCCGAGAACG	TCAACCAACCACAAAGACATTGGCAC	CACCTCAGGGTGTCCGAARAAYCARAA
FISH612	CCTGATTACGTAA	GTGATGGAGCGGT	TCAACCAACCACAAAGACATTGGCAC	CACCTCAGGGTGTCCGAARAAYCARAA
FISH613	CCTGATTACGTAA	TACGAACTATAGC	TCAACCAACCACAAAGACATTGGCAC	CACCTCAGGGTGTCCGAARAAYCARAA
FISH614	CCTGATTACGTAA	TACGGACCGCTCA	TCAACCAACCACAAAGACATTGGCAC	CACCTCAGGGTGTCCGAARAAYCARAA
FISH615	CCTGATTACGTAA	TGGACGCTAGATC	TCAACCAACCACAAAGACATTGGCAC	CACCTCAGGGTGTCCGAARAAYCARAA
FISH616	CCTGATTACGTAA	AGTCTTCACCTCC	TCAACCAACCACAAAGACATTGGCAC	CACCTCAGGGTGTCCGAARAAYCARAA
FISH617	CCTGATTACGTAA	AGTGCTTATCCGT	TCAACCAACCACAAAGACATTGGCAC	CACCTCAGGGTGTCCGAARAAYCARAA
FISH618	CCTGATTACGTAA	ATCGCTGCCTGGC	TCAACCAACCACAAAGACATTGGCAC	CACCTCAGGGTGTCCGAARAAYCARAA
FISH619	CCTGATTACGTAA	ATGCTTGCGACAG	TCAACCAACCACAAAGACATTGGCAC	CACCTCAGGGTGTCCGAARAAYCARAA
FISH620	CCTGATTACGTAA	CAATCCTCAAGAG	TCAACCAACCACAAAGACATTGGCAC	CACCTCAGGGTGTCCGAARAAYCARAA
FISH621	CCTGATTACGTAA	CATGCACACCTCT	TCAACCAACCACAAAGACATTGGCAC	CACCTCAGGGTGTCCGAARAAYCARAA
FISH622	CCTGATTACGTAA	CGGAGAATATTAT	TCAACCAACCACAAAGACATTGGCAC	CACCTCAGGGTGTCCGAARAAYCARAA
FISH623	CCTGATTACGTAA	GAGCGAAGGTAGT	TCAACCAACCACAAAGACATTGGCAC	CACCTCAGGGTGTCCGAARAAYCARAA
FISH624	CCTGATTACGTAA	GGCGACTGTTCCT	TCAACCAACCACAAAGACATTGGCAC	CACCTCAGGGTGTCCGAARAAYCARAA
FISH625	CCTGATTACGTAA	GTCAGTTAACGAC	TCAACCAACCACAAAGACATTGGCAC	CACCTCAGGGTGTCCGAARAAYCARAA
FISH626	CCTGATTACGTAA	TCCACAGATACAG	TCAACCAACCACAAAGACATTGGCAC	CACCTCAGGGTGTCCGAARAAYCARAA
FISH627	CCTGATTACGTAA	TCGAGTTGTAACT	TCAACCAACCACAAAGACATTGGCAC	CACCTCAGGGTGTCCGAARAAYCARAA
FISH628	CCTGATTACGTAA	TCGGTCTTAGACG	TCAACCAACCACAAAGACATTGGCAC	CACCTCAGGGTGTCCGAARAAYCARAA
FISH629	CCTGATTACGTAA	TCTAAGGAGTTAT	TCAACCAACCACAAAGACATTGGCAC	CACCTCAGGGTGTCCGAARAAYCARAA
Negative7D	CCTGATTACGTAA	TCTATCTCTCGCT	TCAACCAACCACAAAGACATTGGCAC	CACCTCAGGGTGTCCGAARAAYCARAA
FISH631	CCTGATTACGTAA	TGTGAAGTTGCCA	TCAACCAACCACAAAGACATTGGCAC	CACCTCAGGGTGTCCGAARAAYCARAA
FISH632	CCTGATTACGTAA	TTACCATTCCTCA	TCAACCAACCACAAAGACATTGGCAC	CACCTCAGGGTGTCCGAARAAYCARAA
FISH633	CCTGATTACGTAA	AGATTCTACACAA	TCAACCAACCACAAAGACATTGGCAC	CACCTCAGGGTGTCCGAARAAYCARAA
FISH634	CCTGATTACGTAA	ATGCGATTAATTG	TCAACCAACCACAAAGACATTGGCAC	CACCTCAGGGTGTCCGAARAAYCARAA
FISH635	CCTGATTACGTAA	CCGTAGTGTTGAT	TCAACCAACCACAAAGACATTGGCAC	CACCTCAGGGTGTCCGAARAAYCARAA
FISH636	CCTGATTACGTAA	CCTGTACCATTGT	TCAACCAACCACAAAGACATTGGCAC	CACCTCAGGGTGTCCGAARAAYCARAA
FISH637	CCTGATTACGTAA	GGCTGTTACAACA	TCAACCAACCACAAAGACATTGGCAC	CACCTCAGGGTGTCCGAARAAYCARAA
FISH638	CCTGATTACGTAA	GGTTCAATGACGC	TCAACCAACCACAAAGACATTGGCAC	CACCTCAGGGTGTCCGAARAAYCARAA
FISH639	CCTGATTACGTAA	GGTTCCTGCACTT	TCAACCAACCACAAAGACATTGGCAC	CACCTCAGGGTGTCCGAARAAYCARAA
FISH640	CCTGATTACGTAA	GTCCAACTTCAGT	TCAACCAACCACAAAGACATTGGCAC	CACCTCAGGGTGTCCGAARAAYCARAA
FISH641	CCTGATTACGTAA	GTCCAGGCCTTCT	TCAACCAACCACAAAGACATTGGCAC	CACCTCAGGGTGTCCGAARAAYCARAA
FISH642	CCTGATTACGTAA	GTGACGCCGTATT	TCAACCAACCACAAAGACATTGGCAC	CACCTCAGGGTGTCCGAARAAYCARAA
FISH643	CCTGATTACGTAA	TGCAGCAACCAGC	TCAACCAACCACAAAGACATTGGCAC	CACCTCAGGGTGTCCGAARAAYCARAA
FISH644	CCTGATTACGTAA	TGGACATGGCATT	TCAACCAACCACAAAGACATTGGCAC	CACCTCAGGGTGTCCGAARAAYCARAA
FISH645	CCTGATTACGTAA	TGGTGGTCATTCA	TCAACCAACCACAAAGACATTGGCAC	CACCTCAGGGTGTCCGAARAAYCARAA
FISH646	CCTGATTACGTAA	TTACCAGAGCCTG	TCAACCAACCACAAAGACATTGGCAC	CACCTCAGGGTGTCCGAARAAYCARAA
FISH647	CCTGATTACGTAA	TTCCGCGGCATAG	TCAACCAACCACAAAGACATTGGCAC	CACCTCAGGGTGTCCGAARAAYCARAA
FISH648	CCTGATTACGTAA	ACAACCATTGGCA	TCAACCAACCACAAAGACATTGGCAC	CACCTCAGGGTGTCCGAARAAYCARAA
FISH649	CCTGATTACGTAA	AGCCTAGCCAACT	TCAACCAACCACAAAGACATTGGCAC	CACCTCAGGGTGTCCGAARAAYCARAA
FISH650	CCTGATTACGTAA	ATAATCGAGGCTT	TCAACCAACCACAAAGACATTGGCAC	CACCTCAGGGTGTCCGAARAAYCARAA
FISH651	CCTGATTACGTAA	CTGAGTCAGAAGT	TCAACCAACCACAAAGACATTGGCAC	CACCTCAGGGTGTCCGAARAAYCARAA
FISH652	CCTGATTACGTAA	GATAGGCGCCTTG	TCAACCAACCACAAAGACATTGGCAC	CACCTCAGGGTGTCCGAARAAYCARAA
FISH653	CTAATACACACCG	ATCCGGTCGGAGA	TCAACCAACCACAAAGACATTGGCAC	CACCTCAGGGTGTCCGAARAAYCARAA
FISH654	CTAATACACACCG	CTGAGGTGATCAG	TCAACCAACCACAAAGACATTGGCAC	CACCTCAGGGTGTCCGAARAAYCARAA
FISH655	CTAATACACACCG	AGTGTCCTGCTAG	TCAACCAACCACAAAGACATTGGCAC	CACCTCAGGGTGTCCGAARAAYCARAA
FISH656	CTAATACACACCG	ATAAGCAATTCGA	TCAACCAACCACAAAGACATTGGCAC	CACCTCAGGGTGTCCGAARAAYCARAA
FISH657	CTAATACACACCG	ATCTAACAGGACC	TCAACCAACCACAAAGACATTGGCAC	CACCTCAGGGTGTCCGAARAAYCARAA
Negative8A	CTAATACACACCG	CATTATATAGCCA	TCAACCAACCACAAAGACATTGGCAC	CACCTCAGGGTGTCCGAARAAYCARAA
FISH659	CTAATACACACCG	CCTGATTACGTAA	TCAACCAACCACAAAGACATTGGCAC	CACCTCAGGGTGTCCGAARAAYCARAA
FISH660	CTAATACACACCG	CTAATACACACCG	TCAACCAACCACAAAGACATTGGCAC	CACCTCAGGGTGTCCGAARAAYCARAA
FISH661	CTAATACACACCG	TTATGACCGTTGC	TCAACCAACCACAAAGACATTGGCAC	CACCTCAGGGTGTCCGAARAAYCARAA
FISH662	CTAATACACACCG	TTCTCGGCCGCAT	TCAACCAACCACAAAGACATTGGCAC	CACCTCAGGGTGTCCGAARAAYCARAA
FISH663	CTAATACACACCG	TTGGCGGTAAGAA	TCAACCAACCACAAAGACATTGGCAC	CACCTCAGGGTGTCCGAARAAYCARAA
FISH664	CTAATACACACCG	ACTTGTGCACCTG	TCAACCAACCACAAAGACATTGGCAC	CACCTCAGGGTGTCCGAARAAYCARAA
FISH665	CTAATACACACCG	CATGCCTTGATAC	TCAACCAACCACAAAGACATTGGCAC	CACCTCAGGGTGTCCGAARAAYCARAA
FISH666	CTAATACACACCG	CTGACGTTCGGTA	TCAACCAACCACAAAGACATTGGCAC	CACCTCAGGGTGTCCGAARAAYCARAA
FISH667	CTAATACACACCG	GAGGAGAGACACA	TCAACCAACCACAAAGACATTGGCAC	CACCTCAGGGTGTCCGAARAAYCARAA
FISH668	CTAATACACACCG	GCCGGTCCAAGTG	TCAACCAACCACAAAGACATTGGCAC	CACCTCAGGGTGTCCGAARAAYCARAA
FISH669	CTAATACACACCG	TTGCGTCTCACGC	TCAACCAACCACAAAGACATTGGCAC	CACCTCAGGGTGTCCGAARAAYCARAA
FISH670	CTAATACACACCG	TTATTCGCACACT	TCAACCAACCACAAAGACATTGGCAC	CACCTCAGGGTGTCCGAARAAYCARAA
FISH671	CTAATACACACCG	TGCACAGGCGGCA	TCAACCAACCACAAAGACATTGGCAC	CACCTCAGGGTGTCCGAARAAYCARAA
FISH672	CTAATACACACCG	AACATGTGGTAAG	TCAACCAACCACAAAGACATTGGCAC	CACCTCAGGGTGTCCGAARAAYCARAA
FISH673	CTAATACACACCG	ACGCGCTCTTATA	TCAACCAACCACAAAGACATTGGCAC	CACCTCAGGGTGTCCGAARAAYCARAA
FISH674	CTAATACACACCG	CAATGTTAATGGT	TCAACCAACCACAAAGACATTGGCAC	CACCTCAGGGTGTCCGAARAAYCARAA
FISH675	CTAATACACACCG	CTAGGATATAGTT	TCAACCAACCACAAAGACATTGGCAC	CACCTCAGGGTGTCCGAARAAYCARAA
FISH676	CTAATACACACCG	CTGTAGGCGAGGA	TCAACCAACCACAAAGACATTGGCAC	CACCTCAGGGTGTCCGAARAAYCARAA
FISH677	CTAATACACACCG	CTGTCGAGGCGAC	TCAACCAACCACAAAGACATTGGCAC	CACCTCAGGGTGTCCGAARAAYCARAA
FISH678	CTAATACACACCG	GACTAATGAGGAA	TCAACCAACCACAAAGACATTGGCAC	CACCTCAGGGTGTCCGAARAAYCARAA
FISH679	CTAATACACACCG	TATCCGTAATCAT	TCAACCAACCACAAAGACATTGGCAC	CACCTCAGGGTGTCCGAARAAYCARAA
FISH680	CTAATACACACCG	TCCTGGAGGATAA	TCAACCAACCACAAAGACATTGGCAC	CACCTCAGGGTGTCCGAARAAYCARAA
FISH681	CTAATACACACCG	TCTACTGTTGTGC	TCAACCAACCACAAAGACATTGGCAC	CACCTCAGGGTGTCCGAARAAYCARAA
FISH682	CTAATACACACCG	TGTATATTCAGCG	TCAACCAACCACAAAGACATTGGCAC	CACCTCAGGGTGTCCGAARAAYCARAA
Negative8B	CTAATACACACCG	ACATCAGTAGTTC	TCAACCAACCACAAAGACATTGGCAC	CACCTCAGGGTGTCCGAARAAYCARAA
FISH684	CTAATACACACCG	AGCGCTGGACCAA	TCAACCAACCACAAAGACATTGGCAC	CACCTCAGGGTGTCCGAARAAYCARAA
FISH685	CTAATACACACCG	CAAGATCGGTACC	TCAACCAACCACAAAGACATTGGCAC	CACCTCAGGGTGTCCGAARAAYCARAA
FISH686	CTAATACACACCG	CCAGCCTGACGGT	TCAACCAACCACAAAGACATTGGCAC	CACCTCAGGGTGTCCGAARAAYCARAA
FISH687	CTAATACACACCG	CCGAAGCCGGTTC	TCAACCAACCACAAAGACATTGGCAC	CACCTCAGGGTGTCCGAARAAYCARAA
FISH688	CTAATACACACCG	CCGAGCAGCTGTT	TCAACCAACCACAAAGACATTGGCAC	CACCTCAGGGTGTCCGAARAAYCARAA
Negative8C	CTAATACACACCG	CCTCCGCACAATC	TCAACCAACCACAAAGACATTGGCAC	CACCTCAGGGTGTCCGAARAAYCARAA
Negative8D	CTAATACACACCG	CTCTAACCTATTA	TCAACCAACCACAAAGACATTGGCAC	CACCTCAGGGTGTCCGAARAAYCARAA
FISH691	CTAATACACACCG	GCACCTTGACATA	TCAACCAACCACAAAGACATTGGCAC	CACCTCAGGGTGTCCGAARAAYCARAA
FISH692	CTAATACACACCG	TAAGCGTGCTGAA	TCAACCAACCACAAAGACATTGGCAC	CACCTCAGGGTGTCCGAARAAYCARAA
FISH693	CTAATACACACCG	TTCGGCACAGGAG	TCAACCAACCACAAAGACATTGGCAC	CACCTCAGGGTGTCCGAARAAYCARAA
FISH694	CTAATACACACCG	AGACTCGATTGAG	TCAACCAACCACAAAGACATTGGCAC	CACCTCAGGGTGTCCGAARAAYCARAA
FISH695	CTAATACACACCG	ATCCTTCTGTTCT	TCAACCAACCACAAAGACATTGGCAC	CACCTCAGGGTGTCCGAARAAYCARAA
FISH696	CTAATACACACCG	CGTTACTTAGGTC	TCAACCAACCACAAAGACATTGGCAC	CACCTCAGGGTGTCCGAARAAYCARAA
FISH697	CTAATACACACCG	CTGGTTGGCTATC	TCAACCAACCACAAAGACATTGGCAC	CACCTCAGGGTGTCCGAARAAYCARAA
FISH698	CTAATACACACCG	GCACCAACGATTG	TCAACCAACCACAAAGACATTGGCAC	CACCTCAGGGTGTCCGAARAAYCARAA
FISH699	CTAATACACACCG	TCTTATGCATAAC	TCAACCAACCACAAAGACATTGGCAC	CACCTCAGGGTGTCCGAARAAYCARAA
FISH700	CTAATACACACCG	TTAGGTGTGGACC	TCAACCAACCACAAAGACATTGGCAC	CACCTCAGGGTGTCCGAARAAYCARAA
FISH701	CTAATACACACCG	TTCTTCTGGAACA	TCAACCAACCACAAAGACATTGGCAC	CACCTCAGGGTGTCCGAARAAYCARAA
FISH702	CTAATACACACCG	AGCAAGTGGCTCT	TCAACCAACCACAAAGACATTGGCAC	CACCTCAGGGTGTCCGAARAAYCARAA
FISH703	CTAATACACACCG	TCAAGTCACTAAT	TCAACCAACCACAAAGACATTGGCAC	CACCTCAGGGTGTCCGAARAAYCARAA
FISH704	CTAATACACACCG	ATGAAGACTACTG	TCAACCAACCACAAAGACATTGGCAC	CACCTCAGGGTGTCCGAARAAYCARAA
FISH705	CTAATACACACCG	CACCGGTAGAACC	TCAACCAACCACAAAGACATTGGCAC	CACCTCAGGGTGTCCGAARAAYCARAA
FISH706	CTAATACACACCG	CAGAACAACGCAT	TCAACCAACCACAAAGACATTGGCAC	CACCTCAGGGTGTCCGAARAAYCARAA
FISH707	CTAATACACACCG	CCTGCCGAGAACG	TCAACCAACCACAAAGACATTGGCAC	CACCTCAGGGTGTCCGAARAAYCARAA
FISH708	CTAATACACACCG	GTGATGGAGCGGT	TCAACCAACCACAAAGACATTGGCAC	CACCTCAGGGTGTCCGAARAAYCARAA
FISH709	CTAATACACACCG	TACGAACTATAGC	TCAACCAACCACAAAGACATTGGCAC	CACCTCAGGGTGTCCGAARAAYCARAA
FISH710	CTAATACACACCG	TACGGACCGCTCA	TCAACCAACCACAAAGACATTGGCAC	CACCTCAGGGTGTCCGAARAAYCARAA
FISH711	CTAATACACACCG	TGGACGCTAGATC	TCAACCAACCACAAAGACATTGGCAC	CACCTCAGGGTGTCCGAARAAYCARAA
Negative8E	CTAATACACACCG	AGTCTTCACCTCC	TCAACCAACCACAAAGACATTGGCAC	CACCTCAGGGTGTCCGAARAAYCARAA
FISH713	CTAATACACACCG	AGTGCTTATCCGT	TCAACCAACCACAAAGACATTGGCAC	CACCTCAGGGTGTCCGAARAAYCARAA
FISH714	CTAATACACACCG	ATCGCTGCCTGGC	TCAACCAACCACAAAGACATTGGCAC	CACCTCAGGGTGTCCGAARAAYCARAA
FISH715	CTAATACACACCG	ATGCTTGCGACAG	TCAACCAACCACAAAGACATTGGCAC	CACCTCAGGGTGTCCGAARAAYCARAA
FISH716	CTAATACACACCG	CAATCCTCAAGAG	TCAACCAACCACAAAGACATTGGCAC	CACCTCAGGGTGTCCGAARAAYCARAA
Negative8F	CTAATACACACCG	CATGCACACCTCT	TCAACCAACCACAAAGACATTGGCAC	CACCTCAGGGTGTCCGAARAAYCARAA
FISH718	CTAATACACACCG	CGGAGAATATTAT	TCAACCAACCACAAAGACATTGGCAC	CACCTCAGGGTGTCCGAARAAYCARAA
FISH719	CTAATACACACCG	GAGCGAAGGTAGT	TCAACCAACCACAAAGACATTGGCAC	CACCTCAGGGTGTCCGAARAAYCARAA
FISH720	CTAATACACACCG	GGCGACTGTTCCT	TCAACCAACCACAAAGACATTGGCAC	CACCTCAGGGTGTCCGAARAAYCARAA
FISH721	CTAATACACACCG	GTCAGTTAACGAC	TCAACCAACCACAAAGACATTGGCAC	CACCTCAGGGTGTCCGAARAAYCARAA
FISH722	CTAATACACACCG	TCCACAGATACAG	TCAACCAACCACAAAGACATTGGCAC	CACCTCAGGGTGTCCGAARAAYCARAA
Negative8G	CTAATACACACCG	TCGAGTTGTAACT	TCAACCAACCACAAAGACATTGGCAC	CACCTCAGGGTGTCCGAARAAYCARAA
FISH724	CTAATACACACCG	TCGGTCTTAGACG	TCAACCAACCACAAAGACATTGGCAC	CACCTCAGGGTGTCCGAARAAYCARAA
FISH725	CTAATACACACCG	TCTAAGGAGTTAT	TCAACCAACCACAAAGACATTGGCAC	CACCTCAGGGTGTCCGAARAAYCARAA
FISH726	CTAATACACACCG	TCTATCTCTCGCT	TCAACCAACCACAAAGACATTGGCAC	CACCTCAGGGTGTCCGAARAAYCARAA
FISH727	CTAATACACACCG	TGTGAAGTTGCCA	TCAACCAACCACAAAGACATTGGCAC	CACCTCAGGGTGTCCGAARAAYCARAA
FISH728	CTAATACACACCG	TTACCATTCCTCA	TCAACCAACCACAAAGACATTGGCAC	CACCTCAGGGTGTCCGAARAAYCARAA
FISH729	CTAATACACACCG	AGATTCTACACAA	TCAACCAACCACAAAGACATTGGCAC	CACCTCAGGGTGTCCGAARAAYCARAA
FISH730	CTAATACACACCG	ATGCGATTAATTG	TCAACCAACCACAAAGACATTGGCAC	CACCTCAGGGTGTCCGAARAAYCARAA
FISH731	CTAATACACACCG	CCGTAGTGTTGAT	TCAACCAACCACAAAGACATTGGCAC	CACCTCAGGGTGTCCGAARAAYCARAA
FISH732	CTAATACACACCG	CCTGTACCATTGT	TCAACCAACCACAAAGACATTGGCAC	CACCTCAGGGTGTCCGAARAAYCARAA
FISH733	CTAATACACACCG	GGCTGTTACAACA	TCAACCAACCACAAAGACATTGGCAC	CACCTCAGGGTGTCCGAARAAYCARAA
FISH734	CTAATACACACCG	GGTTCAATGACGC	TCAACCAACCACAAAGACATTGGCAC	CACCTCAGGGTGTCCGAARAAYCARAA
FISH735	CTAATACACACCG	GGTTCCTGCACTT	TCAACCAACCACAAAGACATTGGCAC	CACCTCAGGGTGTCCGAARAAYCARAA
FISH736	CTAATACACACCG	GTCCAACTTCAGT	TCAACCAACCACAAAGACATTGGCAC	CACCTCAGGGTGTCCGAARAAYCARAA
FISH737	CTAATACACACCG	GTCCAGGCCTTCT	TCAACCAACCACAAAGACATTGGCAC	CACCTCAGGGTGTCCGAARAAYCARAA
FISH738	CTAATACACACCG	GTGACGCCGTATT	TCAACCAACCACAAAGACATTGGCAC	CACCTCAGGGTGTCCGAARAAYCARAA
FISH739	CTAATACACACCG	TGCAGCAACCAGC	TCAACCAACCACAAAGACATTGGCAC	CACCTCAGGGTGTCCGAARAAYCARAA
FISH740	CTAATACACACCG	TGGACATGGCATT	TCAACCAACCACAAAGACATTGGCAC	CACCTCAGGGTGTCCGAARAAYCARAA
FISH741	CTAATACACACCG	TGGTGGTCATTCA	TCAACCAACCACAAAGACATTGGCAC	CACCTCAGGGTGTCCGAARAAYCARAA
FISH742	CTAATACACACCG	TTACCAGAGCCTG	TCAACCAACCACAAAGACATTGGCAC	CACCTCAGGGTGTCCGAARAAYCARAA
FISH743	CTAATACACACCG	TTCCGCGGCATAG	TCAACCAACCACAAAGACATTGGCAC	CACCTCAGGGTGTCCGAARAAYCARAA
FISH744	CTAATACACACCG	ACAACCATTGGCA	TCAACCAACCACAAAGACATTGGCAC	CACCTCAGGGTGTCCGAARAAYCARAA
Negative8H	CTAATACACACCG	AGCCTAGCCAACT	TCAACCAACCACAAAGACATTGGCAC	CACCTCAGGGTGTCCGAARAAYCARAA
FISH746	CTAATACACACCG	ATAATCGAGGCTT	TCAACCAACCACAAAGACATTGGCAC	CACCTCAGGGTGTCCGAARAAYCARAA
FISH747	CTAATACACACCG	CTGAGTCAGAAGT	TCAACCAACCACAAAGACATTGGCAC	CACCTCAGGGTGTCCGAARAAYCARAA
FISH748	CTAATACACACCG	GATAGGCGCCTTG	TCAACCAACCACAAAGACATTGGCAC	CACCTCAGGGTGTCCGAARAAYCARAA
FISH749	TTATGACCGTTGC	ATCCGGTCGGAGA	TCAACCAACCACAAAGACATTGGCAC	CACCTCAGGGTGTCCGAARAAYCARAA
FISH750	TTATGACCGTTGC	CTGAGGTGATCAG	TCAACCAACCACAAAGACATTGGCAC	CACCTCAGGGTGTCCGAARAAYCARAA
FISH751	TTATGACCGTTGC	AGTGTCCTGCTAG	TCAACCAACCACAAAGACATTGGCAC	CACCTCAGGGTGTCCGAARAAYCARAA
Negative9A	TTATGACCGTTGC	ATAAGCAATTCGA	TCAACCAACCACAAAGACATTGGCAC	CACCTCAGGGTGTCCGAARAAYCARAA
FISH753	TTATGACCGTTGC	ATCTAACAGGACC	TCAACCAACCACAAAGACATTGGCAC	CACCTCAGGGTGTCCGAARAAYCARAA
FISH754	TTATGACCGTTGC	CATTATATAGCCA	TCAACCAACCACAAAGACATTGGCAC	CACCTCAGGGTGTCCGAARAAYCARAA
FISH755	TTATGACCGTTGC	CCTGATTACGTAA	TCAACCAACCACAAAGACATTGGCAC	CACCTCAGGGTGTCCGAARAAYCARAA
FISH756	TTATGACCGTTGC	CTAATACACACCG	TCAACCAACCACAAAGACATTGGCAC	CACCTCAGGGTGTCCGAARAAYCARAA
FISH757	TTATGACCGTTGC	TTATGACCGTTGC	TCAACCAACCACAAAGACATTGGCAC	CACCTCAGGGTGTCCGAARAAYCARAA
FISH758	TTATGACCGTTGC	TTCTCGGCCGCAT	TCAACCAACCACAAAGACATTGGCAC	CACCTCAGGGTGTCCGAARAAYCARAA
FISH759	TTATGACCGTTGC	TTGGCGGTAAGAA	TCAACCAACCACAAAGACATTGGCAC	CACCTCAGGGTGTCCGAARAAYCARAA
FISH760	TTATGACCGTTGC	ACTTGTGCACCTG	TCAACCAACCACAAAGACATTGGCAC	CACCTCAGGGTGTCCGAARAAYCARAA
FISH761	TTATGACCGTTGC	CATGCCTTGATAC	TCAACCAACCACAAAGACATTGGCAC	CACCTCAGGGTGTCCGAARAAYCARAA
FISH762	TTATGACCGTTGC	CTGACGTTCGGTA	TCAACCAACCACAAAGACATTGGCAC	CACCTCAGGGTGTCCGAARAAYCARAA
FISH763	TTATGACCGTTGC	GAGGAGAGACACA	TCAACCAACCACAAAGACATTGGCAC	CACCTCAGGGTGTCCGAARAAYCARAA
FISH764	TTATGACCGTTGC	GCCGGTCCAAGTG	TCAACCAACCACAAAGACATTGGCAC	CACCTCAGGGTGTCCGAARAAYCARAA
Negative9B	TTATGACCGTTGC	TTGCGTCTCACGC	TCAACCAACCACAAAGACATTGGCAC	CACCTCAGGGTGTCCGAARAAYCARAA
FISH766	TTATGACCGTTGC	TTATTCGCACACT	TCAACCAACCACAAAGACATTGGCAC	CACCTCAGGGTGTCCGAARAAYCARAA
FISH767	TTATGACCGTTGC	TGCACAGGCGGCA	TCAACCAACCACAAAGACATTGGCAC	CACCTCAGGGTGTCCGAARAAYCARAA
FISH768	TTATGACCGTTGC	AACATGTGGTAAG	TCAACCAACCACAAAGACATTGGCAC	CACCTCAGGGTGTCCGAARAAYCARAA
FISH769	TTATGACCGTTGC	ACGCGCTCTTATA	TCAACCAACCACAAAGACATTGGCAC	CACCTCAGGGTGTCCGAARAAYCARAA
FISH770	TTATGACCGTTGC	CAATGTTAATGGT	TCAACCAACCACAAAGACATTGGCAC	CACCTCAGGGTGTCCGAARAAYCARAA
FISH771	TTATGACCGTTGC	CTAGGATATAGTT	TCAACCAACCACAAAGACATTGGCAC	CACCTCAGGGTGTCCGAARAAYCARAA
FISH772	TTATGACCGTTGC	CTGTAGGCGAGGA	TCAACCAACCACAAAGACATTGGCAC	CACCTCAGGGTGTCCGAARAAYCARAA
FISH773	TTATGACCGTTGC	CTGTCGAGGCGAC	TCAACCAACCACAAAGACATTGGCAC	CACCTCAGGGTGTCCGAARAAYCARAA
FISH774	TTATGACCGTTGC	GACTAATGAGGAA	TCAACCAACCACAAAGACATTGGCAC	CACCTCAGGGTGTCCGAARAAYCARAA
Negative9C	TTATGACCGTTGC	TATCCGTAATCAT	TCAACCAACCACAAAGACATTGGCAC	CACCTCAGGGTGTCCGAARAAYCARAA
Negative9D	TTATGACCGTTGC	TCCTGGAGGATAA	TCAACCAACCACAAAGACATTGGCAC	CACCTCAGGGTGTCCGAARAAYCARAA
FISH777	TTATGACCGTTGC	TCTACTGTTGTGC	TCAACCAACCACAAAGACATTGGCAC	CACCTCAGGGTGTCCGAARAAYCARAA
FISH778	TTATGACCGTTGC	TGTATATTCAGCG	TCAACCAACCACAAAGACATTGGCAC	CACCTCAGGGTGTCCGAARAAYCARAA
FISH779	TTATGACCGTTGC	ACATCAGTAGTTC	TCAACCAACCACAAAGACATTGGCAC	CACCTCAGGGTGTCCGAARAAYCARAA
FISH780	TTATGACCGTTGC	AGCGCTGGACCAA	TCAACCAACCACAAAGACATTGGCAC	CACCTCAGGGTGTCCGAARAAYCARAA
FISH781	TTATGACCGTTGC	CAAGATCGGTACC	TCAACCAACCACAAAGACATTGGCAC	CACCTCAGGGTGTCCGAARAAYCARAA
FISH782	TTATGACCGTTGC	CCAGCCTGACGGT	TCAACCAACCACAAAGACATTGGCAC	CACCTCAGGGTGTCCGAARAAYCARAA
Negative9E	TTATGACCGTTGC	CCGAAGCCGGTTC	TCAACCAACCACAAAGACATTGGCAC	CACCTCAGGGTGTCCGAARAAYCARAA
FISH784	TTATGACCGTTGC	CCGAGCAGCTGTT	TCAACCAACCACAAAGACATTGGCAC	CACCTCAGGGTGTCCGAARAAYCARAA
FISH785	TTATGACCGTTGC	CCTCCGCACAATC	TCAACCAACCACAAAGACATTGGCAC	CACCTCAGGGTGTCCGAARAAYCARAA
FISH786	TTATGACCGTTGC	CTCTAACCTATTA	TCAACCAACCACAAAGACATTGGCAC	CACCTCAGGGTGTCCGAARAAYCARAA
FISH787	TTATGACCGTTGC	GCACCTTGACATA	TCAACCAACCACAAAGACATTGGCAC	CACCTCAGGGTGTCCGAARAAYCARAA
FISH788	TTATGACCGTTGC	TAAGCGTGCTGAA	TCAACCAACCACAAAGACATTGGCAC	CACCTCAGGGTGTCCGAARAAYCARAA
FISH789	TTATGACCGTTGC	TTCGGCACAGGAG	TCAACCAACCACAAAGACATTGGCAC	CACCTCAGGGTGTCCGAARAAYCARAA
FISH790	TTATGACCGTTGC	AGACTCGATTGAG	TCAACCAACCACAAAGACATTGGCAC	CACCTCAGGGTGTCCGAARAAYCARAA
FISH791	TTATGACCGTTGC	ATCCTTCTGTTCT	TCAACCAACCACAAAGACATTGGCAC	CACCTCAGGGTGTCCGAARAAYCARAA
Negative9F	TTATGACCGTTGC	CGTTACTTAGGTC	TCAACCAACCACAAAGACATTGGCAC	CACCTCAGGGTGTCCGAARAAYCARAA
FISH793	TTATGACCGTTGC	CTGGTTGGCTATC	TCAACCAACCACAAAGACATTGGCAC	CACCTCAGGGTGTCCGAARAAYCARAA
FISH794	TTATGACCGTTGC	GCACCAACGATTG	TCAACCAACCACAAAGACATTGGCAC	CACCTCAGGGTGTCCGAARAAYCARAA
FISH795	TTATGACCGTTGC	TCTTATGCATAAC	TCAACCAACCACAAAGACATTGGCAC	CACCTCAGGGTGTCCGAARAAYCARAA
FISH796	TTATGACCGTTGC	TTAGGTGTGGACC	TCAACCAACCACAAAGACATTGGCAC	CACCTCAGGGTGTCCGAARAAYCARAA
FISH797	TTATGACCGTTGC	TTCTTCTGGAACA	TCAACCAACCACAAAGACATTGGCAC	CACCTCAGGGTGTCCGAARAAYCARAA
FISH798	TTATGACCGTTGC	AGCAAGTGGCTCT	TCAACCAACCACAAAGACATTGGCAC	CACCTCAGGGTGTCCGAARAAYCARAA
FISH799	TTATGACCGTTGC	TCAAGTCACTAAT	TCAACCAACCACAAAGACATTGGCAC	CACCTCAGGGTGTCCGAARAAYCARAA
FISH800	TTATGACCGTTGC	ATGAAGACTACTG	TCAACCAACCACAAAGACATTGGCAC	CACCTCAGGGTGTCCGAARAAYCARAA
FISH801	TTATGACCGTTGC	CACCGGTAGAACC	TCAACCAACCACAAAGACATTGGCAC	CACCTCAGGGTGTCCGAARAAYCARAA
FISH802	TTATGACCGTTGC	CAGAACAACGCAT	TCAACCAACCACAAAGACATTGGCAC	CACCTCAGGGTGTCCGAARAAYCARAA
FISH803	TTATGACCGTTGC	CCTGCCGAGAACG	TCAACCAACCACAAAGACATTGGCAC	CACCTCAGGGTGTCCGAARAAYCARAA
FISH804	TTATGACCGTTGC	GTGATGGAGCGGT	TCAACCAACCACAAAGACATTGGCAC	CACCTCAGGGTGTCCGAARAAYCARAA
FISH805	TTATGACCGTTGC	TACGAACTATAGC	TCAACCAACCACAAAGACATTGGCAC	CACCTCAGGGTGTCCGAARAAYCARAA
FISH806	TTATGACCGTTGC	TACGGACCGCTCA	TCAACCAACCACAAAGACATTGGCAC	CACCTCAGGGTGTCCGAARAAYCARAA
FISH807	TTATGACCGTTGC	TGGACGCTAGATC	TCAACCAACCACAAAGACATTGGCAC	CACCTCAGGGTGTCCGAARAAYCARAA
FISH808	TTATGACCGTTGC	AGTCTTCACCTCC	TCAACCAACCACAAAGACATTGGCAC	CACCTCAGGGTGTCCGAARAAYCARAA
FISH809	TTATGACCGTTGC	AGTGCTTATCCGT	TCAACCAACCACAAAGACATTGGCAC	CACCTCAGGGTGTCCGAARAAYCARAA
FISH810	TTATGACCGTTGC	ATCGCTGCCTGGC	TCAACCAACCACAAAGACATTGGCAC	CACCTCAGGGTGTCCGAARAAYCARAA
FISH811	TTATGACCGTTGC	ATGCTTGCGACAG	TCAACCAACCACAAAGACATTGGCAC	CACCTCAGGGTGTCCGAARAAYCARAA
FISH812	TTATGACCGTTGC	CAATCCTCAAGAG	TCAACCAACCACAAAGACATTGGCAC	CACCTCAGGGTGTCCGAARAAYCARAA
FISH813	TTATGACCGTTGC	CATGCACACCTCT	TCAACCAACCACAAAGACATTGGCAC	CACCTCAGGGTGTCCGAARAAYCARAA
FISH814	TTATGACCGTTGC	CGGAGAATATTAT	TCAACCAACCACAAAGACATTGGCAC	CACCTCAGGGTGTCCGAARAAYCARAA
FISH815	TTATGACCGTTGC	GAGCGAAGGTAGT	TCAACCAACCACAAAGACATTGGCAC	CACCTCAGGGTGTCCGAARAAYCARAA
FISH816	TTATGACCGTTGC	GGCGACTGTTCCT	TCAACCAACCACAAAGACATTGGCAC	CACCTCAGGGTGTCCGAARAAYCARAA
FISH817	TTATGACCGTTGC	GTCAGTTAACGAC	TCAACCAACCACAAAGACATTGGCAC	CACCTCAGGGTGTCCGAARAAYCARAA
FISH818	TTATGACCGTTGC	TCCACAGATACAG	TCAACCAACCACAAAGACATTGGCAC	CACCTCAGGGTGTCCGAARAAYCARAA
FISH819	TTATGACCGTTGC	TCGAGTTGTAACT	TCAACCAACCACAAAGACATTGGCAC	CACCTCAGGGTGTCCGAARAAYCARAA
FISH820	TTATGACCGTTGC	TCGGTCTTAGACG	TCAACCAACCACAAAGACATTGGCAC	CACCTCAGGGTGTCCGAARAAYCARAA
FISH821	TTATGACCGTTGC	TCTAAGGAGTTAT	TCAACCAACCACAAAGACATTGGCAC	CACCTCAGGGTGTCCGAARAAYCARAA
FISH822	TTATGACCGTTGC	TCTATCTCTCGCT	TCAACCAACCACAAAGACATTGGCAC	CACCTCAGGGTGTCCGAARAAYCARAA
FISH823	TTATGACCGTTGC	TGTGAAGTTGCCA	TCAACCAACCACAAAGACATTGGCAC	CACCTCAGGGTGTCCGAARAAYCARAA
FISH824	TTATGACCGTTGC	TTACCATTCCTCA	TCAACCAACCACAAAGACATTGGCAC	CACCTCAGGGTGTCCGAARAAYCARAA
Negative9G	TTATGACCGTTGC	AGATTCTACACAA	TCAACCAACCACAAAGACATTGGCAC	CACCTCAGGGTGTCCGAARAAYCARAA
FISH826	TTATGACCGTTGC	ATGCGATTAATTG	TCAACCAACCACAAAGACATTGGCAC	CACCTCAGGGTGTCCGAARAAYCARAA
FISH827	TTATGACCGTTGC	CCGTAGTGTTGAT	TCAACCAACCACAAAGACATTGGCAC	CACCTCAGGGTGTCCGAARAAYCARAA
FISH828	TTATGACCGTTGC	CCTGTACCATTGT	TCAACCAACCACAAAGACATTGGCAC	CACCTCAGGGTGTCCGAARAAYCARAA
Negative9H	TTATGACCGTTGC	GGCTGTTACAACA	TCAACCAACCACAAAGACATTGGCAC	CACCTCAGGGTGTCCGAARAAYCARAA
FISH830	TTATGACCGTTGC	GGTTCAATGACGC	TCAACCAACCACAAAGACATTGGCAC	CACCTCAGGGTGTCCGAARAAYCARAA
FISH831	TTATGACCGTTGC	GGTTCCTGCACTT	TCAACCAACCACAAAGACATTGGCAC	CACCTCAGGGTGTCCGAARAAYCARAA
FISH832	TTATGACCGTTGC	GTCCAACTTCAGT	TCAACCAACCACAAAGACATTGGCAC	CACCTCAGGGTGTCCGAARAAYCARAA
FISH833	TTATGACCGTTGC	GTCCAGGCCTTCT	TCAACCAACCACAAAGACATTGGCAC	CACCTCAGGGTGTCCGAARAAYCARAA
FISH834	TTATGACCGTTGC	GTGACGCCGTATT	TCAACCAACCACAAAGACATTGGCAC	CACCTCAGGGTGTCCGAARAAYCARAA
FISH835	TTATGACCGTTGC	TGCAGCAACCAGC	TCAACCAACCACAAAGACATTGGCAC	CACCTCAGGGTGTCCGAARAAYCARAA
FISH836	TTATGACCGTTGC	TGGACATGGCATT	TCAACCAACCACAAAGACATTGGCAC	CACCTCAGGGTGTCCGAARAAYCARAA
FISH837	TTATGACCGTTGC	TGGTGGTCATTCA	TCAACCAACCACAAAGACATTGGCAC	CACCTCAGGGTGTCCGAARAAYCARAA
FISH838	TTATGACCGTTGC	TTACCAGAGCCTG	TCAACCAACCACAAAGACATTGGCAC	CACCTCAGGGTGTCCGAARAAYCARAA
FISH839	TTATGACCGTTGC	TTCCGCGGCATAG	TCAACCAACCACAAAGACATTGGCAC	CACCTCAGGGTGTCCGAARAAYCARAA
FISH840	TTATGACCGTTGC	ACAACCATTGGCA	TCAACCAACCACAAAGACATTGGCAC	CACCTCAGGGTGTCCGAARAAYCARAA
FISH841	TTATGACCGTTGC	AGCCTAGCCAACT	TCAACCAACCACAAAGACATTGGCAC	CACCTCAGGGTGTCCGAARAAYCARAA
FISH842	TTATGACCGTTGC	ATAATCGAGGCTT	TCAACCAACCACAAAGACATTGGCAC	CACCTCAGGGTGTCCGAARAAYCARAA
FISH843	TTATGACCGTTGC	CTGAGTCAGAAGT	TCAACCAACCACAAAGACATTGGCAC	CACCTCAGGGTGTCCGAARAAYCARAA
FISH844	TTATGACCGTTGC	GATAGGCGCCTTG	TCAACCAACCACAAAGACATTGGCAC	CACCTCAGGGTGTCCGAARAAYCARAA
FISH845	TTCTCGGCCGCAT	ATCCGGTCGGAGA	TCAACCAACCACAAAGACATTGGCAC	CACCTCAGGGTGTCCGAARAAYCARAA
FISH846	TTCTCGGCCGCAT	CTGAGGTGATCAG	TCAACCAACCACAAAGACATTGGCAC	CACCTCAGGGTGTCCGAARAAYCARAA
FISH847	TTCTCGGCCGCAT	AGTGTCCTGCTAG	TCAACCAACCACAAAGACATTGGCAC	CACCTCAGGGTGTCCGAARAAYCARAA
FISH848	TTCTCGGCCGCAT	ATAAGCAATTCGA	TCAACCAACCACAAAGACATTGGCAC	CACCTCAGGGTGTCCGAARAAYCARAA
FISH849	TTCTCGGCCGCAT	ATCTAACAGGACC	TCAACCAACCACAAAGACATTGGCAC	CACCTCAGGGTGTCCGAARAAYCARAA
Negative10A	TTCTCGGCCGCAT	CATTATATAGCCA	TCAACCAACCACAAAGACATTGGCAC	CACCTCAGGGTGTCCGAARAAYCARAA
FISH851	TTCTCGGCCGCAT	CCTGATTACGTAA	TCAACCAACCACAAAGACATTGGCAC	CACCTCAGGGTGTCCGAARAAYCARAA
FISH852	TTCTCGGCCGCAT	CTAATACACACCG	TCAACCAACCACAAAGACATTGGCAC	CACCTCAGGGTGTCCGAARAAYCARAA
FISH853	TTCTCGGCCGCAT	TTATGACCGTTGC	TCAACCAACCACAAAGACATTGGCAC	CACCTCAGGGTGTCCGAARAAYCARAA
FISH854	TTCTCGGCCGCAT	TTCTCGGCCGCAT	TCAACCAACCACAAAGACATTGGCAC	CACCTCAGGGTGTCCGAARAAYCARAA
FISH855	TTCTCGGCCGCAT	TTGGCGGTAAGAA	TCAACCAACCACAAAGACATTGGCAC	CACCTCAGGGTGTCCGAARAAYCARAA
FISH856	TTCTCGGCCGCAT	ACTTGTGCACCTG	TCAACCAACCACAAAGACATTGGCAC	CACCTCAGGGTGTCCGAARAAYCARAA
FISH857	TTCTCGGCCGCAT	CATGCCTTGATAC	TCAACCAACCACAAAGACATTGGCAC	CACCTCAGGGTGTCCGAARAAYCARAA
FISH858	TTCTCGGCCGCAT	CTGACGTTCGGTA	TCAACCAACCACAAAGACATTGGCAC	CACCTCAGGGTGTCCGAARAAYCARAA
FISH859	TTCTCGGCCGCAT	GAGGAGAGACACA	TCAACCAACCACAAAGACATTGGCAC	CACCTCAGGGTGTCCGAARAAYCARAA
FISH860	TTCTCGGCCGCAT	GCCGGTCCAAGTG	TCAACCAACCACAAAGACATTGGCAC	CACCTCAGGGTGTCCGAARAAYCARAA
FISH861	TTCTCGGCCGCAT	TTGCGTCTCACGC	TCAACCAACCACAAAGACATTGGCAC	CACCTCAGGGTGTCCGAARAAYCARAA
FISH862	TTCTCGGCCGCAT	TTATTCGCACACT	TCAACCAACCACAAAGACATTGGCAC	CACCTCAGGGTGTCCGAARAAYCARAA
FISH863	TTCTCGGCCGCAT	TGCACAGGCGGCA	TCAACCAACCACAAAGACATTGGCAC	CACCTCAGGGTGTCCGAARAAYCARAA
FISH864	TTCTCGGCCGCAT	AACATGTGGTAAG	TCAACCAACCACAAAGACATTGGCAC	CACCTCAGGGTGTCCGAARAAYCARAA
FISH865	TTCTCGGCCGCAT	ACGCGCTCTTATA	TCAACCAACCACAAAGACATTGGCAC	CACCTCAGGGTGTCCGAARAAYCARAA
FISH866	TTCTCGGCCGCAT	CAATGTTAATGGT	TCAACCAACCACAAAGACATTGGCAC	CACCTCAGGGTGTCCGAARAAYCARAA
FISH867	TTCTCGGCCGCAT	CTAGGATATAGTT	TCAACCAACCACAAAGACATTGGCAC	CACCTCAGGGTGTCCGAARAAYCARAA
FISH868	TTCTCGGCCGCAT	CTGTAGGCGAGGA	TCAACCAACCACAAAGACATTGGCAC	CACCTCAGGGTGTCCGAARAAYCARAA
FISH869	TTCTCGGCCGCAT	CTGTCGAGGCGAC	TCAACCAACCACAAAGACATTGGCAC	CACCTCAGGGTGTCCGAARAAYCARAA
FISH870	TTCTCGGCCGCAT	GACTAATGAGGAA	TCAACCAACCACAAAGACATTGGCAC	CACCTCAGGGTGTCCGAARAAYCARAA
FISH871	TTCTCGGCCGCAT	TATCCGTAATCAT	TCAACCAACCACAAAGACATTGGCAC	CACCTCAGGGTGTCCGAARAAYCARAA
FISH872	TTCTCGGCCGCAT	TCCTGGAGGATAA	TCAACCAACCACAAAGACATTGGCAC	CACCTCAGGGTGTCCGAARAAYCARAA
FISH873	TTCTCGGCCGCAT	TCTACTGTTGTGC	TCAACCAACCACAAAGACATTGGCAC	CACCTCAGGGTGTCCGAARAAYCARAA
FISH874	TTCTCGGCCGCAT	TGTATATTCAGCG	TCAACCAACCACAAAGACATTGGCAC	CACCTCAGGGTGTCCGAARAAYCARAA
FISH875	TTCTCGGCCGCAT	ACATCAGTAGTTC	TCAACCAACCACAAAGACATTGGCAC	CACCTCAGGGTGTCCGAARAAYCARAA
FISH876	TTCTCGGCCGCAT	AGCGCTGGACCAA	TCAACCAACCACAAAGACATTGGCAC	CACCTCAGGGTGTCCGAARAAYCARAA
FISH877	TTCTCGGCCGCAT	CAAGATCGGTACC	TCAACCAACCACAAAGACATTGGCAC	CACCTCAGGGTGTCCGAARAAYCARAA
FISH878	TTCTCGGCCGCAT	CCAGCCTGACGGT	TCAACCAACCACAAAGACATTGGCAC	CACCTCAGGGTGTCCGAARAAYCARAA
FISH879	TTCTCGGCCGCAT	CCGAAGCCGGTTC	TCAACCAACCACAAAGACATTGGCAC	CACCTCAGGGTGTCCGAARAAYCARAA
FISH880	TTCTCGGCCGCAT	CCGAGCAGCTGTT	TCAACCAACCACAAAGACATTGGCAC	CACCTCAGGGTGTCCGAARAAYCARAA
FISH881	TTCTCGGCCGCAT	CCTCCGCACAATC	TCAACCAACCACAAAGACATTGGCAC	CACCTCAGGGTGTCCGAARAAYCARAA
FISH882	TTCTCGGCCGCAT	CTCTAACCTATTA	TCAACCAACCACAAAGACATTGGCAC	CACCTCAGGGTGTCCGAARAAYCARAA
FISH883	TTCTCGGCCGCAT	GCACCTTGACATA	TCAACCAACCACAAAGACATTGGCAC	CACCTCAGGGTGTCCGAARAAYCARAA
FISH884	TTCTCGGCCGCAT	TAAGCGTGCTGAA	TCAACCAACCACAAAGACATTGGCAC	CACCTCAGGGTGTCCGAARAAYCARAA
FISH885	TTCTCGGCCGCAT	TTCGGCACAGGAG	TCAACCAACCACAAAGACATTGGCAC	CACCTCAGGGTGTCCGAARAAYCARAA
FISH886	TTCTCGGCCGCAT	AGACTCGATTGAG	TCAACCAACCACAAAGACATTGGCAC	CACCTCAGGGTGTCCGAARAAYCARAA
FISH887	TTCTCGGCCGCAT	ATCCTTCTGTTCT	TCAACCAACCACAAAGACATTGGCAC	CACCTCAGGGTGTCCGAARAAYCARAA
FISH888	TTCTCGGCCGCAT	CGTTACTTAGGTC	TCAACCAACCACAAAGACATTGGCAC	CACCTCAGGGTGTCCGAARAAYCARAA
FISH889	TTCTCGGCCGCAT	CTGGTTGGCTATC	TCAACCAACCACAAAGACATTGGCAC	CACCTCAGGGTGTCCGAARAAYCARAA
FISH890	TTCTCGGCCGCAT	GCACCAACGATTG	TCAACCAACCACAAAGACATTGGCAC	CACCTCAGGGTGTCCGAARAAYCARAA
FISH891	TTCTCGGCCGCAT	TCTTATGCATAAC	TCAACCAACCACAAAGACATTGGCAC	CACCTCAGGGTGTCCGAARAAYCARAA
FISH892	TTCTCGGCCGCAT	TTAGGTGTGGACC	TCAACCAACCACAAAGACATTGGCAC	CACCTCAGGGTGTCCGAARAAYCARAA
FISH893	TTCTCGGCCGCAT	TTCTTCTGGAACA	TCAACCAACCACAAAGACATTGGCAC	CACCTCAGGGTGTCCGAARAAYCARAA
FISH894	TTCTCGGCCGCAT	AGCAAGTGGCTCT	TCAACCAACCACAAAGACATTGGCAC	CACCTCAGGGTGTCCGAARAAYCARAA
FISH895	TTCTCGGCCGCAT	TCAAGTCACTAAT	TCAACCAACCACAAAGACATTGGCAC	CACCTCAGGGTGTCCGAARAAYCARAA
Negative10B	TTCTCGGCCGCAT	ATGAAGACTACTG	TCAACCAACCACAAAGACATTGGCAC	CACCTCAGGGTGTCCGAARAAYCARAA
FISH897	TTCTCGGCCGCAT	CACCGGTAGAACC	TCAACCAACCACAAAGACATTGGCAC	CACCTCAGGGTGTCCGAARAAYCARAA
FISH898	TTCTCGGCCGCAT	CAGAACAACGCAT	TCAACCAACCACAAAGACATTGGCAC	CACCTCAGGGTGTCCGAARAAYCARAA
FISH899	TTCTCGGCCGCAT	CCTGCCGAGAACG	TCAACCAACCACAAAGACATTGGCAC	CACCTCAGGGTGTCCGAARAAYCARAA
FISH900	TTCTCGGCCGCAT	GTGATGGAGCGGT	TCAACCAACCACAAAGACATTGGCAC	CACCTCAGGGTGTCCGAARAAYCARAA
FISH901	TTCTCGGCCGCAT	TACGAACTATAGC	TCAACCAACCACAAAGACATTGGCAC	CACCTCAGGGTGTCCGAARAAYCARAA
FISH902	TTCTCGGCCGCAT	TACGGACCGCTCA	TCAACCAACCACAAAGACATTGGCAC	CACCTCAGGGTGTCCGAARAAYCARAA
FISH903	TTCTCGGCCGCAT	TGGACGCTAGATC	TCAACCAACCACAAAGACATTGGCAC	CACCTCAGGGTGTCCGAARAAYCARAA
FISH904	TTCTCGGCCGCAT	AGTCTTCACCTCC	TCAACCAACCACAAAGACATTGGCAC	CACCTCAGGGTGTCCGAARAAYCARAA
FISH905	TTCTCGGCCGCAT	AGTGCTTATCCGT	TCAACCAACCACAAAGACATTGGCAC	CACCTCAGGGTGTCCGAARAAYCARAA
FISH906	TTCTCGGCCGCAT	ATCGCTGCCTGGC	TCAACCAACCACAAAGACATTGGCAC	CACCTCAGGGTGTCCGAARAAYCARAA
FISH907	TTCTCGGCCGCAT	ATGCTTGCGACAG	TCAACCAACCACAAAGACATTGGCAC	CACCTCAGGGTGTCCGAARAAYCARAA
FISH908	TTCTCGGCCGCAT	CAATCCTCAAGAG	TCAACCAACCACAAAGACATTGGCAC	CACCTCAGGGTGTCCGAARAAYCARAA
FISH909	TTCTCGGCCGCAT	CATGCACACCTCT	TCAACCAACCACAAAGACATTGGCAC	CACCTCAGGGTGTCCGAARAAYCARAA
FISH910	TTCTCGGCCGCAT	CGGAGAATATTAT	TCAACCAACCACAAAGACATTGGCAC	CACCTCAGGGTGTCCGAARAAYCARAA
FISH911	TTCTCGGCCGCAT	GAGCGAAGGTAGT	TCAACCAACCACAAAGACATTGGCAC	CACCTCAGGGTGTCCGAARAAYCARAA
FISH912	TTCTCGGCCGCAT	GGCGACTGTTCCT	TCAACCAACCACAAAGACATTGGCAC	CACCTCAGGGTGTCCGAARAAYCARAA
FISH913	TTCTCGGCCGCAT	GTCAGTTAACGAC	TCAACCAACCACAAAGACATTGGCAC	CACCTCAGGGTGTCCGAARAAYCARAA
FISH914	TTCTCGGCCGCAT	TCCACAGATACAG	TCAACCAACCACAAAGACATTGGCAC	CACCTCAGGGTGTCCGAARAAYCARAA
FISH915	TTCTCGGCCGCAT	TCGAGTTGTAACT	TCAACCAACCACAAAGACATTGGCAC	CACCTCAGGGTGTCCGAARAAYCARAA
FISH916	TTCTCGGCCGCAT	TCGGTCTTAGACG	TCAACCAACCACAAAGACATTGGCAC	CACCTCAGGGTGTCCGAARAAYCARAA
FISH917	TTCTCGGCCGCAT	TCTAAGGAGTTAT	TCAACCAACCACAAAGACATTGGCAC	CACCTCAGGGTGTCCGAARAAYCARAA
FISH918	TTCTCGGCCGCAT	TCTATCTCTCGCT	TCAACCAACCACAAAGACATTGGCAC	CACCTCAGGGTGTCCGAARAAYCARAA
FISH919	TTCTCGGCCGCAT	TGTGAAGTTGCCA	TCAACCAACCACAAAGACATTGGCAC	CACCTCAGGGTGTCCGAARAAYCARAA
FISH920	TTCTCGGCCGCAT	TTACCATTCCTCA	TCAACCAACCACAAAGACATTGGCAC	CACCTCAGGGTGTCCGAARAAYCARAA
FISH921	TTCTCGGCCGCAT	AGATTCTACACAA	TCAACCAACCACAAAGACATTGGCAC	CACCTCAGGGTGTCCGAARAAYCARAA
FISH922	TTCTCGGCCGCAT	ATGCGATTAATTG	TCAACCAACCACAAAGACATTGGCAC	CACCTCAGGGTGTCCGAARAAYCARAA
FISH923	TTCTCGGCCGCAT	CCGTAGTGTTGAT	TCAACCAACCACAAAGACATTGGCAC	CACCTCAGGGTGTCCGAARAAYCARAA
FISH924	TTCTCGGCCGCAT	CCTGTACCATTGT	TCAACCAACCACAAAGACATTGGCAC	CACCTCAGGGTGTCCGAARAAYCARAA
FISH925	TTCTCGGCCGCAT	GGCTGTTACAACA	TCAACCAACCACAAAGACATTGGCAC	CACCTCAGGGTGTCCGAARAAYCARAA
FISH926	TTCTCGGCCGCAT	GGTTCAATGACGC	TCAACCAACCACAAAGACATTGGCAC	CACCTCAGGGTGTCCGAARAAYCARAA
FISH927	TTCTCGGCCGCAT	GGTTCCTGCACTT	TCAACCAACCACAAAGACATTGGCAC	CACCTCAGGGTGTCCGAARAAYCARAA
FISH928	TTCTCGGCCGCAT	GTCCAACTTCAGT	TCAACCAACCACAAAGACATTGGCAC	CACCTCAGGGTGTCCGAARAAYCARAA
FISH929	TTCTCGGCCGCAT	GTCCAGGCCTTCT	TCAACCAACCACAAAGACATTGGCAC	CACCTCAGGGTGTCCGAARAAYCARAA
FISH930	TTCTCGGCCGCAT	GTGACGCCGTATT	TCAACCAACCACAAAGACATTGGCAC	CACCTCAGGGTGTCCGAARAAYCARAA
FISH931	TTCTCGGCCGCAT	TGCAGCAACCAGC	TCAACCAACCACAAAGACATTGGCAC	CACCTCAGGGTGTCCGAARAAYCARAA
FISH932	TTCTCGGCCGCAT	TGGACATGGCATT	TCAACCAACCACAAAGACATTGGCAC	CACCTCAGGGTGTCCGAARAAYCARAA
FISH933	TTCTCGGCCGCAT	TGGTGGTCATTCA	TCAACCAACCACAAAGACATTGGCAC	CACCTCAGGGTGTCCGAARAAYCARAA
FISH934	TTCTCGGCCGCAT	TTACCAGAGCCTG	TCAACCAACCACAAAGACATTGGCAC	CACCTCAGGGTGTCCGAARAAYCARAA
FISH935	TTCTCGGCCGCAT	TTCCGCGGCATAG	TCAACCAACCACAAAGACATTGGCAC	CACCTCAGGGTGTCCGAARAAYCARAA
FISH936	TTCTCGGCCGCAT	ACAACCATTGGCA	TCAACCAACCACAAAGACATTGGCAC	CACCTCAGGGTGTCCGAARAAYCARAA
FISH937	TTCTCGGCCGCAT	AGCCTAGCCAACT	TCAACCAACCACAAAGACATTGGCAC	CACCTCAGGGTGTCCGAARAAYCARAA
Negative10C	TTCTCGGCCGCAT	ATAATCGAGGCTT	TCAACCAACCACAAAGACATTGGCAC	CACCTCAGGGTGTCCGAARAAYCARAA
Negative10D	TTCTCGGCCGCAT	CTGAGTCAGAAGT	TCAACCAACCACAAAGACATTGGCAC	CACCTCAGGGTGTCCGAARAAYCARAA
FISH940	TTCTCGGCCGCAT	GATAGGCGCCTTG	TCAACCAACCACAAAGACATTGGCAC	CACCTCAGGGTGTCCGAARAAYCARAA
FISH941	TTGGCGGTAAGAA	ATCCGGTCGGAGA	TCAACCAACCACAAAGACATTGGCAC	CACCTCAGGGTGTCCGAARAAYCARAA
FISH942	TTGGCGGTAAGAA	CTGAGGTGATCAG	TCAACCAACCACAAAGACATTGGCAC	CACCTCAGGGTGTCCGAARAAYCARAA
FISH943	TTGGCGGTAAGAA	AGTGTCCTGCTAG	TCAACCAACCACAAAGACATTGGCAC	CACCTCAGGGTGTCCGAARAAYCARAA
FISH944	TTGGCGGTAAGAA	ATAAGCAATTCGA	TCAACCAACCACAAAGACATTGGCAC	CACCTCAGGGTGTCCGAARAAYCARAA
FISH945	TTGGCGGTAAGAA	ATCTAACAGGACC	TCAACCAACCACAAAGACATTGGCAC	CACCTCAGGGTGTCCGAARAAYCARAA
FISH946	TTGGCGGTAAGAA	CATTATATAGCCA	TCAACCAACCACAAAGACATTGGCAC	CACCTCAGGGTGTCCGAARAAYCARAA
FISH947	TTGGCGGTAAGAA	CCTGATTACGTAA	TCAACCAACCACAAAGACATTGGCAC	CACCTCAGGGTGTCCGAARAAYCARAA
FISH948	TTGGCGGTAAGAA	CTAATACACACCG	TCAACCAACCACAAAGACATTGGCAC	CACCTCAGGGTGTCCGAARAAYCARAA
FISH949	TTGGCGGTAAGAA	TTATGACCGTTGC	TCAACCAACCACAAAGACATTGGCAC	CACCTCAGGGTGTCCGAARAAYCARAA
FISH950	TTGGCGGTAAGAA	TTCTCGGCCGCAT	TCAACCAACCACAAAGACATTGGCAC	CACCTCAGGGTGTCCGAARAAYCARAA
FISH951	TTGGCGGTAAGAA	TTGGCGGTAAGAA	TCAACCAACCACAAAGACATTGGCAC	CACCTCAGGGTGTCCGAARAAYCARAA
FISH952	TTGGCGGTAAGAA	ACTTGTGCACCTG	TCAACCAACCACAAAGACATTGGCAC	CACCTCAGGGTGTCCGAARAAYCARAA
FISH953	TTGGCGGTAAGAA	CATGCCTTGATAC	TCAACCAACCACAAAGACATTGGCAC	CACCTCAGGGTGTCCGAARAAYCARAA
FISH954	TTGGCGGTAAGAA	CTGACGTTCGGTA	TCAACCAACCACAAAGACATTGGCAC	CACCTCAGGGTGTCCGAARAAYCARAA
FISH955	TTGGCGGTAAGAA	GAGGAGAGACACA	TCAACCAACCACAAAGACATTGGCAC	CACCTCAGGGTGTCCGAARAAYCARAA
FISH956	TTGGCGGTAAGAA	GCCGGTCCAAGTG	TCAACCAACCACAAAGACATTGGCAC	CACCTCAGGGTGTCCGAARAAYCARAA
FISH957	TTGGCGGTAAGAA	TTGCGTCTCACGC	TCAACCAACCACAAAGACATTGGCAC	CACCTCAGGGTGTCCGAARAAYCARAA
FISH958	TTGGCGGTAAGAA	TTATTCGCACACT	TCAACCAACCACAAAGACATTGGCAC	CACCTCAGGGTGTCCGAARAAYCARAA
FISH959	TTGGCGGTAAGAA	TGCACAGGCGGCA	TCAACCAACCACAAAGACATTGGCAC	CACCTCAGGGTGTCCGAARAAYCARAA
FISH960	TTGGCGGTAAGAA	AACATGTGGTAAG	TCAACCAACCACAAAGACATTGGCAC	CACCTCAGGGTGTCCGAARAAYCARAA
FISH961	TTGGCGGTAAGAA	ACGCGCTCTTATA	TCAACCAACCACAAAGACATTGGCAC	CACCTCAGGGTGTCCGAARAAYCARAA
FISH962	TTGGCGGTAAGAA	CAATGTTAATGGT	TCAACCAACCACAAAGACATTGGCAC	CACCTCAGGGTGTCCGAARAAYCARAA
FISH963	TTGGCGGTAAGAA	CTAGGATATAGTT	TCAACCAACCACAAAGACATTGGCAC	CACCTCAGGGTGTCCGAARAAYCARAA
FISH964	TTGGCGGTAAGAA	CTGTAGGCGAGGA	TCAACCAACCACAAAGACATTGGCAC	CACCTCAGGGTGTCCGAARAAYCARAA
FISH965	TTGGCGGTAAGAA	CTGTCGAGGCGAC	TCAACCAACCACAAAGACATTGGCAC	CACCTCAGGGTGTCCGAARAAYCARAA
FISH966	TTGGCGGTAAGAA	GACTAATGAGGAA	TCAACCAACCACAAAGACATTGGCAC	CACCTCAGGGTGTCCGAARAAYCARAA
FISH967	TTGGCGGTAAGAA	TATCCGTAATCAT	TCAACCAACCACAAAGACATTGGCAC	CACCTCAGGGTGTCCGAARAAYCARAA
FISH968	TTGGCGGTAAGAA	TCCTGGAGGATAA	TCAACCAACCACAAAGACATTGGCAC	CACCTCAGGGTGTCCGAARAAYCARAA
FISH969	TTGGCGGTAAGAA	TCTACTGTTGTGC	TCAACCAACCACAAAGACATTGGCAC	CACCTCAGGGTGTCCGAARAAYCARAA
FISH970	TTGGCGGTAAGAA	TGTATATTCAGCG	TCAACCAACCACAAAGACATTGGCAC	CACCTCAGGGTGTCCGAARAAYCARAA
FISH971	TTGGCGGTAAGAA	ACATCAGTAGTTC	TCAACCAACCACAAAGACATTGGCAC	CACCTCAGGGTGTCCGAARAAYCARAA
FISH972	TTGGCGGTAAGAA	AGCGCTGGACCAA	TCAACCAACCACAAAGACATTGGCAC	CACCTCAGGGTGTCCGAARAAYCARAA
FISH973	TTGGCGGTAAGAA	CAAGATCGGTACC	TCAACCAACCACAAAGACATTGGCAC	CACCTCAGGGTGTCCGAARAAYCARAA
FISH974	TTGGCGGTAAGAA	CCAGCCTGACGGT	TCAACCAACCACAAAGACATTGGCAC	CACCTCAGGGTGTCCGAARAAYCARAA
FISH975	TTGGCGGTAAGAA	CCGAAGCCGGTTC	TCAACCAACCACAAAGACATTGGCAC	CACCTCAGGGTGTCCGAARAAYCARAA
FISH976	TTGGCGGTAAGAA	CCGAGCAGCTGTT	TCAACCAACCACAAAGACATTGGCAC	CACCTCAGGGTGTCCGAARAAYCARAA
FISH977	TTGGCGGTAAGAA	CCTCCGCACAATC	TCAACCAACCACAAAGACATTGGCAC	CACCTCAGGGTGTCCGAARAAYCARAA
FISH978	TTGGCGGTAAGAA	CTCTAACCTATTA	TCAACCAACCACAAAGACATTGGCAC	CACCTCAGGGTGTCCGAARAAYCARAA
FISH979	TTGGCGGTAAGAA	GCACCTTGACATA	TCAACCAACCACAAAGACATTGGCAC	CACCTCAGGGTGTCCGAARAAYCARAA
FISH980	TTGGCGGTAAGAA	TAAGCGTGCTGAA	TCAACCAACCACAAAGACATTGGCAC	CACCTCAGGGTGTCCGAARAAYCARAA
FISH981	TTGGCGGTAAGAA	TTCGGCACAGGAG	TCAACCAACCACAAAGACATTGGCAC	CACCTCAGGGTGTCCGAARAAYCARAA
FISH982	TTGGCGGTAAGAA	AGACTCGATTGAG	TCAACCAACCACAAAGACATTGGCAC	CACCTCAGGGTGTCCGAARAAYCARAA
FISH983	TTGGCGGTAAGAA	ATCCTTCTGTTCT	TCAACCAACCACAAAGACATTGGCAC	CACCTCAGGGTGTCCGAARAAYCARAA
FISH984	TTGGCGGTAAGAA	CGTTACTTAGGTC	TCAACCAACCACAAAGACATTGGCAC	CACCTCAGGGTGTCCGAARAAYCARAA
FISH985	TTGGCGGTAAGAA	CTGGTTGGCTATC	TCAACCAACCACAAAGACATTGGCAC	CACCTCAGGGTGTCCGAARAAYCARAA
FISH986	TTGGCGGTAAGAA	GCACCAACGATTG	TCAACCAACCACAAAGACATTGGCAC	CACCTCAGGGTGTCCGAARAAYCARAA
FISH987	TTGGCGGTAAGAA	TCTTATGCATAAC	TCAACCAACCACAAAGACATTGGCAC	CACCTCAGGGTGTCCGAARAAYCARAA
FISH988	TTGGCGGTAAGAA	TTAGGTGTGGACC	TCAACCAACCACAAAGACATTGGCAC	CACCTCAGGGTGTCCGAARAAYCARAA
FISH989	TTGGCGGTAAGAA	TTCTTCTGGAACA	TCAACCAACCACAAAGACATTGGCAC	CACCTCAGGGTGTCCGAARAAYCARAA
FISH990	TTGGCGGTAAGAA	AGCAAGTGGCTCT	TCAACCAACCACAAAGACATTGGCAC	CACCTCAGGGTGTCCGAARAAYCARAA
FISH991	TTGGCGGTAAGAA	TCAAGTCACTAAT	TCAACCAACCACAAAGACATTGGCAC	CACCTCAGGGTGTCCGAARAAYCARAA
FISH992	TTGGCGGTAAGAA	ATGAAGACTACTG	TCAACCAACCACAAAGACATTGGCAC	CACCTCAGGGTGTCCGAARAAYCARAA
FISH993	TTGGCGGTAAGAA	CACCGGTAGAACC	TCAACCAACCACAAAGACATTGGCAC	CACCTCAGGGTGTCCGAARAAYCARAA
FISH994	TTGGCGGTAAGAA	CAGAACAACGCAT	TCAACCAACCACAAAGACATTGGCAC	CACCTCAGGGTGTCCGAARAAYCARAA
FISH995	TTGGCGGTAAGAA	CCTGCCGAGAACG	TCAACCAACCACAAAGACATTGGCAC	CACCTCAGGGTGTCCGAARAAYCARAA
FISH996	TTGGCGGTAAGAA	GTGATGGAGCGGT	TCAACCAACCACAAAGACATTGGCAC	CACCTCAGGGTGTCCGAARAAYCARAA
FISH997	TTGGCGGTAAGAA	TACGAACTATAGC	TCAACCAACCACAAAGACATTGGCAC	CACCTCAGGGTGTCCGAARAAYCARAA
FISH998	TTGGCGGTAAGAA	TACGGACCGCTCA	TCAACCAACCACAAAGACATTGGCAC	CACCTCAGGGTGTCCGAARAAYCARAA
FISH999	TTGGCGGTAAGAA	TGGACGCTAGATC	TCAACCAACCACAAAGACATTGGCAC	CACCTCAGGGTGTCCGAARAAYCARAA
FISH1000	TTGGCGGTAAGAA	AGTCTTCACCTCC	TCAACCAACCACAAAGACATTGGCAC	CACCTCAGGGTGTCCGAARAAYCARAA
FISH1001	TTGGCGGTAAGAA	AGTGCTTATCCGT	TCAACCAACCACAAAGACATTGGCAC	CACCTCAGGGTGTCCGAARAAYCARAA
FISH1002	TTGGCGGTAAGAA	ATCGCTGCCTGGC	TCAACCAACCACAAAGACATTGGCAC	CACCTCAGGGTGTCCGAARAAYCARAA
FISH1003	TTGGCGGTAAGAA	ATGCTTGCGACAG	TCAACCAACCACAAAGACATTGGCAC	CACCTCAGGGTGTCCGAARAAYCARAA
FISH1004	TTGGCGGTAAGAA	CAATCCTCAAGAG	TCAACCAACCACAAAGACATTGGCAC	CACCTCAGGGTGTCCGAARAAYCARAA
FISH1005	TTGGCGGTAAGAA	CATGCACACCTCT	TCAACCAACCACAAAGACATTGGCAC	CACCTCAGGGTGTCCGAARAAYCARAA
FISH1006	TTGGCGGTAAGAA	CGGAGAATATTAT	TCAACCAACCACAAAGACATTGGCAC	CACCTCAGGGTGTCCGAARAAYCARAA
FISH1007	TTGGCGGTAAGAA	GAGCGAAGGTAGT	TCAACCAACCACAAAGACATTGGCAC	CACCTCAGGGTGTCCGAARAAYCARAA
FISH1008	TTGGCGGTAAGAA	GGCGACTGTTCCT	TCAACCAACCACAAAGACATTGGCAC	CACCTCAGGGTGTCCGAARAAYCARAA
FISH1009	TTGGCGGTAAGAA	GTCAGTTAACGAC	TCAACCAACCACAAAGACATTGGCAC	CACCTCAGGGTGTCCGAARAAYCARAA
FISH1010	TTGGCGGTAAGAA	TCCACAGATACAG	TCAACCAACCACAAAGACATTGGCAC	CACCTCAGGGTGTCCGAARAAYCARAA
FISH1011	TTGGCGGTAAGAA	TCGAGTTGTAACT	TCAACCAACCACAAAGACATTGGCAC	CACCTCAGGGTGTCCGAARAAYCARAA
FISH1012	TTGGCGGTAAGAA	TCGGTCTTAGACG	TCAACCAACCACAAAGACATTGGCAC	CACCTCAGGGTGTCCGAARAAYCARAA
FISH1013	TTGGCGGTAAGAA	TCTAAGGAGTTAT	TCAACCAACCACAAAGACATTGGCAC	CACCTCAGGGTGTCCGAARAAYCARAA
FISH1014	TTGGCGGTAAGAA	TCTATCTCTCGCT	TCAACCAACCACAAAGACATTGGCAC	CACCTCAGGGTGTCCGAARAAYCARAA
FISH1015	TTGGCGGTAAGAA	TGTGAAGTTGCCA	TCAACCAACCACAAAGACATTGGCAC	CACCTCAGGGTGTCCGAARAAYCARAA
FISH1016	TTGGCGGTAAGAA	TTACCATTCCTCA	TCAACCAACCACAAAGACATTGGCAC	CACCTCAGGGTGTCCGAARAAYCARAA
FISH1017	TTGGCGGTAAGAA	AGATTCTACACAA	TCAACCAACCACAAAGACATTGGCAC	CACCTCAGGGTGTCCGAARAAYCARAA
FISH1018	TTGGCGGTAAGAA	ATGCGATTAATTG	TCAACCAACCACAAAGACATTGGCAC	CACCTCAGGGTGTCCGAARAAYCARAA
FISH1019	TTGGCGGTAAGAA	CCGTAGTGTTGAT	TCAACCAACCACAAAGACATTGGCAC	CACCTCAGGGTGTCCGAARAAYCARAA
FISH1020	TTGGCGGTAAGAA	CCTGTACCATTGT	TCAACCAACCACAAAGACATTGGCAC	CACCTCAGGGTGTCCGAARAAYCARAA
FISH1021	TTGGCGGTAAGAA	GGCTGTTACAACA	TCAACCAACCACAAAGACATTGGCAC	CACCTCAGGGTGTCCGAARAAYCARAA
FISH1022	TTGGCGGTAAGAA	GGTTCAATGACGC	TCAACCAACCACAAAGACATTGGCAC	CACCTCAGGGTGTCCGAARAAYCARAA
FISH1023	TTGGCGGTAAGAA	GGTTCCTGCACTT	TCAACCAACCACAAAGACATTGGCAC	CACCTCAGGGTGTCCGAARAAYCARAA
FISH1024	TTGGCGGTAAGAA	GTCCAACTTCAGT	TCAACCAACCACAAAGACATTGGCAC	CACCTCAGGGTGTCCGAARAAYCARAA
FISH1025	TTGGCGGTAAGAA	GTCCAGGCCTTCT	TCAACCAACCACAAAGACATTGGCAC	CACCTCAGGGTGTCCGAARAAYCARAA
FISH1026	TTGGCGGTAAGAA	GTGACGCCGTATT	TCAACCAACCACAAAGACATTGGCAC	CACCTCAGGGTGTCCGAARAAYCARAA
FISH1027	TTGGCGGTAAGAA	TGCAGCAACCAGC	TCAACCAACCACAAAGACATTGGCAC	CACCTCAGGGTGTCCGAARAAYCARAA
FISH1028	TTGGCGGTAAGAA	TGGACATGGCATT	TCAACCAACCACAAAGACATTGGCAC	CACCTCAGGGTGTCCGAARAAYCARAA
FISH1029	TTGGCGGTAAGAA	TGGTGGTCATTCA	TCAACCAACCACAAAGACATTGGCAC	CACCTCAGGGTGTCCGAARAAYCARAA
FISH1030	TTGGCGGTAAGAA	TTACCAGAGCCTG	TCAACCAACCACAAAGACATTGGCAC	CACCTCAGGGTGTCCGAARAAYCARAA
FISH1031	TTGGCGGTAAGAA	TTCCGCGGCATAG	TCAACCAACCACAAAGACATTGGCAC	CACCTCAGGGTGTCCGAARAAYCARAA
FISH1032	TTGGCGGTAAGAA	ACAACCATTGGCA	TCAACCAACCACAAAGACATTGGCAC	CACCTCAGGGTGTCCGAARAAYCARAA
FISH1033	TTGGCGGTAAGAA	AGCCTAGCCAACT	TCAACCAACCACAAAGACATTGGCAC	CACCTCAGGGTGTCCGAARAAYCARAA
FISH1034	TTGGCGGTAAGAA	ATAATCGAGGCTT	TCAACCAACCACAAAGACATTGGCAC	CACCTCAGGGTGTCCGAARAAYCARAA
FISH1035	TTGGCGGTAAGAA	CTGAGTCAGAAGT	TCAACCAACCACAAAGACATTGGCAC	CACCTCAGGGTGTCCGAARAAYCARAA
FISH1036	TTGGCGGTAAGAA	GATAGGCGCCTTG	TCAACCAACCACAAAGACATTGGCAC	CACCTCAGGGTGTCCGAARAAYCARAA
FISH1037	ACTTGTGCACCTG	ATCCGGTCGGAGA	TCAACCAACCACAAAGACATTGGCAC	CACCTCAGGGTGTCCGAARAAYCARAA
FISH1038	ACTTGTGCACCTG	CTGAGGTGATCAG	TCAACCAACCACAAAGACATTGGCAC	CACCTCAGGGTGTCCGAARAAYCARAA
FISH1039	ACTTGTGCACCTG	AGTGTCCTGCTAG	TCAACCAACCACAAAGACATTGGCAC	CACCTCAGGGTGTCCGAARAAYCARAA
FISH1040	ACTTGTGCACCTG	ATAAGCAATTCGA	TCAACCAACCACAAAGACATTGGCAC	CACCTCAGGGTGTCCGAARAAYCARAA
FISH1041	ACTTGTGCACCTG	ATCTAACAGGACC	TCAACCAACCACAAAGACATTGGCAC	CACCTCAGGGTGTCCGAARAAYCARAA
FISH1042	ACTTGTGCACCTG	CATTATATAGCCA	TCAACCAACCACAAAGACATTGGCAC	CACCTCAGGGTGTCCGAARAAYCARAA
FISH1043	ACTTGTGCACCTG	CCTGATTACGTAA	TCAACCAACCACAAAGACATTGGCAC	CACCTCAGGGTGTCCGAARAAYCARAA
FISH1044	ACTTGTGCACCTG	CTAATACACACCG	TCAACCAACCACAAAGACATTGGCAC	CACCTCAGGGTGTCCGAARAAYCARAA
FISH1045	ACTTGTGCACCTG	TTATGACCGTTGC	TCAACCAACCACAAAGACATTGGCAC	CACCTCAGGGTGTCCGAARAAYCARAA
FISH1046	ACTTGTGCACCTG	TTCTCGGCCGCAT	TCAACCAACCACAAAGACATTGGCAC	CACCTCAGGGTGTCCGAARAAYCARAA
FISH1047	ACTTGTGCACCTG	TTGGCGGTAAGAA	TCAACCAACCACAAAGACATTGGCAC	CACCTCAGGGTGTCCGAARAAYCARAA
FISH1048	ACTTGTGCACCTG	ACTTGTGCACCTG	TCAACCAACCACAAAGACATTGGCAC	CACCTCAGGGTGTCCGAARAAYCARAA
FISH1049	ACTTGTGCACCTG	CATGCCTTGATAC	TCAACCAACCACAAAGACATTGGCAC	CACCTCAGGGTGTCCGAARAAYCARAA
FISH1050	ACTTGTGCACCTG	CTGACGTTCGGTA	TCAACCAACCACAAAGACATTGGCAC	CACCTCAGGGTGTCCGAARAAYCARAA
FISH1051	ACTTGTGCACCTG	GAGGAGAGACACA	TCAACCAACCACAAAGACATTGGCAC	CACCTCAGGGTGTCCGAARAAYCARAA
FISH1052	ACTTGTGCACCTG	GCCGGTCCAAGTG	TCAACCAACCACAAAGACATTGGCAC	CACCTCAGGGTGTCCGAARAAYCARAA
FISH1053	ACTTGTGCACCTG	TTGCGTCTCACGC	TCAACCAACCACAAAGACATTGGCAC	CACCTCAGGGTGTCCGAARAAYCARAA
FISH1054	ACTTGTGCACCTG	TTATTCGCACACT	TCAACCAACCACAAAGACATTGGCAC	CACCTCAGGGTGTCCGAARAAYCARAA
FISH1055	ACTTGTGCACCTG	TGCACAGGCGGCA	TCAACCAACCACAAAGACATTGGCAC	CACCTCAGGGTGTCCGAARAAYCARAA
FISH1056	ACTTGTGCACCTG	AACATGTGGTAAG	TCAACCAACCACAAAGACATTGGCAC	CACCTCAGGGTGTCCGAARAAYCARAA
FISH1057	ACTTGTGCACCTG	ACGCGCTCTTATA	TCAACCAACCACAAAGACATTGGCAC	CACCTCAGGGTGTCCGAARAAYCARAA
FISH1058	ACTTGTGCACCTG	CAATGTTAATGGT	TCAACCAACCACAAAGACATTGGCAC	CACCTCAGGGTGTCCGAARAAYCARAA
FISH1059	ACTTGTGCACCTG	CTAGGATATAGTT	TCAACCAACCACAAAGACATTGGCAC	CACCTCAGGGTGTCCGAARAAYCARAA
FISH1060	ACTTGTGCACCTG	CTGTAGGCGAGGA	TCAACCAACCACAAAGACATTGGCAC	CACCTCAGGGTGTCCGAARAAYCARAA
FISH1061	ACTTGTGCACCTG	CTGTCGAGGCGAC	TCAACCAACCACAAAGACATTGGCAC	CACCTCAGGGTGTCCGAARAAYCARAA
FISH1062	ACTTGTGCACCTG	GACTAATGAGGAA	TCAACCAACCACAAAGACATTGGCAC	CACCTCAGGGTGTCCGAARAAYCARAA
FISH1063	ACTTGTGCACCTG	TATCCGTAATCAT	TCAACCAACCACAAAGACATTGGCAC	CACCTCAGGGTGTCCGAARAAYCARAA
FISH1064	ACTTGTGCACCTG	TCCTGGAGGATAA	TCAACCAACCACAAAGACATTGGCAC	CACCTCAGGGTGTCCGAARAAYCARAA
Negative12A	ACTTGTGCACCTG	TCTACTGTTGTGC	TCAACCAACCACAAAGACATTGGCAC	CACCTCAGGGTGTCCGAARAAYCARAA
FISH1066	ACTTGTGCACCTG	TGTATATTCAGCG	TCAACCAACCACAAAGACATTGGCAC	CACCTCAGGGTGTCCGAARAAYCARAA
FISH1067	ACTTGTGCACCTG	ACATCAGTAGTTC	TCAACCAACCACAAAGACATTGGCAC	CACCTCAGGGTGTCCGAARAAYCARAA
FISH1068	ACTTGTGCACCTG	AGCGCTGGACCAA	TCAACCAACCACAAAGACATTGGCAC	CACCTCAGGGTGTCCGAARAAYCARAA
FISH1069	ACTTGTGCACCTG	CAAGATCGGTACC	TCAACCAACCACAAAGACATTGGCAC	CACCTCAGGGTGTCCGAARAAYCARAA
FISH1070	ACTTGTGCACCTG	CCAGCCTGACGGT	TCAACCAACCACAAAGACATTGGCAC	CACCTCAGGGTGTCCGAARAAYCARAA
FISH1071	ACTTGTGCACCTG	CCGAAGCCGGTTC	TCAACCAACCACAAAGACATTGGCAC	CACCTCAGGGTGTCCGAARAAYCARAA
FISH1072	ACTTGTGCACCTG	CCGAGCAGCTGTT	TCAACCAACCACAAAGACATTGGCAC	CACCTCAGGGTGTCCGAARAAYCARAA
FISH1073	ACTTGTGCACCTG	CCTCCGCACAATC	TCAACCAACCACAAAGACATTGGCAC	CACCTCAGGGTGTCCGAARAAYCARAA
FISH1074	ACTTGTGCACCTG	CTCTAACCTATTA	TCAACCAACCACAAAGACATTGGCAC	CACCTCAGGGTGTCCGAARAAYCARAA
FISH1075	ACTTGTGCACCTG	GCACCTTGACATA	TCAACCAACCACAAAGACATTGGCAC	CACCTCAGGGTGTCCGAARAAYCARAA
FISH1076	ACTTGTGCACCTG	TAAGCGTGCTGAA	TCAACCAACCACAAAGACATTGGCAC	CACCTCAGGGTGTCCGAARAAYCARAA
FISH1077	ACTTGTGCACCTG	TTCGGCACAGGAG	TCAACCAACCACAAAGACATTGGCAC	CACCTCAGGGTGTCCGAARAAYCARAA
FISH1078	ACTTGTGCACCTG	AGACTCGATTGAG	TCAACCAACCACAAAGACATTGGCAC	CACCTCAGGGTGTCCGAARAAYCARAA
FISH1079	ACTTGTGCACCTG	ATCCTTCTGTTCT	TCAACCAACCACAAAGACATTGGCAC	CACCTCAGGGTGTCCGAARAAYCARAA
FISH1080	ACTTGTGCACCTG	CGTTACTTAGGTC	TCAACCAACCACAAAGACATTGGCAC	CACCTCAGGGTGTCCGAARAAYCARAA
FISH1081	ACTTGTGCACCTG	CTGGTTGGCTATC	TCAACCAACCACAAAGACATTGGCAC	CACCTCAGGGTGTCCGAARAAYCARAA
FISH1082	ACTTGTGCACCTG	GCACCAACGATTG	TCAACCAACCACAAAGACATTGGCAC	CACCTCAGGGTGTCCGAARAAYCARAA
FISH1083	ACTTGTGCACCTG	TCTTATGCATAAC	TCAACCAACCACAAAGACATTGGCAC	CACCTCAGGGTGTCCGAARAAYCARAA
Negative12B	ACTTGTGCACCTG	TTAGGTGTGGACC	TCAACCAACCACAAAGACATTGGCAC	CACCTCAGGGTGTCCGAARAAYCARAA
FISH1085	ACTTGTGCACCTG	TTCTTCTGGAACA	TCAACCAACCACAAAGACATTGGCAC	CACCTCAGGGTGTCCGAARAAYCARAA
FISH1086	ACTTGTGCACCTG	AGCAAGTGGCTCT	TCAACCAACCACAAAGACATTGGCAC	CACCTCAGGGTGTCCGAARAAYCARAA
FISH1087	ACTTGTGCACCTG	TCAAGTCACTAAT	TCAACCAACCACAAAGACATTGGCAC	CACCTCAGGGTGTCCGAARAAYCARAA
FISH1088	ACTTGTGCACCTG	ATGAAGACTACTG	TCAACCAACCACAAAGACATTGGCAC	CACCTCAGGGTGTCCGAARAAYCARAA
FISH1089	ACTTGTGCACCTG	CACCGGTAGAACC	TCAACCAACCACAAAGACATTGGCAC	CACCTCAGGGTGTCCGAARAAYCARAA
FISH1090	ACTTGTGCACCTG	CAGAACAACGCAT	TCAACCAACCACAAAGACATTGGCAC	CACCTCAGGGTGTCCGAARAAYCARAA
FISH1091	ACTTGTGCACCTG	CCTGCCGAGAACG	TCAACCAACCACAAAGACATTGGCAC	CACCTCAGGGTGTCCGAARAAYCARAA
FISH1092	ACTTGTGCACCTG	GTGATGGAGCGGT	TCAACCAACCACAAAGACATTGGCAC	CACCTCAGGGTGTCCGAARAAYCARAA
FISH1093	ACTTGTGCACCTG	TACGAACTATAGC	TCAACCAACCACAAAGACATTGGCAC	CACCTCAGGGTGTCCGAARAAYCARAA
FISH1094	ACTTGTGCACCTG	TACGGACCGCTCA	TCAACCAACCACAAAGACATTGGCAC	CACCTCAGGGTGTCCGAARAAYCARAA
FISH1095	ACTTGTGCACCTG	TGGACGCTAGATC	TCAACCAACCACAAAGACATTGGCAC	CACCTCAGGGTGTCCGAARAAYCARAA
FISH1096	ACTTGTGCACCTG	AGTCTTCACCTCC	TCAACCAACCACAAAGACATTGGCAC	CACCTCAGGGTGTCCGAARAAYCARAA
FISH1097	ACTTGTGCACCTG	AGTGCTTATCCGT	TCAACCAACCACAAAGACATTGGCAC	CACCTCAGGGTGTCCGAARAAYCARAA
FISH1098	ACTTGTGCACCTG	ATCGCTGCCTGGC	TCAACCAACCACAAAGACATTGGCAC	CACCTCAGGGTGTCCGAARAAYCARAA
Negative12C	ACTTGTGCACCTG	ATGCTTGCGACAG	TCAACCAACCACAAAGACATTGGCAC	CACCTCAGGGTGTCCGAARAAYCARAA
FISH1100	ACTTGTGCACCTG	CAATCCTCAAGAG	TCAACCAACCACAAAGACATTGGCAC	CACCTCAGGGTGTCCGAARAAYCARAA
FISH1101	ACTTGTGCACCTG	CATGCACACCTCT	TCAACCAACCACAAAGACATTGGCAC	CACCTCAGGGTGTCCGAARAAYCARAA
FISH1102	ACTTGTGCACCTG	CGGAGAATATTAT	TCAACCAACCACAAAGACATTGGCAC	CACCTCAGGGTGTCCGAARAAYCARAA
Negative12D	ACTTGTGCACCTG	GAGCGAAGGTAGT	TCAACCAACCACAAAGACATTGGCAC	CACCTCAGGGTGTCCGAARAAYCARAA
FISH1104	ACTTGTGCACCTG	GGCGACTGTTCCT	TCAACCAACCACAAAGACATTGGCAC	CACCTCAGGGTGTCCGAARAAYCARAA
FISH1105	ACTTGTGCACCTG	GTCAGTTAACGAC	TCAACCAACCACAAAGACATTGGCAC	CACCTCAGGGTGTCCGAARAAYCARAA
FISH1106	ACTTGTGCACCTG	TCCACAGATACAG	TCAACCAACCACAAAGACATTGGCAC	CACCTCAGGGTGTCCGAARAAYCARAA
FISH1107	ACTTGTGCACCTG	TCGAGTTGTAACT	TCAACCAACCACAAAGACATTGGCAC	CACCTCAGGGTGTCCGAARAAYCARAA
FISH1108	ACTTGTGCACCTG	TCGGTCTTAGACG	TCAACCAACCACAAAGACATTGGCAC	CACCTCAGGGTGTCCGAARAAYCARAA
FISH1109	ACTTGTGCACCTG	TCTAAGGAGTTAT	TCAACCAACCACAAAGACATTGGCAC	CACCTCAGGGTGTCCGAARAAYCARAA
FISH1110	ACTTGTGCACCTG	TCTATCTCTCGCT	TCAACCAACCACAAAGACATTGGCAC	CACCTCAGGGTGTCCGAARAAYCARAA
FISH1111	ACTTGTGCACCTG	TGTGAAGTTGCCA	TCAACCAACCACAAAGACATTGGCAC	CACCTCAGGGTGTCCGAARAAYCARAA
Negative12E	ACTTGTGCACCTG	TTACCATTCCTCA	TCAACCAACCACAAAGACATTGGCAC	CACCTCAGGGTGTCCGAARAAYCARAA
FISH1113	ACTTGTGCACCTG	AGATTCTACACAA	TCAACCAACCACAAAGACATTGGCAC	CACCTCAGGGTGTCCGAARAAYCARAA
FISH1114	ACTTGTGCACCTG	ATGCGATTAATTG	TCAACCAACCACAAAGACATTGGCAC	CACCTCAGGGTGTCCGAARAAYCARAA
FISH1115	ACTTGTGCACCTG	CCGTAGTGTTGAT	TCAACCAACCACAAAGACATTGGCAC	CACCTCAGGGTGTCCGAARAAYCARAA
FISH1116	ACTTGTGCACCTG	CCTGTACCATTGT	TCAACCAACCACAAAGACATTGGCAC	CACCTCAGGGTGTCCGAARAAYCARAA
FISH1117	ACTTGTGCACCTG	GGCTGTTACAACA	TCAACCAACCACAAAGACATTGGCAC	CACCTCAGGGTGTCCGAARAAYCARAA
FISH1118	ACTTGTGCACCTG	GGTTCAATGACGC	TCAACCAACCACAAAGACATTGGCAC	CACCTCAGGGTGTCCGAARAAYCARAA
FISH1119	ACTTGTGCACCTG	GGTTCCTGCACTT	TCAACCAACCACAAAGACATTGGCAC	CACCTCAGGGTGTCCGAARAAYCARAA
FISH1120	ACTTGTGCACCTG	GTCCAACTTCAGT	TCAACCAACCACAAAGACATTGGCAC	CACCTCAGGGTGTCCGAARAAYCARAA
FISH1121	ACTTGTGCACCTG	GTCCAGGCCTTCT	TCAACCAACCACAAAGACATTGGCAC	CACCTCAGGGTGTCCGAARAAYCARAA
FISH1122	ACTTGTGCACCTG	GTGACGCCGTATT	TCAACCAACCACAAAGACATTGGCAC	CACCTCAGGGTGTCCGAARAAYCARAA
FISH1123	ACTTGTGCACCTG	TGCAGCAACCAGC	TCAACCAACCACAAAGACATTGGCAC	CACCTCAGGGTGTCCGAARAAYCARAA
FISH1124	ACTTGTGCACCTG	TGGACATGGCATT	TCAACCAACCACAAAGACATTGGCAC	CACCTCAGGGTGTCCGAARAAYCARAA
FISH1125	ACTTGTGCACCTG	TGGTGGTCATTCA	TCAACCAACCACAAAGACATTGGCAC	CACCTCAGGGTGTCCGAARAAYCARAA
Negative12F	ACTTGTGCACCTG	TTACCAGAGCCTG	TCAACCAACCACAAAGACATTGGCAC	CACCTCAGGGTGTCCGAARAAYCARAA
FISH1127	ACTTGTGCACCTG	TTCCGCGGCATAG	TCAACCAACCACAAAGACATTGGCAC	CACCTCAGGGTGTCCGAARAAYCARAA
FISH1128	ACTTGTGCACCTG	ACAACCATTGGCA	TCAACCAACCACAAAGACATTGGCAC	CACCTCAGGGTGTCCGAARAAYCARAA
FISH1129	ACTTGTGCACCTG	AGCCTAGCCAACT	TCAACCAACCACAAAGACATTGGCAC	CACCTCAGGGTGTCCGAARAAYCARAA
FISH1130	ACTTGTGCACCTG	ATAATCGAGGCTT	TCAACCAACCACAAAGACATTGGCAC	CACCTCAGGGTGTCCGAARAAYCARAA
FISH1131	ACTTGTGCACCTG	CTGAGTCAGAAGT	TCAACCAACCACAAAGACATTGGCAC	CACCTCAGGGTGTCCGAARAAYCARAA
FISH1132	ACTTGTGCACCTG	GATAGGCGCCTTG	TCAACCAACCACAAAGACATTGGCAC	CACCTCAGGGTGTCCGAARAAYCARAA
FISH1133	CATGCCTTGATAC	ATCCGGTCGGAGA	TCAACCAACCACAAAGACATTGGCAC	CACCTCAGGGTGTCCGAARAAYCARAA
FISH1134	CATGCCTTGATAC	CTGAGGTGATCAG	TCAACCAACCACAAAGACATTGGCAC	CACCTCAGGGTGTCCGAARAAYCARAA
FISH1135	CATGCCTTGATAC	AGTGTCCTGCTAG	TCAACCAACCACAAAGACATTGGCAC	CACCTCAGGGTGTCCGAARAAYCARAA
FISH1136	CATGCCTTGATAC	ATAAGCAATTCGA	TCAACCAACCACAAAGACATTGGCAC	CACCTCAGGGTGTCCGAARAAYCARAA
FISH1137	CATGCCTTGATAC	ATCTAACAGGACC	TCAACCAACCACAAAGACATTGGCAC	CACCTCAGGGTGTCCGAARAAYCARAA
FISH1138	CATGCCTTGATAC	CATTATATAGCCA	TCAACCAACCACAAAGACATTGGCAC	CACCTCAGGGTGTCCGAARAAYCARAA
FISH1139	CATGCCTTGATAC	CCTGATTACGTAA	TCAACCAACCACAAAGACATTGGCAC	CACCTCAGGGTGTCCGAARAAYCARAA
FISH1140	CATGCCTTGATAC	CTAATACACACCG	TCAACCAACCACAAAGACATTGGCAC	CACCTCAGGGTGTCCGAARAAYCARAA
FISH1141	CATGCCTTGATAC	TTATGACCGTTGC	TCAACCAACCACAAAGACATTGGCAC	CACCTCAGGGTGTCCGAARAAYCARAA
FISH1142	CATGCCTTGATAC	TTCTCGGCCGCAT	TCAACCAACCACAAAGACATTGGCAC	CACCTCAGGGTGTCCGAARAAYCARAA
FISH1143	CATGCCTTGATAC	TTGGCGGTAAGAA	TCAACCAACCACAAAGACATTGGCAC	CACCTCAGGGTGTCCGAARAAYCARAA
FISH1144	CATGCCTTGATAC	ACTTGTGCACCTG	TCAACCAACCACAAAGACATTGGCAC	CACCTCAGGGTGTCCGAARAAYCARAA
FISH1145	CATGCCTTGATAC	CATGCCTTGATAC	TCAACCAACCACAAAGACATTGGCAC	CACCTCAGGGTGTCCGAARAAYCARAA
FISH1146	CATGCCTTGATAC	CTGACGTTCGGTA	TCAACCAACCACAAAGACATTGGCAC	CACCTCAGGGTGTCCGAARAAYCARAA
FISH1147	CATGCCTTGATAC	GAGGAGAGACACA	TCAACCAACCACAAAGACATTGGCAC	CACCTCAGGGTGTCCGAARAAYCARAA
FISH1148	CATGCCTTGATAC	GCCGGTCCAAGTG	TCAACCAACCACAAAGACATTGGCAC	CACCTCAGGGTGTCCGAARAAYCARAA
FISH1149	CATGCCTTGATAC	TTGCGTCTCACGC	TCAACCAACCACAAAGACATTGGCAC	CACCTCAGGGTGTCCGAARAAYCARAA
FISH1150	CATGCCTTGATAC	TTATTCGCACACT	TCAACCAACCACAAAGACATTGGCAC	CACCTCAGGGTGTCCGAARAAYCARAA
FISH1151	CATGCCTTGATAC	TGCACAGGCGGCA	TCAACCAACCACAAAGACATTGGCAC	CACCTCAGGGTGTCCGAARAAYCARAA
FISH1152	CATGCCTTGATAC	AACATGTGGTAAG	TCAACCAACCACAAAGACATTGGCAC	CACCTCAGGGTGTCCGAARAAYCARAA
FISH1153	CATGCCTTGATAC	ACGCGCTCTTATA	TCAACCAACCACAAAGACATTGGCAC	CACCTCAGGGTGTCCGAARAAYCARAA
FISH1154	CATGCCTTGATAC	CAATGTTAATGGT	TCAACCAACCACAAAGACATTGGCAC	CACCTCAGGGTGTCCGAARAAYCARAA
FISH1155	CATGCCTTGATAC	CTAGGATATAGTT	TCAACCAACCACAAAGACATTGGCAC	CACCTCAGGGTGTCCGAARAAYCARAA
FISH1156	CATGCCTTGATAC	CTGTAGGCGAGGA	TCAACCAACCACAAAGACATTGGCAC	CACCTCAGGGTGTCCGAARAAYCARAA
FISH1157	CATGCCTTGATAC	CTGTCGAGGCGAC	TCAACCAACCACAAAGACATTGGCAC	CACCTCAGGGTGTCCGAARAAYCARAA
FISH1158	CATGCCTTGATAC	GACTAATGAGGAA	TCAACCAACCACAAAGACATTGGCAC	CACCTCAGGGTGTCCGAARAAYCARAA
FISH1159	CATGCCTTGATAC	TATCCGTAATCAT	TCAACCAACCACAAAGACATTGGCAC	CACCTCAGGGTGTCCGAARAAYCARAA
FISH1160	CATGCCTTGATAC	TCCTGGAGGATAA	TCAACCAACCACAAAGACATTGGCAC	CACCTCAGGGTGTCCGAARAAYCARAA
FISH1161	CATGCCTTGATAC	TCTACTGTTGTGC	TCAACCAACCACAAAGACATTGGCAC	CACCTCAGGGTGTCCGAARAAYCARAA
FISH1162	CATGCCTTGATAC	TGTATATTCAGCG	TCAACCAACCACAAAGACATTGGCAC	CACCTCAGGGTGTCCGAARAAYCARAA
FISH1163	CATGCCTTGATAC	ACATCAGTAGTTC	TCAACCAACCACAAAGACATTGGCAC	CACCTCAGGGTGTCCGAARAAYCARAA
FISH1164	CATGCCTTGATAC	AGCGCTGGACCAA	TCAACCAACCACAAAGACATTGGCAC	CACCTCAGGGTGTCCGAARAAYCARAA
FISH1165	CATGCCTTGATAC	CAAGATCGGTACC	TCAACCAACCACAAAGACATTGGCAC	CACCTCAGGGTGTCCGAARAAYCARAA
Negative13A	CATGCCTTGATAC	CCAGCCTGACGGT	TCAACCAACCACAAAGACATTGGCAC	CACCTCAGGGTGTCCGAARAAYCARAA
FISH1167	CATGCCTTGATAC	CCGAAGCCGGTTC	TCAACCAACCACAAAGACATTGGCAC	CACCTCAGGGTGTCCGAARAAYCARAA
FISH1168	CATGCCTTGATAC	CCGAGCAGCTGTT	TCAACCAACCACAAAGACATTGGCAC	CACCTCAGGGTGTCCGAARAAYCARAA
FISH1169	CATGCCTTGATAC	CCTCCGCACAATC	TCAACCAACCACAAAGACATTGGCAC	CACCTCAGGGTGTCCGAARAAYCARAA
FISH1170	CATGCCTTGATAC	CTCTAACCTATTA	TCAACCAACCACAAAGACATTGGCAC	CACCTCAGGGTGTCCGAARAAYCARAA
FISH1171	CATGCCTTGATAC	GCACCTTGACATA	TCAACCAACCACAAAGACATTGGCAC	CACCTCAGGGTGTCCGAARAAYCARAA
FISH1172	CATGCCTTGATAC	TAAGCGTGCTGAA	TCAACCAACCACAAAGACATTGGCAC	CACCTCAGGGTGTCCGAARAAYCARAA
FISH1173	CATGCCTTGATAC	TTCGGCACAGGAG	TCAACCAACCACAAAGACATTGGCAC	CACCTCAGGGTGTCCGAARAAYCARAA
FISH1174	CATGCCTTGATAC	AGACTCGATTGAG	TCAACCAACCACAAAGACATTGGCAC	CACCTCAGGGTGTCCGAARAAYCARAA
FISH1175	CATGCCTTGATAC	ATCCTTCTGTTCT	TCAACCAACCACAAAGACATTGGCAC	CACCTCAGGGTGTCCGAARAAYCARAA
FISH1176	CATGCCTTGATAC	CGTTACTTAGGTC	TCAACCAACCACAAAGACATTGGCAC	CACCTCAGGGTGTCCGAARAAYCARAA
FISH1177	CATGCCTTGATAC	CTGGTTGGCTATC	TCAACCAACCACAAAGACATTGGCAC	CACCTCAGGGTGTCCGAARAAYCARAA
FISH1178	CATGCCTTGATAC	GCACCAACGATTG	TCAACCAACCACAAAGACATTGGCAC	CACCTCAGGGTGTCCGAARAAYCARAA
FISH1179	CATGCCTTGATAC	TCTTATGCATAAC	TCAACCAACCACAAAGACATTGGCAC	CACCTCAGGGTGTCCGAARAAYCARAA
FISH1180	CATGCCTTGATAC	TTAGGTGTGGACC	TCAACCAACCACAAAGACATTGGCAC	CACCTCAGGGTGTCCGAARAAYCARAA
FISH1181	CATGCCTTGATAC	TTCTTCTGGAACA	TCAACCAACCACAAAGACATTGGCAC	CACCTCAGGGTGTCCGAARAAYCARAA
FISH1182	CATGCCTTGATAC	AGCAAGTGGCTCT	TCAACCAACCACAAAGACATTGGCAC	CACCTCAGGGTGTCCGAARAAYCARAA
FISH1183	CATGCCTTGATAC	TCAAGTCACTAAT	TCAACCAACCACAAAGACATTGGCAC	CACCTCAGGGTGTCCGAARAAYCARAA
FISH1184	CATGCCTTGATAC	ATGAAGACTACTG	TCAACCAACCACAAAGACATTGGCAC	CACCTCAGGGTGTCCGAARAAYCARAA
FISH1185	CATGCCTTGATAC	CACCGGTAGAACC	TCAACCAACCACAAAGACATTGGCAC	CACCTCAGGGTGTCCGAARAAYCARAA
FISH1186	CATGCCTTGATAC	CAGAACAACGCAT	TCAACCAACCACAAAGACATTGGCAC	CACCTCAGGGTGTCCGAARAAYCARAA
FISH1187	CATGCCTTGATAC	CCTGCCGAGAACG	TCAACCAACCACAAAGACATTGGCAC	CACCTCAGGGTGTCCGAARAAYCARAA
FISH1188	CATGCCTTGATAC	GTGATGGAGCGGT	TCAACCAACCACAAAGACATTGGCAC	CACCTCAGGGTGTCCGAARAAYCARAA
FISH1189	CATGCCTTGATAC	TACGAACTATAGC	TCAACCAACCACAAAGACATTGGCAC	CACCTCAGGGTGTCCGAARAAYCARAA
FISH1190	CATGCCTTGATAC	TACGGACCGCTCA	TCAACCAACCACAAAGACATTGGCAC	CACCTCAGGGTGTCCGAARAAYCARAA
FISH1191	CATGCCTTGATAC	TGGACGCTAGATC	TCAACCAACCACAAAGACATTGGCAC	CACCTCAGGGTGTCCGAARAAYCARAA
FISH1192	CATGCCTTGATAC	AGTCTTCACCTCC	TCAACCAACCACAAAGACATTGGCAC	CACCTCAGGGTGTCCGAARAAYCARAA
FISH1193	CATGCCTTGATAC	AGTGCTTATCCGT	TCAACCAACCACAAAGACATTGGCAC	CACCTCAGGGTGTCCGAARAAYCARAA
FISH1194	CATGCCTTGATAC	ATCGCTGCCTGGC	TCAACCAACCACAAAGACATTGGCAC	CACCTCAGGGTGTCCGAARAAYCARAA
FISH1195	CATGCCTTGATAC	ATGCTTGCGACAG	TCAACCAACCACAAAGACATTGGCAC	CACCTCAGGGTGTCCGAARAAYCARAA
FISH1196	CATGCCTTGATAC	CAATCCTCAAGAG	TCAACCAACCACAAAGACATTGGCAC	CACCTCAGGGTGTCCGAARAAYCARAA
FISH1197	CATGCCTTGATAC	CATGCACACCTCT	TCAACCAACCACAAAGACATTGGCAC	CACCTCAGGGTGTCCGAARAAYCARAA
FISH1198	CATGCCTTGATAC	CGGAGAATATTAT	TCAACCAACCACAAAGACATTGGCAC	CACCTCAGGGTGTCCGAARAAYCARAA
FISH1199	CATGCCTTGATAC	GAGCGAAGGTAGT	TCAACCAACCACAAAGACATTGGCAC	CACCTCAGGGTGTCCGAARAAYCARAA
FISH1200	CATGCCTTGATAC	GGCGACTGTTCCT	TCAACCAACCACAAAGACATTGGCAC	CACCTCAGGGTGTCCGAARAAYCARAA
FISH1201	CATGCCTTGATAC	GTCAGTTAACGAC	TCAACCAACCACAAAGACATTGGCAC	CACCTCAGGGTGTCCGAARAAYCARAA
FISH1202	CATGCCTTGATAC	TCCACAGATACAG	TCAACCAACCACAAAGACATTGGCAC	CACCTCAGGGTGTCCGAARAAYCARAA
FISH1203	CATGCCTTGATAC	TCGAGTTGTAACT	TCAACCAACCACAAAGACATTGGCAC	CACCTCAGGGTGTCCGAARAAYCARAA
FISH1204	CATGCCTTGATAC	TCGGTCTTAGACG	TCAACCAACCACAAAGACATTGGCAC	CACCTCAGGGTGTCCGAARAAYCARAA
FISH1205	CATGCCTTGATAC	TCTAAGGAGTTAT	TCAACCAACCACAAAGACATTGGCAC	CACCTCAGGGTGTCCGAARAAYCARAA
FISH1206	CATGCCTTGATAC	TCTATCTCTCGCT	TCAACCAACCACAAAGACATTGGCAC	CACCTCAGGGTGTCCGAARAAYCARAA
FISH1207	CATGCCTTGATAC	TGTGAAGTTGCCA	TCAACCAACCACAAAGACATTGGCAC	CACCTCAGGGTGTCCGAARAAYCARAA
FISH1208	CATGCCTTGATAC	TTACCATTCCTCA	TCAACCAACCACAAAGACATTGGCAC	CACCTCAGGGTGTCCGAARAAYCARAA
FISH1209	CATGCCTTGATAC	AGATTCTACACAA	TCAACCAACCACAAAGACATTGGCAC	CACCTCAGGGTGTCCGAARAAYCARAA
FISH1210	CATGCCTTGATAC	ATGCGATTAATTG	TCAACCAACCACAAAGACATTGGCAC	CACCTCAGGGTGTCCGAARAAYCARAA
FISH1211	CATGCCTTGATAC	CCGTAGTGTTGAT	TCAACCAACCACAAAGACATTGGCAC	CACCTCAGGGTGTCCGAARAAYCARAA
FISH1212	CATGCCTTGATAC	CCTGTACCATTGT	TCAACCAACCACAAAGACATTGGCAC	CACCTCAGGGTGTCCGAARAAYCARAA
FISH1213	CATGCCTTGATAC	GGCTGTTACAACA	TCAACCAACCACAAAGACATTGGCAC	CACCTCAGGGTGTCCGAARAAYCARAA
FISH1214	CATGCCTTGATAC	GGTTCAATGACGC	TCAACCAACCACAAAGACATTGGCAC	CACCTCAGGGTGTCCGAARAAYCARAA
FISH1215	CATGCCTTGATAC	GGTTCCTGCACTT	TCAACCAACCACAAAGACATTGGCAC	CACCTCAGGGTGTCCGAARAAYCARAA
FISH1216	CATGCCTTGATAC	GTCCAACTTCAGT	TCAACCAACCACAAAGACATTGGCAC	CACCTCAGGGTGTCCGAARAAYCARAA
FISH1217	CATGCCTTGATAC	GTCCAGGCCTTCT	TCAACCAACCACAAAGACATTGGCAC	CACCTCAGGGTGTCCGAARAAYCARAA
FISH1218	CATGCCTTGATAC	GTGACGCCGTATT	TCAACCAACCACAAAGACATTGGCAC	CACCTCAGGGTGTCCGAARAAYCARAA
FISH1219	CATGCCTTGATAC	TGCAGCAACCAGC	TCAACCAACCACAAAGACATTGGCAC	CACCTCAGGGTGTCCGAARAAYCARAA
FISH1220	CATGCCTTGATAC	TGGACATGGCATT	TCAACCAACCACAAAGACATTGGCAC	CACCTCAGGGTGTCCGAARAAYCARAA
FISH1221	CATGCCTTGATAC	TGGTGGTCATTCA	TCAACCAACCACAAAGACATTGGCAC	CACCTCAGGGTGTCCGAARAAYCARAA
FISH1222	CATGCCTTGATAC	TTACCAGAGCCTG	TCAACCAACCACAAAGACATTGGCAC	CACCTCAGGGTGTCCGAARAAYCARAA
FISH1223	CATGCCTTGATAC	TTCCGCGGCATAG	TCAACCAACCACAAAGACATTGGCAC	CACCTCAGGGTGTCCGAARAAYCARAA
FISH1224	CATGCCTTGATAC	ACAACCATTGGCA	TCAACCAACCACAAAGACATTGGCAC	CACCTCAGGGTGTCCGAARAAYCARAA
FISH1225	CATGCCTTGATAC	AGCCTAGCCAACT	TCAACCAACCACAAAGACATTGGCAC	CACCTCAGGGTGTCCGAARAAYCARAA
FISH1226	CATGCCTTGATAC	ATAATCGAGGCTT	TCAACCAACCACAAAGACATTGGCAC	CACCTCAGGGTGTCCGAARAAYCARAA
FISH1227	CATGCCTTGATAC	CTGAGTCAGAAGT	TCAACCAACCACAAAGACATTGGCAC	CACCTCAGGGTGTCCGAARAAYCARAA
FISH1228	CATGCCTTGATAC	GATAGGCGCCTTG	TCAACCAACCACAAAGACATTGGCAC	CACCTCAGGGTGTCCGAARAAYCARAA
FISH1229	CTGACGTTCGGTA	ATCCGGTCGGAGA	TCAACCAACCACAAAGACATTGGCAC	CACCTCAGGGTGTCCGAARAAYCARAA
FISH1230	CTGACGTTCGGTA	CTGAGGTGATCAG	TCAACCAACCACAAAGACATTGGCAC	CACCTCAGGGTGTCCGAARAAYCARAA
Negative14A	CTGACGTTCGGTA	AGTGTCCTGCTAG	TCAACCAACCACAAAGACATTGGCAC	CACCTCAGGGTGTCCGAARAAYCARAA
FISH1232	CTGACGTTCGGTA	ATAAGCAATTCGA	TCAACCAACCACAAAGACATTGGCAC	CACCTCAGGGTGTCCGAARAAYCARAA
FISH1233	CTGACGTTCGGTA	ATCTAACAGGACC	TCAACCAACCACAAAGACATTGGCAC	CACCTCAGGGTGTCCGAARAAYCARAA
FISH1234	CTGACGTTCGGTA	CATTATATAGCCA	TCAACCAACCACAAAGACATTGGCAC	CACCTCAGGGTGTCCGAARAAYCARAA
FISH1235	CTGACGTTCGGTA	CCTGATTACGTAA	TCAACCAACCACAAAGACATTGGCAC	CACCTCAGGGTGTCCGAARAAYCARAA
FISH1236	CTGACGTTCGGTA	CTAATACACACCG	TCAACCAACCACAAAGACATTGGCAC	CACCTCAGGGTGTCCGAARAAYCARAA
FISH1237	CTGACGTTCGGTA	TTATGACCGTTGC	TCAACCAACCACAAAGACATTGGCAC	CACCTCAGGGTGTCCGAARAAYCARAA
FISH1238	CTGACGTTCGGTA	TTCTCGGCCGCAT	TCAACCAACCACAAAGACATTGGCAC	CACCTCAGGGTGTCCGAARAAYCARAA
FISH1239	CTGACGTTCGGTA	TTGGCGGTAAGAA	TCAACCAACCACAAAGACATTGGCAC	CACCTCAGGGTGTCCGAARAAYCARAA
FISH1240	CTGACGTTCGGTA	ACTTGTGCACCTG	TCAACCAACCACAAAGACATTGGCAC	CACCTCAGGGTGTCCGAARAAYCARAA
FISH1241	CTGACGTTCGGTA	CATGCCTTGATAC	TCAACCAACCACAAAGACATTGGCAC	CACCTCAGGGTGTCCGAARAAYCARAA
FISH1242	CTGACGTTCGGTA	CTGACGTTCGGTA	TCAACCAACCACAAAGACATTGGCAC	CACCTCAGGGTGTCCGAARAAYCARAA
FISH1243	CTGACGTTCGGTA	GAGGAGAGACACA	TCAACCAACCACAAAGACATTGGCAC	CACCTCAGGGTGTCCGAARAAYCARAA
FISH1244	CTGACGTTCGGTA	GCCGGTCCAAGTG	TCAACCAACCACAAAGACATTGGCAC	CACCTCAGGGTGTCCGAARAAYCARAA
FISH1245	CTGACGTTCGGTA	TTGCGTCTCACGC	TCAACCAACCACAAAGACATTGGCAC	CACCTCAGGGTGTCCGAARAAYCARAA
FISH1246	CTGACGTTCGGTA	TTATTCGCACACT	TCAACCAACCACAAAGACATTGGCAC	CACCTCAGGGTGTCCGAARAAYCARAA
FISH1247	CTGACGTTCGGTA	TGCACAGGCGGCA	TCAACCAACCACAAAGACATTGGCAC	CACCTCAGGGTGTCCGAARAAYCARAA
Negative14B	CTGACGTTCGGTA	AACATGTGGTAAG	TCAACCAACCACAAAGACATTGGCAC	CACCTCAGGGTGTCCGAARAAYCARAA
FISH1249	CTGACGTTCGGTA	ACGCGCTCTTATA	TCAACCAACCACAAAGACATTGGCAC	CACCTCAGGGTGTCCGAARAAYCARAA
FISH1250	CTGACGTTCGGTA	CAATGTTAATGGT	TCAACCAACCACAAAGACATTGGCAC	CACCTCAGGGTGTCCGAARAAYCARAA
FISH1251	CTGACGTTCGGTA	CTAGGATATAGTT	TCAACCAACCACAAAGACATTGGCAC	CACCTCAGGGTGTCCGAARAAYCARAA
FISH1252	CTGACGTTCGGTA	CTGTAGGCGAGGA	TCAACCAACCACAAAGACATTGGCAC	CACCTCAGGGTGTCCGAARAAYCARAA
FISH1253	CTGACGTTCGGTA	CTGTCGAGGCGAC	TCAACCAACCACAAAGACATTGGCAC	CACCTCAGGGTGTCCGAARAAYCARAA
FISH1254	CTGACGTTCGGTA	GACTAATGAGGAA	TCAACCAACCACAAAGACATTGGCAC	CACCTCAGGGTGTCCGAARAAYCARAA
FISH1255	CTGACGTTCGGTA	TATCCGTAATCAT	TCAACCAACCACAAAGACATTGGCAC	CACCTCAGGGTGTCCGAARAAYCARAA
FISH1256	CTGACGTTCGGTA	TCCTGGAGGATAA	TCAACCAACCACAAAGACATTGGCAC	CACCTCAGGGTGTCCGAARAAYCARAA
FISH1257	CTGACGTTCGGTA	TCTACTGTTGTGC	TCAACCAACCACAAAGACATTGGCAC	CACCTCAGGGTGTCCGAARAAYCARAA
FISH1258	CTGACGTTCGGTA	TGTATATTCAGCG	TCAACCAACCACAAAGACATTGGCAC	CACCTCAGGGTGTCCGAARAAYCARAA
FISH1259	CTGACGTTCGGTA	ACATCAGTAGTTC	TCAACCAACCACAAAGACATTGGCAC	CACCTCAGGGTGTCCGAARAAYCARAA
FISH1260	CTGACGTTCGGTA	AGCGCTGGACCAA	TCAACCAACCACAAAGACATTGGCAC	CACCTCAGGGTGTCCGAARAAYCARAA
FISH1261	CTGACGTTCGGTA	CAAGATCGGTACC	TCAACCAACCACAAAGACATTGGCAC	CACCTCAGGGTGTCCGAARAAYCARAA
FISH1262	CTGACGTTCGGTA	CCAGCCTGACGGT	TCAACCAACCACAAAGACATTGGCAC	CACCTCAGGGTGTCCGAARAAYCARAA
FISH1263	CTGACGTTCGGTA	CCGAAGCCGGTTC	TCAACCAACCACAAAGACATTGGCAC	CACCTCAGGGTGTCCGAARAAYCARAA
FISH1264	CTGACGTTCGGTA	CCGAGCAGCTGTT	TCAACCAACCACAAAGACATTGGCAC	CACCTCAGGGTGTCCGAARAAYCARAA
FISH1265	CTGACGTTCGGTA	CCTCCGCACAATC	TCAACCAACCACAAAGACATTGGCAC	CACCTCAGGGTGTCCGAARAAYCARAA
FISH1266	CTGACGTTCGGTA	CTCTAACCTATTA	TCAACCAACCACAAAGACATTGGCAC	CACCTCAGGGTGTCCGAARAAYCARAA
FISH1267	CTGACGTTCGGTA	GCACCTTGACATA	TCAACCAACCACAAAGACATTGGCAC	CACCTCAGGGTGTCCGAARAAYCARAA
FISH1268	CTGACGTTCGGTA	TAAGCGTGCTGAA	TCAACCAACCACAAAGACATTGGCAC	CACCTCAGGGTGTCCGAARAAYCARAA
FISH1269	CTGACGTTCGGTA	TTCGGCACAGGAG	TCAACCAACCACAAAGACATTGGCAC	CACCTCAGGGTGTCCGAARAAYCARAA
FISH1270	CTGACGTTCGGTA	AGACTCGATTGAG	TCAACCAACCACAAAGACATTGGCAC	CACCTCAGGGTGTCCGAARAAYCARAA
FISH1271	CTGACGTTCGGTA	ATCCTTCTGTTCT	TCAACCAACCACAAAGACATTGGCAC	CACCTCAGGGTGTCCGAARAAYCARAA
FISH1272	CTGACGTTCGGTA	CGTTACTTAGGTC	TCAACCAACCACAAAGACATTGGCAC	CACCTCAGGGTGTCCGAARAAYCARAA
FISH1273	CTGACGTTCGGTA	CTGGTTGGCTATC	TCAACCAACCACAAAGACATTGGCAC	CACCTCAGGGTGTCCGAARAAYCARAA
FISH1274	CTGACGTTCGGTA	GCACCAACGATTG	TCAACCAACCACAAAGACATTGGCAC	CACCTCAGGGTGTCCGAARAAYCARAA
FISH1275	CTGACGTTCGGTA	TCTTATGCATAAC	TCAACCAACCACAAAGACATTGGCAC	CACCTCAGGGTGTCCGAARAAYCARAA
FISH1276	CTGACGTTCGGTA	TTAGGTGTGGACC	TCAACCAACCACAAAGACATTGGCAC	CACCTCAGGGTGTCCGAARAAYCARAA
FISH1277	CTGACGTTCGGTA	TTCTTCTGGAACA	TCAACCAACCACAAAGACATTGGCAC	CACCTCAGGGTGTCCGAARAAYCARAA
Negative14C	CTGACGTTCGGTA	AGCAAGTGGCTCT	TCAACCAACCACAAAGACATTGGCAC	CACCTCAGGGTGTCCGAARAAYCARAA
FISH1279	CTGACGTTCGGTA	TCAAGTCACTAAT	TCAACCAACCACAAAGACATTGGCAC	CACCTCAGGGTGTCCGAARAAYCARAA
FISH1280	CTGACGTTCGGTA	ATGAAGACTACTG	TCAACCAACCACAAAGACATTGGCAC	CACCTCAGGGTGTCCGAARAAYCARAA
FISH1281	CTGACGTTCGGTA	CACCGGTAGAACC	TCAACCAACCACAAAGACATTGGCAC	CACCTCAGGGTGTCCGAARAAYCARAA
FISH1282	CTGACGTTCGGTA	CAGAACAACGCAT	TCAACCAACCACAAAGACATTGGCAC	CACCTCAGGGTGTCCGAARAAYCARAA
FISH1283	CTGACGTTCGGTA	CCTGCCGAGAACG	TCAACCAACCACAAAGACATTGGCAC	CACCTCAGGGTGTCCGAARAAYCARAA
FISH1284	CTGACGTTCGGTA	GTGATGGAGCGGT	TCAACCAACCACAAAGACATTGGCAC	CACCTCAGGGTGTCCGAARAAYCARAA
FISH1285	CTGACGTTCGGTA	TACGAACTATAGC	TCAACCAACCACAAAGACATTGGCAC	CACCTCAGGGTGTCCGAARAAYCARAA
FISH1286	CTGACGTTCGGTA	TACGGACCGCTCA	TCAACCAACCACAAAGACATTGGCAC	CACCTCAGGGTGTCCGAARAAYCARAA
FISH1287	CTGACGTTCGGTA	TGGACGCTAGATC	TCAACCAACCACAAAGACATTGGCAC	CACCTCAGGGTGTCCGAARAAYCARAA
FISH1288	CTGACGTTCGGTA	AGTCTTCACCTCC	TCAACCAACCACAAAGACATTGGCAC	CACCTCAGGGTGTCCGAARAAYCARAA
Negative14D	CTGACGTTCGGTA	AGTGCTTATCCGT	TCAACCAACCACAAAGACATTGGCAC	CACCTCAGGGTGTCCGAARAAYCARAA
Negative14E	CTGACGTTCGGTA	ATCGCTGCCTGGC	TCAACCAACCACAAAGACATTGGCAC	CACCTCAGGGTGTCCGAARAAYCARAA
FISH1291	CTGACGTTCGGTA	ATGCTTGCGACAG	TCAACCAACCACAAAGACATTGGCAC	CACCTCAGGGTGTCCGAARAAYCARAA
FISH1292	CTGACGTTCGGTA	CAATCCTCAAGAG	TCAACCAACCACAAAGACATTGGCAC	CACCTCAGGGTGTCCGAARAAYCARAA
FISH1293	CTGACGTTCGGTA	CATGCACACCTCT	TCAACCAACCACAAAGACATTGGCAC	CACCTCAGGGTGTCCGAARAAYCARAA
FISH1294	CTGACGTTCGGTA	CGGAGAATATTAT	TCAACCAACCACAAAGACATTGGCAC	CACCTCAGGGTGTCCGAARAAYCARAA
FISH1295	CTGACGTTCGGTA	GAGCGAAGGTAGT	TCAACCAACCACAAAGACATTGGCAC	CACCTCAGGGTGTCCGAARAAYCARAA
FISH1296	CTGACGTTCGGTA	GGCGACTGTTCCT	TCAACCAACCACAAAGACATTGGCAC	CACCTCAGGGTGTCCGAARAAYCARAA
FISH1297	CTGACGTTCGGTA	GTCAGTTAACGAC	TCAACCAACCACAAAGACATTGGCAC	CACCTCAGGGTGTCCGAARAAYCARAA
FISH1298	CTGACGTTCGGTA	TCCACAGATACAG	TCAACCAACCACAAAGACATTGGCAC	CACCTCAGGGTGTCCGAARAAYCARAA
FISH1299	CTGACGTTCGGTA	TCGAGTTGTAACT	TCAACCAACCACAAAGACATTGGCAC	CACCTCAGGGTGTCCGAARAAYCARAA
FISH1300	CTGACGTTCGGTA	TCGGTCTTAGACG	TCAACCAACCACAAAGACATTGGCAC	CACCTCAGGGTGTCCGAARAAYCARAA
FISH1301	CTGACGTTCGGTA	TCTAAGGAGTTAT	TCAACCAACCACAAAGACATTGGCAC	CACCTCAGGGTGTCCGAARAAYCARAA
FISH1302	CTGACGTTCGGTA	TCTATCTCTCGCT	TCAACCAACCACAAAGACATTGGCAC	CACCTCAGGGTGTCCGAARAAYCARAA
FISH1303	CTGACGTTCGGTA	TGTGAAGTTGCCA	TCAACCAACCACAAAGACATTGGCAC	CACCTCAGGGTGTCCGAARAAYCARAA
FISH1304	CTGACGTTCGGTA	TTACCATTCCTCA	TCAACCAACCACAAAGACATTGGCAC	CACCTCAGGGTGTCCGAARAAYCARAA
FISH1305	CTGACGTTCGGTA	AGATTCTACACAA	TCAACCAACCACAAAGACATTGGCAC	CACCTCAGGGTGTCCGAARAAYCARAA
FISH1306	CTGACGTTCGGTA	ATGCGATTAATTG	TCAACCAACCACAAAGACATTGGCAC	CACCTCAGGGTGTCCGAARAAYCARAA
Negative14F	CTGACGTTCGGTA	CCGTAGTGTTGAT	TCAACCAACCACAAAGACATTGGCAC	CACCTCAGGGTGTCCGAARAAYCARAA
FISH1308	CTGACGTTCGGTA	CCTGTACCATTGT	TCAACCAACCACAAAGACATTGGCAC	CACCTCAGGGTGTCCGAARAAYCARAA
FISH1309	CTGACGTTCGGTA	GGCTGTTACAACA	TCAACCAACCACAAAGACATTGGCAC	CACCTCAGGGTGTCCGAARAAYCARAA
FISH1310	CTGACGTTCGGTA	GGTTCAATGACGC	TCAACCAACCACAAAGACATTGGCAC	CACCTCAGGGTGTCCGAARAAYCARAA
FISH1311	CTGACGTTCGGTA	GGTTCCTGCACTT	TCAACCAACCACAAAGACATTGGCAC	CACCTCAGGGTGTCCGAARAAYCARAA
FISH1312	CTGACGTTCGGTA	GTCCAACTTCAGT	TCAACCAACCACAAAGACATTGGCAC	CACCTCAGGGTGTCCGAARAAYCARAA
FISH1313	CTGACGTTCGGTA	GTCCAGGCCTTCT	TCAACCAACCACAAAGACATTGGCAC	CACCTCAGGGTGTCCGAARAAYCARAA
FISH1314	CTGACGTTCGGTA	GTGACGCCGTATT	TCAACCAACCACAAAGACATTGGCAC	CACCTCAGGGTGTCCGAARAAYCARAA
FISH1315	CTGACGTTCGGTA	TGCAGCAACCAGC	TCAACCAACCACAAAGACATTGGCAC	CACCTCAGGGTGTCCGAARAAYCARAA
FISH1316	CTGACGTTCGGTA	TGGACATGGCATT	TCAACCAACCACAAAGACATTGGCAC	CACCTCAGGGTGTCCGAARAAYCARAA
FISH1317	CTGACGTTCGGTA	TGGTGGTCATTCA	TCAACCAACCACAAAGACATTGGCAC	CACCTCAGGGTGTCCGAARAAYCARAA
FISH1318	CTGACGTTCGGTA	TTACCAGAGCCTG	TCAACCAACCACAAAGACATTGGCAC	CACCTCAGGGTGTCCGAARAAYCARAA
FISH1319	CTGACGTTCGGTA	TTCCGCGGCATAG	TCAACCAACCACAAAGACATTGGCAC	CACCTCAGGGTGTCCGAARAAYCARAA
FISH1320	CTGACGTTCGGTA	ACAACCATTGGCA	TCAACCAACCACAAAGACATTGGCAC	CACCTCAGGGTGTCCGAARAAYCARAA
FISH1321	CTGACGTTCGGTA	AGCCTAGCCAACT	TCAACCAACCACAAAGACATTGGCAC	CACCTCAGGGTGTCCGAARAAYCARAA
FISH1322	CTGACGTTCGGTA	ATAATCGAGGCTT	TCAACCAACCACAAAGACATTGGCAC	CACCTCAGGGTGTCCGAARAAYCARAA
FISH1323	CTGACGTTCGGTA	CTGAGTCAGAAGT	TCAACCAACCACAAAGACATTGGCAC	CACCTCAGGGTGTCCGAARAAYCARAA
FISH1324	CTGACGTTCGGTA	GATAGGCGCCTTG	TCAACCAACCACAAAGACATTGGCAC	CACCTCAGGGTGTCCGAARAAYCARAA
FISH1325	GAGGAGAGACACA	ATCCGGTCGGAGA	TCAACCAACCACAAAGACATTGGCAC	CACCTCAGGGTGTCCGAARAAYCARAA
FISH1326	GAGGAGAGACACA	CTGAGGTGATCAG	TCAACCAACCACAAAGACATTGGCAC	CACCTCAGGGTGTCCGAARAAYCARAA
FISH1327	GAGGAGAGACACA	AGTGTCCTGCTAG	TCAACCAACCACAAAGACATTGGCAC	CACCTCAGGGTGTCCGAARAAYCARAA
FISH1328	GAGGAGAGACACA	ATAAGCAATTCGA	TCAACCAACCACAAAGACATTGGCAC	CACCTCAGGGTGTCCGAARAAYCARAA
FISH1329	GAGGAGAGACACA	ATCTAACAGGACC	TCAACCAACCACAAAGACATTGGCAC	CACCTCAGGGTGTCCGAARAAYCARAA
FISH1330	GAGGAGAGACACA	CATTATATAGCCA	TCAACCAACCACAAAGACATTGGCAC	CACCTCAGGGTGTCCGAARAAYCARAA
FISH1331	GAGGAGAGACACA	CCTGATTACGTAA	TCAACCAACCACAAAGACATTGGCAC	CACCTCAGGGTGTCCGAARAAYCARAA
FISH1332	GAGGAGAGACACA	CTAATACACACCG	TCAACCAACCACAAAGACATTGGCAC	CACCTCAGGGTGTCCGAARAAYCARAA
FISH1333	GAGGAGAGACACA	TTATGACCGTTGC	TCAACCAACCACAAAGACATTGGCAC	CACCTCAGGGTGTCCGAARAAYCARAA
FISH1334	GAGGAGAGACACA	TTCTCGGCCGCAT	TCAACCAACCACAAAGACATTGGCAC	CACCTCAGGGTGTCCGAARAAYCARAA
FISH1335	GAGGAGAGACACA	TTGGCGGTAAGAA	TCAACCAACCACAAAGACATTGGCAC	CACCTCAGGGTGTCCGAARAAYCARAA
FISH1336	GAGGAGAGACACA	ACTTGTGCACCTG	TCAACCAACCACAAAGACATTGGCAC	CACCTCAGGGTGTCCGAARAAYCARAA
FISH1337	GAGGAGAGACACA	CATGCCTTGATAC	TCAACCAACCACAAAGACATTGGCAC	CACCTCAGGGTGTCCGAARAAYCARAA
FISH1338	GAGGAGAGACACA	CTGACGTTCGGTA	TCAACCAACCACAAAGACATTGGCAC	CACCTCAGGGTGTCCGAARAAYCARAA
FISH1339	GAGGAGAGACACA	GAGGAGAGACACA	TCAACCAACCACAAAGACATTGGCAC	CACCTCAGGGTGTCCGAARAAYCARAA
FISH1340	GAGGAGAGACACA	GCCGGTCCAAGTG	TCAACCAACCACAAAGACATTGGCAC	CACCTCAGGGTGTCCGAARAAYCARAA
FISH1341	GAGGAGAGACACA	TTGCGTCTCACGC	TCAACCAACCACAAAGACATTGGCAC	CACCTCAGGGTGTCCGAARAAYCARAA
FISH1342	GAGGAGAGACACA	TTATTCGCACACT	TCAACCAACCACAAAGACATTGGCAC	CACCTCAGGGTGTCCGAARAAYCARAA
FISH1343	GAGGAGAGACACA	TGCACAGGCGGCA	TCAACCAACCACAAAGACATTGGCAC	CACCTCAGGGTGTCCGAARAAYCARAA
FISH1344	GAGGAGAGACACA	AACATGTGGTAAG	TCAACCAACCACAAAGACATTGGCAC	CACCTCAGGGTGTCCGAARAAYCARAA
FISH1345	GAGGAGAGACACA	ACGCGCTCTTATA	TCAACCAACCACAAAGACATTGGCAC	CACCTCAGGGTGTCCGAARAAYCARAA
FISH1346	GAGGAGAGACACA	CAATGTTAATGGT	TCAACCAACCACAAAGACATTGGCAC	CACCTCAGGGTGTCCGAARAAYCARAA
FISH1347	GAGGAGAGACACA	CTAGGATATAGTT	TCAACCAACCACAAAGACATTGGCAC	CACCTCAGGGTGTCCGAARAAYCARAA
FISH1348	GAGGAGAGACACA	CTGTAGGCGAGGA	TCAACCAACCACAAAGACATTGGCAC	CACCTCAGGGTGTCCGAARAAYCARAA
FISH1349	GAGGAGAGACACA	CTGTCGAGGCGAC	TCAACCAACCACAAAGACATTGGCAC	CACCTCAGGGTGTCCGAARAAYCARAA
FISH1350	GAGGAGAGACACA	GACTAATGAGGAA	TCAACCAACCACAAAGACATTGGCAC	CACCTCAGGGTGTCCGAARAAYCARAA
FISH1351	GAGGAGAGACACA	TATCCGTAATCAT	TCAACCAACCACAAAGACATTGGCAC	CACCTCAGGGTGTCCGAARAAYCARAA
FISH1352	GAGGAGAGACACA	TCCTGGAGGATAA	TCAACCAACCACAAAGACATTGGCAC	CACCTCAGGGTGTCCGAARAAYCARAA
FISH1353	GAGGAGAGACACA	TCTACTGTTGTGC	TCAACCAACCACAAAGACATTGGCAC	CACCTCAGGGTGTCCGAARAAYCARAA
FISH1354	GAGGAGAGACACA	TGTATATTCAGCG	TCAACCAACCACAAAGACATTGGCAC	CACCTCAGGGTGTCCGAARAAYCARAA
Negative15A	GAGGAGAGACACA	ACATCAGTAGTTC	TCAACCAACCACAAAGACATTGGCAC	CACCTCAGGGTGTCCGAARAAYCARAA
FISH1356	GAGGAGAGACACA	AGCGCTGGACCAA	TCAACCAACCACAAAGACATTGGCAC	CACCTCAGGGTGTCCGAARAAYCARAA
FISH1357	GAGGAGAGACACA	CAAGATCGGTACC	TCAACCAACCACAAAGACATTGGCAC	CACCTCAGGGTGTCCGAARAAYCARAA
FISH1358	GAGGAGAGACACA	CCAGCCTGACGGT	TCAACCAACCACAAAGACATTGGCAC	CACCTCAGGGTGTCCGAARAAYCARAA
FISH1359	GAGGAGAGACACA	CCGAAGCCGGTTC	TCAACCAACCACAAAGACATTGGCAC	CACCTCAGGGTGTCCGAARAAYCARAA
FISH1360	GAGGAGAGACACA	CCGAGCAGCTGTT	TCAACCAACCACAAAGACATTGGCAC	CACCTCAGGGTGTCCGAARAAYCARAA
FISH1361	GAGGAGAGACACA	CCTCCGCACAATC	TCAACCAACCACAAAGACATTGGCAC	CACCTCAGGGTGTCCGAARAAYCARAA
FISH1362	GAGGAGAGACACA	CTCTAACCTATTA	TCAACCAACCACAAAGACATTGGCAC	CACCTCAGGGTGTCCGAARAAYCARAA
FISH1363	GAGGAGAGACACA	GCACCTTGACATA	TCAACCAACCACAAAGACATTGGCAC	CACCTCAGGGTGTCCGAARAAYCARAA
FISH1364	GAGGAGAGACACA	TAAGCGTGCTGAA	TCAACCAACCACAAAGACATTGGCAC	CACCTCAGGGTGTCCGAARAAYCARAA
FISH1365	GAGGAGAGACACA	TTCGGCACAGGAG	TCAACCAACCACAAAGACATTGGCAC	CACCTCAGGGTGTCCGAARAAYCARAA
FISH1366	GAGGAGAGACACA	AGACTCGATTGAG	TCAACCAACCACAAAGACATTGGCAC	CACCTCAGGGTGTCCGAARAAYCARAA
FISH1367	GAGGAGAGACACA	ATCCTTCTGTTCT	TCAACCAACCACAAAGACATTGGCAC	CACCTCAGGGTGTCCGAARAAYCARAA
FISH1368	GAGGAGAGACACA	CGTTACTTAGGTC	TCAACCAACCACAAAGACATTGGCAC	CACCTCAGGGTGTCCGAARAAYCARAA
FISH1369	GAGGAGAGACACA	CTGGTTGGCTATC	TCAACCAACCACAAAGACATTGGCAC	CACCTCAGGGTGTCCGAARAAYCARAA
FISH1370	GAGGAGAGACACA	GCACCAACGATTG	TCAACCAACCACAAAGACATTGGCAC	CACCTCAGGGTGTCCGAARAAYCARAA
FISH1371	GAGGAGAGACACA	TCTTATGCATAAC	TCAACCAACCACAAAGACATTGGCAC	CACCTCAGGGTGTCCGAARAAYCARAA
FISH1372	GAGGAGAGACACA	TTAGGTGTGGACC	TCAACCAACCACAAAGACATTGGCAC	CACCTCAGGGTGTCCGAARAAYCARAA
FISH1373	GAGGAGAGACACA	TTCTTCTGGAACA	TCAACCAACCACAAAGACATTGGCAC	CACCTCAGGGTGTCCGAARAAYCARAA
FISH1374	GAGGAGAGACACA	AGCAAGTGGCTCT	TCAACCAACCACAAAGACATTGGCAC	CACCTCAGGGTGTCCGAARAAYCARAA
FISH1375	GAGGAGAGACACA	TCAAGTCACTAAT	TCAACCAACCACAAAGACATTGGCAC	CACCTCAGGGTGTCCGAARAAYCARAA
FISH1376	GAGGAGAGACACA	ATGAAGACTACTG	TCAACCAACCACAAAGACATTGGCAC	CACCTCAGGGTGTCCGAARAAYCARAA
FISH1377	GAGGAGAGACACA	CACCGGTAGAACC	TCAACCAACCACAAAGACATTGGCAC	CACCTCAGGGTGTCCGAARAAYCARAA
FISH1378	GAGGAGAGACACA	CAGAACAACGCAT	TCAACCAACCACAAAGACATTGGCAC	CACCTCAGGGTGTCCGAARAAYCARAA
FISH1379	GAGGAGAGACACA	CCTGCCGAGAACG	TCAACCAACCACAAAGACATTGGCAC	CACCTCAGGGTGTCCGAARAAYCARAA
FISH1380	GAGGAGAGACACA	GTGATGGAGCGGT	TCAACCAACCACAAAGACATTGGCAC	CACCTCAGGGTGTCCGAARAAYCARAA
FISH1381	GAGGAGAGACACA	TACGAACTATAGC	TCAACCAACCACAAAGACATTGGCAC	CACCTCAGGGTGTCCGAARAAYCARAA
FISH1382	GAGGAGAGACACA	TACGGACCGCTCA	TCAACCAACCACAAAGACATTGGCAC	CACCTCAGGGTGTCCGAARAAYCARAA
FISH1383	GAGGAGAGACACA	TGGACGCTAGATC	TCAACCAACCACAAAGACATTGGCAC	CACCTCAGGGTGTCCGAARAAYCARAA
FISH1384	GAGGAGAGACACA	AGTCTTCACCTCC	TCAACCAACCACAAAGACATTGGCAC	CACCTCAGGGTGTCCGAARAAYCARAA
FISH1385	GAGGAGAGACACA	AGTGCTTATCCGT	TCAACCAACCACAAAGACATTGGCAC	CACCTCAGGGTGTCCGAARAAYCARAA
FISH1386	GAGGAGAGACACA	ATCGCTGCCTGGC	TCAACCAACCACAAAGACATTGGCAC	CACCTCAGGGTGTCCGAARAAYCARAA
FISH1387	GAGGAGAGACACA	ATGCTTGCGACAG	TCAACCAACCACAAAGACATTGGCAC	CACCTCAGGGTGTCCGAARAAYCARAA
FISH1388	GAGGAGAGACACA	CAATCCTCAAGAG	TCAACCAACCACAAAGACATTGGCAC	CACCTCAGGGTGTCCGAARAAYCARAA
FISH1389	GAGGAGAGACACA	CATGCACACCTCT	TCAACCAACCACAAAGACATTGGCAC	CACCTCAGGGTGTCCGAARAAYCARAA
Negative15B	GAGGAGAGACACA	CGGAGAATATTAT	TCAACCAACCACAAAGACATTGGCAC	CACCTCAGGGTGTCCGAARAAYCARAA
FISH1391	GAGGAGAGACACA	GAGCGAAGGTAGT	TCAACCAACCACAAAGACATTGGCAC	CACCTCAGGGTGTCCGAARAAYCARAA
FISH1392	GAGGAGAGACACA	GGCGACTGTTCCT	TCAACCAACCACAAAGACATTGGCAC	CACCTCAGGGTGTCCGAARAAYCARAA
FISH1393	GAGGAGAGACACA	GTCAGTTAACGAC	TCAACCAACCACAAAGACATTGGCAC	CACCTCAGGGTGTCCGAARAAYCARAA
FISH1394	GAGGAGAGACACA	TCCACAGATACAG	TCAACCAACCACAAAGACATTGGCAC	CACCTCAGGGTGTCCGAARAAYCARAA
FISH1395	GAGGAGAGACACA	TCGAGTTGTAACT	TCAACCAACCACAAAGACATTGGCAC	CACCTCAGGGTGTCCGAARAAYCARAA
FISH1396	GAGGAGAGACACA	TCGGTCTTAGACG	TCAACCAACCACAAAGACATTGGCAC	CACCTCAGGGTGTCCGAARAAYCARAA
FISH1397	GAGGAGAGACACA	TCTAAGGAGTTAT	TCAACCAACCACAAAGACATTGGCAC	CACCTCAGGGTGTCCGAARAAYCARAA
FISH1398	GAGGAGAGACACA	TCTATCTCTCGCT	TCAACCAACCACAAAGACATTGGCAC	CACCTCAGGGTGTCCGAARAAYCARAA
FISH1399	GAGGAGAGACACA	TGTGAAGTTGCCA	TCAACCAACCACAAAGACATTGGCAC	CACCTCAGGGTGTCCGAARAAYCARAA
FISH1400	GAGGAGAGACACA	TTACCATTCCTCA	TCAACCAACCACAAAGACATTGGCAC	CACCTCAGGGTGTCCGAARAAYCARAA
FISH1401	GAGGAGAGACACA	AGATTCTACACAA	TCAACCAACCACAAAGACATTGGCAC	CACCTCAGGGTGTCCGAARAAYCARAA
FISH1402	GAGGAGAGACACA	ATGCGATTAATTG	TCAACCAACCACAAAGACATTGGCAC	CACCTCAGGGTGTCCGAARAAYCARAA
FISH1403	GAGGAGAGACACA	CCGTAGTGTTGAT	TCAACCAACCACAAAGACATTGGCAC	CACCTCAGGGTGTCCGAARAAYCARAA
FISH1404	GAGGAGAGACACA	CCTGTACCATTGT	TCAACCAACCACAAAGACATTGGCAC	CACCTCAGGGTGTCCGAARAAYCARAA
Negative15C	GAGGAGAGACACA	GGCTGTTACAACA	TCAACCAACCACAAAGACATTGGCAC	CACCTCAGGGTGTCCGAARAAYCARAA
FISH1406	GAGGAGAGACACA	GGTTCAATGACGC	TCAACCAACCACAAAGACATTGGCAC	CACCTCAGGGTGTCCGAARAAYCARAA
FISH1407	GAGGAGAGACACA	GGTTCCTGCACTT	TCAACCAACCACAAAGACATTGGCAC	CACCTCAGGGTGTCCGAARAAYCARAA
FISH1408	GAGGAGAGACACA	GTCCAACTTCAGT	TCAACCAACCACAAAGACATTGGCAC	CACCTCAGGGTGTCCGAARAAYCARAA
FISH1409	GAGGAGAGACACA	GTCCAGGCCTTCT	TCAACCAACCACAAAGACATTGGCAC	CACCTCAGGGTGTCCGAARAAYCARAA
Negative15D	GAGGAGAGACACA	GTGACGCCGTATT	TCAACCAACCACAAAGACATTGGCAC	CACCTCAGGGTGTCCGAARAAYCARAA
FISH1411	GAGGAGAGACACA	TGCAGCAACCAGC	TCAACCAACCACAAAGACATTGGCAC	CACCTCAGGGTGTCCGAARAAYCARAA
FISH1412	GAGGAGAGACACA	TGGACATGGCATT	TCAACCAACCACAAAGACATTGGCAC	CACCTCAGGGTGTCCGAARAAYCARAA
FISH1413	GAGGAGAGACACA	TGGTGGTCATTCA	TCAACCAACCACAAAGACATTGGCAC	CACCTCAGGGTGTCCGAARAAYCARAA
FISH1414	GAGGAGAGACACA	TTACCAGAGCCTG	TCAACCAACCACAAAGACATTGGCAC	CACCTCAGGGTGTCCGAARAAYCARAA
FISH1415	GAGGAGAGACACA	TTCCGCGGCATAG	TCAACCAACCACAAAGACATTGGCAC	CACCTCAGGGTGTCCGAARAAYCARAA
FISH1416	GAGGAGAGACACA	ACAACCATTGGCA	TCAACCAACCACAAAGACATTGGCAC	CACCTCAGGGTGTCCGAARAAYCARAA
FISH1417	GAGGAGAGACACA	AGCCTAGCCAACT	TCAACCAACCACAAAGACATTGGCAC	CACCTCAGGGTGTCCGAARAAYCARAA
FISH1418	GAGGAGAGACACA	ATAATCGAGGCTT	TCAACCAACCACAAAGACATTGGCAC	CACCTCAGGGTGTCCGAARAAYCARAA
FISH1419	GAGGAGAGACACA	CTGAGTCAGAAGT	TCAACCAACCACAAAGACATTGGCAC	CACCTCAGGGTGTCCGAARAAYCARAA
FISH1420	GAGGAGAGACACA	GATAGGCGCCTTG	TCAACCAACCACAAAGACATTGGCAC	CACCTCAGGGTGTCCGAARAAYCARAA
FISH1421	GCCGGTCCAAGTG	ATCCGGTCGGAGA	TCAACCAACCACAAAGACATTGGCAC	CACCTCAGGGTGTCCGAARAAYCARAA
Negative16A	GCCGGTCCAAGTG	CTGAGGTGATCAG	TCAACCAACCACAAAGACATTGGCAC	CACCTCAGGGTGTCCGAARAAYCARAA
FISH1423	GCCGGTCCAAGTG	AGTGTCCTGCTAG	TCAACCAACCACAAAGACATTGGCAC	CACCTCAGGGTGTCCGAARAAYCARAA
FISH1424	GCCGGTCCAAGTG	ATAAGCAATTCGA	TCAACCAACCACAAAGACATTGGCAC	CACCTCAGGGTGTCCGAARAAYCARAA
FISH1425	GCCGGTCCAAGTG	ATCTAACAGGACC	TCAACCAACCACAAAGACATTGGCAC	CACCTCAGGGTGTCCGAARAAYCARAA
FISH1426	GCCGGTCCAAGTG	CATTATATAGCCA	TCAACCAACCACAAAGACATTGGCAC	CACCTCAGGGTGTCCGAARAAYCARAA
FISH1427	GCCGGTCCAAGTG	CCTGATTACGTAA	TCAACCAACCACAAAGACATTGGCAC	CACCTCAGGGTGTCCGAARAAYCARAA
FISH1428	GCCGGTCCAAGTG	CTAATACACACCG	TCAACCAACCACAAAGACATTGGCAC	CACCTCAGGGTGTCCGAARAAYCARAA
FISH1429	GCCGGTCCAAGTG	TTATGACCGTTGC	TCAACCAACCACAAAGACATTGGCAC	CACCTCAGGGTGTCCGAARAAYCARAA
FISH1430	GCCGGTCCAAGTG	TTCTCGGCCGCAT	TCAACCAACCACAAAGACATTGGCAC	CACCTCAGGGTGTCCGAARAAYCARAA
Negative16B	GCCGGTCCAAGTG	TTGGCGGTAAGAA	TCAACCAACCACAAAGACATTGGCAC	CACCTCAGGGTGTCCGAARAAYCARAA
FISH1432	GCCGGTCCAAGTG	ACTTGTGCACCTG	TCAACCAACCACAAAGACATTGGCAC	CACCTCAGGGTGTCCGAARAAYCARAA
FISH1433	GCCGGTCCAAGTG	CATGCCTTGATAC	TCAACCAACCACAAAGACATTGGCAC	CACCTCAGGGTGTCCGAARAAYCARAA
FISH1434	GCCGGTCCAAGTG	CTGACGTTCGGTA	TCAACCAACCACAAAGACATTGGCAC	CACCTCAGGGTGTCCGAARAAYCARAA
FISH1435	GCCGGTCCAAGTG	GAGGAGAGACACA	TCAACCAACCACAAAGACATTGGCAC	CACCTCAGGGTGTCCGAARAAYCARAA
FISH1436	GCCGGTCCAAGTG	GCCGGTCCAAGTG	TCAACCAACCACAAAGACATTGGCAC	CACCTCAGGGTGTCCGAARAAYCARAA
FISH1437	GCCGGTCCAAGTG	TTGCGTCTCACGC	TCAACCAACCACAAAGACATTGGCAC	CACCTCAGGGTGTCCGAARAAYCARAA
FISH1438	GCCGGTCCAAGTG	TTATTCGCACACT	TCAACCAACCACAAAGACATTGGCAC	CACCTCAGGGTGTCCGAARAAYCARAA
FISH1439	GCCGGTCCAAGTG	TGCACAGGCGGCA	TCAACCAACCACAAAGACATTGGCAC	CACCTCAGGGTGTCCGAARAAYCARAA
FISH1440	GCCGGTCCAAGTG	AACATGTGGTAAG	TCAACCAACCACAAAGACATTGGCAC	CACCTCAGGGTGTCCGAARAAYCARAA
FISH1441	GCCGGTCCAAGTG	ACGCGCTCTTATA	TCAACCAACCACAAAGACATTGGCAC	CACCTCAGGGTGTCCGAARAAYCARAA
FISH1442	GCCGGTCCAAGTG	CAATGTTAATGGT	TCAACCAACCACAAAGACATTGGCAC	CACCTCAGGGTGTCCGAARAAYCARAA
FISH1443	GCCGGTCCAAGTG	CTAGGATATAGTT	TCAACCAACCACAAAGACATTGGCAC	CACCTCAGGGTGTCCGAARAAYCARAA
FISH1444	GCCGGTCCAAGTG	CTGTAGGCGAGGA	TCAACCAACCACAAAGACATTGGCAC	CACCTCAGGGTGTCCGAARAAYCARAA
FISH1445	GCCGGTCCAAGTG	CTGTCGAGGCGAC	TCAACCAACCACAAAGACATTGGCAC	CACCTCAGGGTGTCCGAARAAYCARAA
FISH1446	GCCGGTCCAAGTG	GACTAATGAGGAA	TCAACCAACCACAAAGACATTGGCAC	CACCTCAGGGTGTCCGAARAAYCARAA
FISH1447	GCCGGTCCAAGTG	TATCCGTAATCAT	TCAACCAACCACAAAGACATTGGCAC	CACCTCAGGGTGTCCGAARAAYCARAA
FISH1448	GCCGGTCCAAGTG	TCCTGGAGGATAA	TCAACCAACCACAAAGACATTGGCAC	CACCTCAGGGTGTCCGAARAAYCARAA
FISH1449	GCCGGTCCAAGTG	TCTACTGTTGTGC	TCAACCAACCACAAAGACATTGGCAC	CACCTCAGGGTGTCCGAARAAYCARAA
FISH1450	GCCGGTCCAAGTG	TGTATATTCAGCG	TCAACCAACCACAAAGACATTGGCAC	CACCTCAGGGTGTCCGAARAAYCARAA
FISH1451	GCCGGTCCAAGTG	ACATCAGTAGTTC	TCAACCAACCACAAAGACATTGGCAC	CACCTCAGGGTGTCCGAARAAYCARAA
FISH1452	GCCGGTCCAAGTG	AGCGCTGGACCAA	TCAACCAACCACAAAGACATTGGCAC	CACCTCAGGGTGTCCGAARAAYCARAA
FISH1453	GCCGGTCCAAGTG	CAAGATCGGTACC	TCAACCAACCACAAAGACATTGGCAC	CACCTCAGGGTGTCCGAARAAYCARAA
FISH1454	GCCGGTCCAAGTG	CCAGCCTGACGGT	TCAACCAACCACAAAGACATTGGCAC	CACCTCAGGGTGTCCGAARAAYCARAA
FISH1455	GCCGGTCCAAGTG	CCGAAGCCGGTTC	TCAACCAACCACAAAGACATTGGCAC	CACCTCAGGGTGTCCGAARAAYCARAA
FISH1456	GCCGGTCCAAGTG	CCGAGCAGCTGTT	TCAACCAACCACAAAGACATTGGCAC	CACCTCAGGGTGTCCGAARAAYCARAA
FISH1457	GCCGGTCCAAGTG	CCTCCGCACAATC	TCAACCAACCACAAAGACATTGGCAC	CACCTCAGGGTGTCCGAARAAYCARAA
FISH1458	GCCGGTCCAAGTG	CTCTAACCTATTA	TCAACCAACCACAAAGACATTGGCAC	CACCTCAGGGTGTCCGAARAAYCARAA
FISH1459	GCCGGTCCAAGTG	GCACCTTGACATA	TCAACCAACCACAAAGACATTGGCAC	CACCTCAGGGTGTCCGAARAAYCARAA
FISH1460	GCCGGTCCAAGTG	TAAGCGTGCTGAA	TCAACCAACCACAAAGACATTGGCAC	CACCTCAGGGTGTCCGAARAAYCARAA
FISH1461	GCCGGTCCAAGTG	TTCGGCACAGGAG	TCAACCAACCACAAAGACATTGGCAC	CACCTCAGGGTGTCCGAARAAYCARAA
FISH1462	GCCGGTCCAAGTG	AGACTCGATTGAG	TCAACCAACCACAAAGACATTGGCAC	CACCTCAGGGTGTCCGAARAAYCARAA
FISH1463	GCCGGTCCAAGTG	ATCCTTCTGTTCT	TCAACCAACCACAAAGACATTGGCAC	CACCTCAGGGTGTCCGAARAAYCARAA
FISH1464	GCCGGTCCAAGTG	CGTTACTTAGGTC	TCAACCAACCACAAAGACATTGGCAC	CACCTCAGGGTGTCCGAARAAYCARAA
FISH1465	GCCGGTCCAAGTG	CTGGTTGGCTATC	TCAACCAACCACAAAGACATTGGCAC	CACCTCAGGGTGTCCGAARAAYCARAA
FISH1466	GCCGGTCCAAGTG	GCACCAACGATTG	TCAACCAACCACAAAGACATTGGCAC	CACCTCAGGGTGTCCGAARAAYCARAA
FISH1467	GCCGGTCCAAGTG	TCTTATGCATAAC	TCAACCAACCACAAAGACATTGGCAC	CACCTCAGGGTGTCCGAARAAYCARAA
FISH1468	GCCGGTCCAAGTG	TTAGGTGTGGACC	TCAACCAACCACAAAGACATTGGCAC	CACCTCAGGGTGTCCGAARAAYCARAA
FISH1469	GCCGGTCCAAGTG	TTCTTCTGGAACA	TCAACCAACCACAAAGACATTGGCAC	CACCTCAGGGTGTCCGAARAAYCARAA
FISH1470	GCCGGTCCAAGTG	AGCAAGTGGCTCT	TCAACCAACCACAAAGACATTGGCAC	CACCTCAGGGTGTCCGAARAAYCARAA
FISH1471	GCCGGTCCAAGTG	TCAAGTCACTAAT	TCAACCAACCACAAAGACATTGGCAC	CACCTCAGGGTGTCCGAARAAYCARAA
FISH1472	GCCGGTCCAAGTG	ATGAAGACTACTG	TCAACCAACCACAAAGACATTGGCAC	CACCTCAGGGTGTCCGAARAAYCARAA
FISH1473	GCCGGTCCAAGTG	CACCGGTAGAACC	TCAACCAACCACAAAGACATTGGCAC	CACCTCAGGGTGTCCGAARAAYCARAA
FISH1474	GCCGGTCCAAGTG	CAGAACAACGCAT	TCAACCAACCACAAAGACATTGGCAC	CACCTCAGGGTGTCCGAARAAYCARAA
FISH1475	GCCGGTCCAAGTG	CCTGCCGAGAACG	TCAACCAACCACAAAGACATTGGCAC	CACCTCAGGGTGTCCGAARAAYCARAA
FISH1476	GCCGGTCCAAGTG	GTGATGGAGCGGT	TCAACCAACCACAAAGACATTGGCAC	CACCTCAGGGTGTCCGAARAAYCARAA
FISH1477	GCCGGTCCAAGTG	TACGAACTATAGC	TCAACCAACCACAAAGACATTGGCAC	CACCTCAGGGTGTCCGAARAAYCARAA
FISH1478	GCCGGTCCAAGTG	TACGGACCGCTCA	TCAACCAACCACAAAGACATTGGCAC	CACCTCAGGGTGTCCGAARAAYCARAA
FISH1479	GCCGGTCCAAGTG	TGGACGCTAGATC	TCAACCAACCACAAAGACATTGGCAC	CACCTCAGGGTGTCCGAARAAYCARAA
FISH1480	GCCGGTCCAAGTG	AGTCTTCACCTCC	TCAACCAACCACAAAGACATTGGCAC	CACCTCAGGGTGTCCGAARAAYCARAA
FISH1481	GCCGGTCCAAGTG	AGTGCTTATCCGT	TCAACCAACCACAAAGACATTGGCAC	CACCTCAGGGTGTCCGAARAAYCARAA
FISH1482	GCCGGTCCAAGTG	ATCGCTGCCTGGC	TCAACCAACCACAAAGACATTGGCAC	CACCTCAGGGTGTCCGAARAAYCARAA
FISH1483	GCCGGTCCAAGTG	ATGCTTGCGACAG	TCAACCAACCACAAAGACATTGGCAC	CACCTCAGGGTGTCCGAARAAYCARAA
FISH1484	GCCGGTCCAAGTG	CAATCCTCAAGAG	TCAACCAACCACAAAGACATTGGCAC	CACCTCAGGGTGTCCGAARAAYCARAA
FISH1485	GCCGGTCCAAGTG	CATGCACACCTCT	TCAACCAACCACAAAGACATTGGCAC	CACCTCAGGGTGTCCGAARAAYCARAA
FISH1486	GCCGGTCCAAGTG	CGGAGAATATTAT	TCAACCAACCACAAAGACATTGGCAC	CACCTCAGGGTGTCCGAARAAYCARAA
FISH1487	GCCGGTCCAAGTG	GAGCGAAGGTAGT	TCAACCAACCACAAAGACATTGGCAC	CACCTCAGGGTGTCCGAARAAYCARAA
FISH1488	GCCGGTCCAAGTG	GGCGACTGTTCCT	TCAACCAACCACAAAGACATTGGCAC	CACCTCAGGGTGTCCGAARAAYCARAA
Negative16C	GCCGGTCCAAGTG	GTCAGTTAACGAC	TCAACCAACCACAAAGACATTGGCAC	CACCTCAGGGTGTCCGAARAAYCARAA
FISH1490	GCCGGTCCAAGTG	TCCACAGATACAG	TCAACCAACCACAAAGACATTGGCAC	CACCTCAGGGTGTCCGAARAAYCARAA
FISH1491	GCCGGTCCAAGTG	TCGAGTTGTAACT	TCAACCAACCACAAAGACATTGGCAC	CACCTCAGGGTGTCCGAARAAYCARAA
FISH1492	GCCGGTCCAAGTG	TCGGTCTTAGACG	TCAACCAACCACAAAGACATTGGCAC	CACCTCAGGGTGTCCGAARAAYCARAA
FISH1493	GCCGGTCCAAGTG	TCTAAGGAGTTAT	TCAACCAACCACAAAGACATTGGCAC	CACCTCAGGGTGTCCGAARAAYCARAA
FISH1494	GCCGGTCCAAGTG	TCTATCTCTCGCT	TCAACCAACCACAAAGACATTGGCAC	CACCTCAGGGTGTCCGAARAAYCARAA
Negative16D	GCCGGTCCAAGTG	TGTGAAGTTGCCA	TCAACCAACCACAAAGACATTGGCAC	CACCTCAGGGTGTCCGAARAAYCARAA
FISH1496	GCCGGTCCAAGTG	TTACCATTCCTCA	TCAACCAACCACAAAGACATTGGCAC	CACCTCAGGGTGTCCGAARAAYCARAA
FISH1497	GCCGGTCCAAGTG	AGATTCTACACAA	TCAACCAACCACAAAGACATTGGCAC	CACCTCAGGGTGTCCGAARAAYCARAA
FISH1498	GCCGGTCCAAGTG	ATGCGATTAATTG	TCAACCAACCACAAAGACATTGGCAC	CACCTCAGGGTGTCCGAARAAYCARAA
FISH1499	GCCGGTCCAAGTG	CCGTAGTGTTGAT	TCAACCAACCACAAAGACATTGGCAC	CACCTCAGGGTGTCCGAARAAYCARAA
FISH1500	GCCGGTCCAAGTG	CCTGTACCATTGT	TCAACCAACCACAAAGACATTGGCAC	CACCTCAGGGTGTCCGAARAAYCARAA
FISH1501	GCCGGTCCAAGTG	GGCTGTTACAACA	TCAACCAACCACAAAGACATTGGCAC	CACCTCAGGGTGTCCGAARAAYCARAA
FISH1502	GCCGGTCCAAGTG	GGTTCAATGACGC	TCAACCAACCACAAAGACATTGGCAC	CACCTCAGGGTGTCCGAARAAYCARAA
FISH1503	GCCGGTCCAAGTG	GGTTCCTGCACTT	TCAACCAACCACAAAGACATTGGCAC	CACCTCAGGGTGTCCGAARAAYCARAA
FISH1504	GCCGGTCCAAGTG	GTCCAACTTCAGT	TCAACCAACCACAAAGACATTGGCAC	CACCTCAGGGTGTCCGAARAAYCARAA
FISH1505	GCCGGTCCAAGTG	GTCCAGGCCTTCT	TCAACCAACCACAAAGACATTGGCAC	CACCTCAGGGTGTCCGAARAAYCARAA
FISH1506	GCCGGTCCAAGTG	GTGACGCCGTATT	TCAACCAACCACAAAGACATTGGCAC	CACCTCAGGGTGTCCGAARAAYCARAA
FISH1507	GCCGGTCCAAGTG	TGCAGCAACCAGC	TCAACCAACCACAAAGACATTGGCAC	CACCTCAGGGTGTCCGAARAAYCARAA
FISH1508	GCCGGTCCAAGTG	TGGACATGGCATT	TCAACCAACCACAAAGACATTGGCAC	CACCTCAGGGTGTCCGAARAAYCARAA
FISH1509	GCCGGTCCAAGTG	TGGTGGTCATTCA	TCAACCAACCACAAAGACATTGGCAC	CACCTCAGGGTGTCCGAARAAYCARAA
FISH1510	GCCGGTCCAAGTG	TTACCAGAGCCTG	TCAACCAACCACAAAGACATTGGCAC	CACCTCAGGGTGTCCGAARAAYCARAA
FISH1511	GCCGGTCCAAGTG	TTCCGCGGCATAG	TCAACCAACCACAAAGACATTGGCAC	CACCTCAGGGTGTCCGAARAAYCARAA
FISH1512	GCCGGTCCAAGTG	ACAACCATTGGCA	TCAACCAACCACAAAGACATTGGCAC	CACCTCAGGGTGTCCGAARAAYCARAA
FISH1513	GCCGGTCCAAGTG	AGCCTAGCCAACT	TCAACCAACCACAAAGACATTGGCAC	CACCTCAGGGTGTCCGAARAAYCARAA
FISH1514	GCCGGTCCAAGTG	ATAATCGAGGCTT	TCAACCAACCACAAAGACATTGGCAC	CACCTCAGGGTGTCCGAARAAYCARAA
FISH1515	GCCGGTCCAAGTG	CTGAGTCAGAAGT	TCAACCAACCACAAAGACATTGGCAC	CACCTCAGGGTGTCCGAARAAYCARAA
FISH1516	GCCGGTCCAAGTG	GATAGGCGCCTTG	TCAACCAACCACAAAGACATTGGCAC	CACCTCAGGGTGTCCGAARAAYCARAA
FISH1517	TTGCGTCTCACGC	ATCCGGTCGGAGA	TCAACCAACCACAAAGACATTGGCAC	CACCTCAGGGTGTCCGAARAAYCARAA
FISH1518	TTGCGTCTCACGC	CTGAGGTGATCAG	TCAACCAACCACAAAGACATTGGCAC	CACCTCAGGGTGTCCGAARAAYCARAA
FISH1519	TTGCGTCTCACGC	AGTGTCCTGCTAG	TCAACCAACCACAAAGACATTGGCAC	CACCTCAGGGTGTCCGAARAAYCARAA
FISH1520	TTGCGTCTCACGC	ATAAGCAATTCGA	TCAACCAACCACAAAGACATTGGCAC	CACCTCAGGGTGTCCGAARAAYCARAA
FISH1521	TTGCGTCTCACGC	ATCTAACAGGACC	TCAACCAACCACAAAGACATTGGCAC	CACCTCAGGGTGTCCGAARAAYCARAA
Negative17A	TTGCGTCTCACGC	CATTATATAGCCA	TCAACCAACCACAAAGACATTGGCAC	CACCTCAGGGTGTCCGAARAAYCARAA
FISH1523	TTGCGTCTCACGC	CCTGATTACGTAA	TCAACCAACCACAAAGACATTGGCAC	CACCTCAGGGTGTCCGAARAAYCARAA
FISH1524	TTGCGTCTCACGC	CTAATACACACCG	TCAACCAACCACAAAGACATTGGCAC	CACCTCAGGGTGTCCGAARAAYCARAA
FISH1525	TTGCGTCTCACGC	TTATGACCGTTGC	TCAACCAACCACAAAGACATTGGCAC	CACCTCAGGGTGTCCGAARAAYCARAA
FISH1526	TTGCGTCTCACGC	TTCTCGGCCGCAT	TCAACCAACCACAAAGACATTGGCAC	CACCTCAGGGTGTCCGAARAAYCARAA
FISH1527	TTGCGTCTCACGC	TTGGCGGTAAGAA	TCAACCAACCACAAAGACATTGGCAC	CACCTCAGGGTGTCCGAARAAYCARAA
FISH1528	TTGCGTCTCACGC	ACTTGTGCACCTG	TCAACCAACCACAAAGACATTGGCAC	CACCTCAGGGTGTCCGAARAAYCARAA
FISH1529	TTGCGTCTCACGC	CATGCCTTGATAC	TCAACCAACCACAAAGACATTGGCAC	CACCTCAGGGTGTCCGAARAAYCARAA
Negative17B	TTGCGTCTCACGC	CTGACGTTCGGTA	TCAACCAACCACAAAGACATTGGCAC	CACCTCAGGGTGTCCGAARAAYCARAA
FISH1531	TTGCGTCTCACGC	GAGGAGAGACACA	TCAACCAACCACAAAGACATTGGCAC	CACCTCAGGGTGTCCGAARAAYCARAA
FISH1532	TTGCGTCTCACGC	GCCGGTCCAAGTG	TCAACCAACCACAAAGACATTGGCAC	CACCTCAGGGTGTCCGAARAAYCARAA
FISH1533	TTGCGTCTCACGC	TTGCGTCTCACGC	TCAACCAACCACAAAGACATTGGCAC	CACCTCAGGGTGTCCGAARAAYCARAA
FISH1534	TTGCGTCTCACGC	TTATTCGCACACT	TCAACCAACCACAAAGACATTGGCAC	CACCTCAGGGTGTCCGAARAAYCARAA
FISH1535	TTGCGTCTCACGC	TGCACAGGCGGCA	TCAACCAACCACAAAGACATTGGCAC	CACCTCAGGGTGTCCGAARAAYCARAA
FISH1536	TTGCGTCTCACGC	AACATGTGGTAAG	TCAACCAACCACAAAGACATTGGCAC	CACCTCAGGGTGTCCGAARAAYCARAA
FISH1537	TTGCGTCTCACGC	ACGCGCTCTTATA	TCAACCAACCACAAAGACATTGGCAC	CACCTCAGGGTGTCCGAARAAYCARAA
FISH1538	TTGCGTCTCACGC	CAATGTTAATGGT	TCAACCAACCACAAAGACATTGGCAC	CACCTCAGGGTGTCCGAARAAYCARAA
FISH1539	TTGCGTCTCACGC	CTAGGATATAGTT	TCAACCAACCACAAAGACATTGGCAC	CACCTCAGGGTGTCCGAARAAYCARAA
FISH1540	TTGCGTCTCACGC	CTGTAGGCGAGGA	TCAACCAACCACAAAGACATTGGCAC	CACCTCAGGGTGTCCGAARAAYCARAA
FISH1541	TTGCGTCTCACGC	CTGTCGAGGCGAC	TCAACCAACCACAAAGACATTGGCAC	CACCTCAGGGTGTCCGAARAAYCARAA
FISH1542	TTGCGTCTCACGC	GACTAATGAGGAA	TCAACCAACCACAAAGACATTGGCAC	CACCTCAGGGTGTCCGAARAAYCARAA
FISH1543	TTGCGTCTCACGC	TATCCGTAATCAT	TCAACCAACCACAAAGACATTGGCAC	CACCTCAGGGTGTCCGAARAAYCARAA
FISH1544	TTGCGTCTCACGC	TCCTGGAGGATAA	TCAACCAACCACAAAGACATTGGCAC	CACCTCAGGGTGTCCGAARAAYCARAA
FISH1545	TTGCGTCTCACGC	TCTACTGTTGTGC	TCAACCAACCACAAAGACATTGGCAC	CACCTCAGGGTGTCCGAARAAYCARAA
FISH1546	TTGCGTCTCACGC	TGTATATTCAGCG	TCAACCAACCACAAAGACATTGGCAC	CACCTCAGGGTGTCCGAARAAYCARAA
FISH1547	TTGCGTCTCACGC	ACATCAGTAGTTC	TCAACCAACCACAAAGACATTGGCAC	CACCTCAGGGTGTCCGAARAAYCARAA
FISH1548	TTGCGTCTCACGC	AGCGCTGGACCAA	TCAACCAACCACAAAGACATTGGCAC	CACCTCAGGGTGTCCGAARAAYCARAA
FISH1549	TTGCGTCTCACGC	CAAGATCGGTACC	TCAACCAACCACAAAGACATTGGCAC	CACCTCAGGGTGTCCGAARAAYCARAA
FISH1550	TTGCGTCTCACGC	CCAGCCTGACGGT	TCAACCAACCACAAAGACATTGGCAC	CACCTCAGGGTGTCCGAARAAYCARAA
FISH1551	TTGCGTCTCACGC	CCGAAGCCGGTTC	TCAACCAACCACAAAGACATTGGCAC	CACCTCAGGGTGTCCGAARAAYCARAA
FISH1552	TTGCGTCTCACGC	CCGAGCAGCTGTT	TCAACCAACCACAAAGACATTGGCAC	CACCTCAGGGTGTCCGAARAAYCARAA
FISH1553	TTGCGTCTCACGC	CCTCCGCACAATC	TCAACCAACCACAAAGACATTGGCAC	CACCTCAGGGTGTCCGAARAAYCARAA
FISH1554	TTGCGTCTCACGC	CTCTAACCTATTA	TCAACCAACCACAAAGACATTGGCAC	CACCTCAGGGTGTCCGAARAAYCARAA
FISH1555	TTGCGTCTCACGC	GCACCTTGACATA	TCAACCAACCACAAAGACATTGGCAC	CACCTCAGGGTGTCCGAARAAYCARAA
FISH1556	TTGCGTCTCACGC	TAAGCGTGCTGAA	TCAACCAACCACAAAGACATTGGCAC	CACCTCAGGGTGTCCGAARAAYCARAA
FISH1557	TTGCGTCTCACGC	TTCGGCACAGGAG	TCAACCAACCACAAAGACATTGGCAC	CACCTCAGGGTGTCCGAARAAYCARAA
FISH1558	TTGCGTCTCACGC	AGACTCGATTGAG	TCAACCAACCACAAAGACATTGGCAC	CACCTCAGGGTGTCCGAARAAYCARAA
FISH1559	TTGCGTCTCACGC	ATCCTTCTGTTCT	TCAACCAACCACAAAGACATTGGCAC	CACCTCAGGGTGTCCGAARAAYCARAA
FISH1560	TTGCGTCTCACGC	CGTTACTTAGGTC	TCAACCAACCACAAAGACATTGGCAC	CACCTCAGGGTGTCCGAARAAYCARAA
FISH1561	TTGCGTCTCACGC	CTGGTTGGCTATC	TCAACCAACCACAAAGACATTGGCAC	CACCTCAGGGTGTCCGAARAAYCARAA
FISH1562	TTGCGTCTCACGC	GCACCAACGATTG	TCAACCAACCACAAAGACATTGGCAC	CACCTCAGGGTGTCCGAARAAYCARAA
FISH1563	TTGCGTCTCACGC	TCTTATGCATAAC	TCAACCAACCACAAAGACATTGGCAC	CACCTCAGGGTGTCCGAARAAYCARAA
FISH1564	TTGCGTCTCACGC	TTAGGTGTGGACC	TCAACCAACCACAAAGACATTGGCAC	CACCTCAGGGTGTCCGAARAAYCARAA
FISH1565	TTGCGTCTCACGC	TTCTTCTGGAACA	TCAACCAACCACAAAGACATTGGCAC	CACCTCAGGGTGTCCGAARAAYCARAA
FISH1566	TTGCGTCTCACGC	AGCAAGTGGCTCT	TCAACCAACCACAAAGACATTGGCAC	CACCTCAGGGTGTCCGAARAAYCARAA
FISH1567	TTGCGTCTCACGC	TCAAGTCACTAAT	TCAACCAACCACAAAGACATTGGCAC	CACCTCAGGGTGTCCGAARAAYCARAA
FISH1568	TTGCGTCTCACGC	ATGAAGACTACTG	TCAACCAACCACAAAGACATTGGCAC	CACCTCAGGGTGTCCGAARAAYCARAA
FISH1569	TTGCGTCTCACGC	CACCGGTAGAACC	TCAACCAACCACAAAGACATTGGCAC	CACCTCAGGGTGTCCGAARAAYCARAA
FISH1570	TTGCGTCTCACGC	CAGAACAACGCAT	TCAACCAACCACAAAGACATTGGCAC	CACCTCAGGGTGTCCGAARAAYCARAA
FISH1571	TTGCGTCTCACGC	CCTGCCGAGAACG	TCAACCAACCACAAAGACATTGGCAC	CACCTCAGGGTGTCCGAARAAYCARAA
FISH1572	TTGCGTCTCACGC	GTGATGGAGCGGT	TCAACCAACCACAAAGACATTGGCAC	CACCTCAGGGTGTCCGAARAAYCARAA
FISH1573	TTGCGTCTCACGC	TACGAACTATAGC	TCAACCAACCACAAAGACATTGGCAC	CACCTCAGGGTGTCCGAARAAYCARAA
FISH1574	TTGCGTCTCACGC	TACGGACCGCTCA	TCAACCAACCACAAAGACATTGGCAC	CACCTCAGGGTGTCCGAARAAYCARAA
FISH1575	TTGCGTCTCACGC	TGGACGCTAGATC	TCAACCAACCACAAAGACATTGGCAC	CACCTCAGGGTGTCCGAARAAYCARAA
FISH1576	TTGCGTCTCACGC	AGTCTTCACCTCC	TCAACCAACCACAAAGACATTGGCAC	CACCTCAGGGTGTCCGAARAAYCARAA
FISH1577	TTGCGTCTCACGC	AGTGCTTATCCGT	TCAACCAACCACAAAGACATTGGCAC	CACCTCAGGGTGTCCGAARAAYCARAA
FISH1578	TTGCGTCTCACGC	ATCGCTGCCTGGC	TCAACCAACCACAAAGACATTGGCAC	CACCTCAGGGTGTCCGAARAAYCARAA
FISH1579	TTGCGTCTCACGC	ATGCTTGCGACAG	TCAACCAACCACAAAGACATTGGCAC	CACCTCAGGGTGTCCGAARAAYCARAA
FISH1580	TTGCGTCTCACGC	CAATCCTCAAGAG	TCAACCAACCACAAAGACATTGGCAC	CACCTCAGGGTGTCCGAARAAYCARAA
FISH1581	TTGCGTCTCACGC	CATGCACACCTCT	TCAACCAACCACAAAGACATTGGCAC	CACCTCAGGGTGTCCGAARAAYCARAA
FISH1582	TTGCGTCTCACGC	CGGAGAATATTAT	TCAACCAACCACAAAGACATTGGCAC	CACCTCAGGGTGTCCGAARAAYCARAA
FISH1583	TTGCGTCTCACGC	GAGCGAAGGTAGT	TCAACCAACCACAAAGACATTGGCAC	CACCTCAGGGTGTCCGAARAAYCARAA
FISH1584	TTGCGTCTCACGC	GGCGACTGTTCCT	TCAACCAACCACAAAGACATTGGCAC	CACCTCAGGGTGTCCGAARAAYCARAA
FISH1585	TTGCGTCTCACGC	GTCAGTTAACGAC	TCAACCAACCACAAAGACATTGGCAC	CACCTCAGGGTGTCCGAARAAYCARAA
FISH1586	TTGCGTCTCACGC	TCCACAGATACAG	TCAACCAACCACAAAGACATTGGCAC	CACCTCAGGGTGTCCGAARAAYCARAA
FISH1587	TTGCGTCTCACGC	TCGAGTTGTAACT	TCAACCAACCACAAAGACATTGGCAC	CACCTCAGGGTGTCCGAARAAYCARAA
FISH1588	TTGCGTCTCACGC	TCGGTCTTAGACG	TCAACCAACCACAAAGACATTGGCAC	CACCTCAGGGTGTCCGAARAAYCARAA
FISH1589	TTGCGTCTCACGC	TCTAAGGAGTTAT	TCAACCAACCACAAAGACATTGGCAC	CACCTCAGGGTGTCCGAARAAYCARAA
FISH1590	TTGCGTCTCACGC	TCTATCTCTCGCT	TCAACCAACCACAAAGACATTGGCAC	CACCTCAGGGTGTCCGAARAAYCARAA
FISH1591	TTGCGTCTCACGC	TGTGAAGTTGCCA	TCAACCAACCACAAAGACATTGGCAC	CACCTCAGGGTGTCCGAARAAYCARAA
FISH1592	TTGCGTCTCACGC	TTACCATTCCTCA	TCAACCAACCACAAAGACATTGGCAC	CACCTCAGGGTGTCCGAARAAYCARAA
FISH1593	TTGCGTCTCACGC	AGATTCTACACAA	TCAACCAACCACAAAGACATTGGCAC	CACCTCAGGGTGTCCGAARAAYCARAA
FISH1594	TTGCGTCTCACGC	ATGCGATTAATTG	TCAACCAACCACAAAGACATTGGCAC	CACCTCAGGGTGTCCGAARAAYCARAA
FISH1595	TTGCGTCTCACGC	CCGTAGTGTTGAT	TCAACCAACCACAAAGACATTGGCAC	CACCTCAGGGTGTCCGAARAAYCARAA
FISH1596	TTGCGTCTCACGC	CCTGTACCATTGT	TCAACCAACCACAAAGACATTGGCAC	CACCTCAGGGTGTCCGAARAAYCARAA
FISH1597	TTGCGTCTCACGC	GGCTGTTACAACA	TCAACCAACCACAAAGACATTGGCAC	CACCTCAGGGTGTCCGAARAAYCARAA
FISH1598	TTGCGTCTCACGC	GGTTCAATGACGC	TCAACCAACCACAAAGACATTGGCAC	CACCTCAGGGTGTCCGAARAAYCARAA
FISH1599	TTGCGTCTCACGC	GGTTCCTGCACTT	TCAACCAACCACAAAGACATTGGCAC	CACCTCAGGGTGTCCGAARAAYCARAA
FISH1600	TTGCGTCTCACGC	GTCCAACTTCAGT	TCAACCAACCACAAAGACATTGGCAC	CACCTCAGGGTGTCCGAARAAYCARAA
FISH1601	TTGCGTCTCACGC	GTCCAGGCCTTCT	TCAACCAACCACAAAGACATTGGCAC	CACCTCAGGGTGTCCGAARAAYCARAA
FISH1602	TTGCGTCTCACGC	GTGACGCCGTATT	TCAACCAACCACAAAGACATTGGCAC	CACCTCAGGGTGTCCGAARAAYCARAA
FISH1603	TTGCGTCTCACGC	TGCAGCAACCAGC	TCAACCAACCACAAAGACATTGGCAC	CACCTCAGGGTGTCCGAARAAYCARAA
FISH1604	TTGCGTCTCACGC	TGGACATGGCATT	TCAACCAACCACAAAGACATTGGCAC	CACCTCAGGGTGTCCGAARAAYCARAA
FISH1605	TTGCGTCTCACGC	TGGTGGTCATTCA	TCAACCAACCACAAAGACATTGGCAC	CACCTCAGGGTGTCCGAARAAYCARAA
FISH1606	TTGCGTCTCACGC	TTACCAGAGCCTG	TCAACCAACCACAAAGACATTGGCAC	CACCTCAGGGTGTCCGAARAAYCARAA
FISH1607	TTGCGTCTCACGC	TTCCGCGGCATAG	TCAACCAACCACAAAGACATTGGCAC	CACCTCAGGGTGTCCGAARAAYCARAA
FISH1608	TTGCGTCTCACGC	ACAACCATTGGCA	TCAACCAACCACAAAGACATTGGCAC	CACCTCAGGGTGTCCGAARAAYCARAA
FISH1609	TTGCGTCTCACGC	AGCCTAGCCAACT	TCAACCAACCACAAAGACATTGGCAC	CACCTCAGGGTGTCCGAARAAYCARAA
FISH1610	TTGCGTCTCACGC	ATAATCGAGGCTT	TCAACCAACCACAAAGACATTGGCAC	CACCTCAGGGTGTCCGAARAAYCARAA
FISH1611	TTGCGTCTCACGC	CTGAGTCAGAAGT	TCAACCAACCACAAAGACATTGGCAC	CACCTCAGGGTGTCCGAARAAYCARAA
FISH1612	TTGCGTCTCACGC	GATAGGCGCCTTG	TCAACCAACCACAAAGACATTGGCAC	CACCTCAGGGTGTCCGAARAAYCARAA
FISH1613	TTATTCGCACACT	ATCCGGTCGGAGA	TCAACCAACCACAAAGACATTGGCAC	CACCTCAGGGTGTCCGAARAAYCARAA
FISH1614	TTATTCGCACACT	CTGAGGTGATCAG	TCAACCAACCACAAAGACATTGGCAC	CACCTCAGGGTGTCCGAARAAYCARAA
FISH1615	TTATTCGCACACT	AGTGTCCTGCTAG	TCAACCAACCACAAAGACATTGGCAC	CACCTCAGGGTGTCCGAARAAYCARAA
FISH1616	TTATTCGCACACT	ATAAGCAATTCGA	TCAACCAACCACAAAGACATTGGCAC	CACCTCAGGGTGTCCGAARAAYCARAA
FISH1617	TTATTCGCACACT	ATCTAACAGGACC	TCAACCAACCACAAAGACATTGGCAC	CACCTCAGGGTGTCCGAARAAYCARAA
Negative18A	TTATTCGCACACT	CATTATATAGCCA	TCAACCAACCACAAAGACATTGGCAC	CACCTCAGGGTGTCCGAARAAYCARAA
FISH1619	TTATTCGCACACT	CCTGATTACGTAA	TCAACCAACCACAAAGACATTGGCAC	CACCTCAGGGTGTCCGAARAAYCARAA
FISH1620	TTATTCGCACACT	CTAATACACACCG	TCAACCAACCACAAAGACATTGGCAC	CACCTCAGGGTGTCCGAARAAYCARAA
FISH1621	TTATTCGCACACT	TTATGACCGTTGC	TCAACCAACCACAAAGACATTGGCAC	CACCTCAGGGTGTCCGAARAAYCARAA
FISH1622	TTATTCGCACACT	TTCTCGGCCGCAT	TCAACCAACCACAAAGACATTGGCAC	CACCTCAGGGTGTCCGAARAAYCARAA
FISH1623	TTATTCGCACACT	TTGGCGGTAAGAA	TCAACCAACCACAAAGACATTGGCAC	CACCTCAGGGTGTCCGAARAAYCARAA
FISH1624	TTATTCGCACACT	ACTTGTGCACCTG	TCAACCAACCACAAAGACATTGGCAC	CACCTCAGGGTGTCCGAARAAYCARAA
FISH1625	TTATTCGCACACT	CATGCCTTGATAC	TCAACCAACCACAAAGACATTGGCAC	CACCTCAGGGTGTCCGAARAAYCARAA
FISH1626	TTATTCGCACACT	CTGACGTTCGGTA	TCAACCAACCACAAAGACATTGGCAC	CACCTCAGGGTGTCCGAARAAYCARAA
FISH1627	TTATTCGCACACT	GAGGAGAGACACA	TCAACCAACCACAAAGACATTGGCAC	CACCTCAGGGTGTCCGAARAAYCARAA
FISH1628	TTATTCGCACACT	GCCGGTCCAAGTG	TCAACCAACCACAAAGACATTGGCAC	CACCTCAGGGTGTCCGAARAAYCARAA
FISH1629	TTATTCGCACACT	TTGCGTCTCACGC	TCAACCAACCACAAAGACATTGGCAC	CACCTCAGGGTGTCCGAARAAYCARAA
FISH1630	TTATTCGCACACT	TTATTCGCACACT	TCAACCAACCACAAAGACATTGGCAC	CACCTCAGGGTGTCCGAARAAYCARAA
FISH1631	TTATTCGCACACT	TGCACAGGCGGCA	TCAACCAACCACAAAGACATTGGCAC	CACCTCAGGGTGTCCGAARAAYCARAA
FISH1632	TTATTCGCACACT	AACATGTGGTAAG	TCAACCAACCACAAAGACATTGGCAC	CACCTCAGGGTGTCCGAARAAYCARAA
Negative18B	TTATTCGCACACT	ACGCGCTCTTATA	TCAACCAACCACAAAGACATTGGCAC	CACCTCAGGGTGTCCGAARAAYCARAA
Negative18C	TTATTCGCACACT	CAATGTTAATGGT	TCAACCAACCACAAAGACATTGGCAC	CACCTCAGGGTGTCCGAARAAYCARAA
FISH1635	TTATTCGCACACT	CTAGGATATAGTT	TCAACCAACCACAAAGACATTGGCAC	CACCTCAGGGTGTCCGAARAAYCARAA
FISH1636	TTATTCGCACACT	CTGTAGGCGAGGA	TCAACCAACCACAAAGACATTGGCAC	CACCTCAGGGTGTCCGAARAAYCARAA
FISH1637	TTATTCGCACACT	CTGTCGAGGCGAC	TCAACCAACCACAAAGACATTGGCAC	CACCTCAGGGTGTCCGAARAAYCARAA
FISH1638	TTATTCGCACACT	GACTAATGAGGAA	TCAACCAACCACAAAGACATTGGCAC	CACCTCAGGGTGTCCGAARAAYCARAA
FISH1639	TTATTCGCACACT	TATCCGTAATCAT	TCAACCAACCACAAAGACATTGGCAC	CACCTCAGGGTGTCCGAARAAYCARAA
FISH1640	TTATTCGCACACT	TCCTGGAGGATAA	TCAACCAACCACAAAGACATTGGCAC	CACCTCAGGGTGTCCGAARAAYCARAA
FISH1641	TTATTCGCACACT	TCTACTGTTGTGC	TCAACCAACCACAAAGACATTGGCAC	CACCTCAGGGTGTCCGAARAAYCARAA
FISH1642	TTATTCGCACACT	TGTATATTCAGCG	TCAACCAACCACAAAGACATTGGCAC	CACCTCAGGGTGTCCGAARAAYCARAA
FISH1643	TTATTCGCACACT	ACATCAGTAGTTC	TCAACCAACCACAAAGACATTGGCAC	CACCTCAGGGTGTCCGAARAAYCARAA
FISH1644	TTATTCGCACACT	AGCGCTGGACCAA	TCAACCAACCACAAAGACATTGGCAC	CACCTCAGGGTGTCCGAARAAYCARAA
FISH1645	TTATTCGCACACT	CAAGATCGGTACC	TCAACCAACCACAAAGACATTGGCAC	CACCTCAGGGTGTCCGAARAAYCARAA
FISH1646	TTATTCGCACACT	CCAGCCTGACGGT	TCAACCAACCACAAAGACATTGGCAC	CACCTCAGGGTGTCCGAARAAYCARAA
FISH1647	TTATTCGCACACT	CCGAAGCCGGTTC	TCAACCAACCACAAAGACATTGGCAC	CACCTCAGGGTGTCCGAARAAYCARAA
FISH1648	TTATTCGCACACT	CCGAGCAGCTGTT	TCAACCAACCACAAAGACATTGGCAC	CACCTCAGGGTGTCCGAARAAYCARAA
FISH1649	TTATTCGCACACT	CCTCCGCACAATC	TCAACCAACCACAAAGACATTGGCAC	CACCTCAGGGTGTCCGAARAAYCARAA
FISH1650	TTATTCGCACACT	CTCTAACCTATTA	TCAACCAACCACAAAGACATTGGCAC	CACCTCAGGGTGTCCGAARAAYCARAA
FISH1651	TTATTCGCACACT	GCACCTTGACATA	TCAACCAACCACAAAGACATTGGCAC	CACCTCAGGGTGTCCGAARAAYCARAA
FISH1652	TTATTCGCACACT	TAAGCGTGCTGAA	TCAACCAACCACAAAGACATTGGCAC	CACCTCAGGGTGTCCGAARAAYCARAA
FISH1653	TTATTCGCACACT	TTCGGCACAGGAG	TCAACCAACCACAAAGACATTGGCAC	CACCTCAGGGTGTCCGAARAAYCARAA
FISH1654	TTATTCGCACACT	AGACTCGATTGAG	TCAACCAACCACAAAGACATTGGCAC	CACCTCAGGGTGTCCGAARAAYCARAA
FISH1655	TTATTCGCACACT	ATCCTTCTGTTCT	TCAACCAACCACAAAGACATTGGCAC	CACCTCAGGGTGTCCGAARAAYCARAA
FISH1656	TTATTCGCACACT	CGTTACTTAGGTC	TCAACCAACCACAAAGACATTGGCAC	CACCTCAGGGTGTCCGAARAAYCARAA
FISH1657	TTATTCGCACACT	CTGGTTGGCTATC	TCAACCAACCACAAAGACATTGGCAC	CACCTCAGGGTGTCCGAARAAYCARAA
FISH1658	TTATTCGCACACT	GCACCAACGATTG	TCAACCAACCACAAAGACATTGGCAC	CACCTCAGGGTGTCCGAARAAYCARAA
FISH1659	TTATTCGCACACT	TCTTATGCATAAC	TCAACCAACCACAAAGACATTGGCAC	CACCTCAGGGTGTCCGAARAAYCARAA
FISH1660	TTATTCGCACACT	TTAGGTGTGGACC	TCAACCAACCACAAAGACATTGGCAC	CACCTCAGGGTGTCCGAARAAYCARAA
FISH1661	TTATTCGCACACT	TTCTTCTGGAACA	TCAACCAACCACAAAGACATTGGCAC	CACCTCAGGGTGTCCGAARAAYCARAA
FISH1662	TTATTCGCACACT	AGCAAGTGGCTCT	TCAACCAACCACAAAGACATTGGCAC	CACCTCAGGGTGTCCGAARAAYCARAA
FISH1663	TTATTCGCACACT	TCAAGTCACTAAT	TCAACCAACCACAAAGACATTGGCAC	CACCTCAGGGTGTCCGAARAAYCARAA
FISH1664	TTATTCGCACACT	ATGAAGACTACTG	TCAACCAACCACAAAGACATTGGCAC	CACCTCAGGGTGTCCGAARAAYCARAA
FISH1665	TTATTCGCACACT	CACCGGTAGAACC	TCAACCAACCACAAAGACATTGGCAC	CACCTCAGGGTGTCCGAARAAYCARAA
FISH1666	TTATTCGCACACT	CAGAACAACGCAT	TCAACCAACCACAAAGACATTGGCAC	CACCTCAGGGTGTCCGAARAAYCARAA
FISH1667	TTATTCGCACACT	CCTGCCGAGAACG	TCAACCAACCACAAAGACATTGGCAC	CACCTCAGGGTGTCCGAARAAYCARAA
FISH1668	TTATTCGCACACT	GTGATGGAGCGGT	TCAACCAACCACAAAGACATTGGCAC	CACCTCAGGGTGTCCGAARAAYCARAA
FISH1669	TTATTCGCACACT	TACGAACTATAGC	TCAACCAACCACAAAGACATTGGCAC	CACCTCAGGGTGTCCGAARAAYCARAA
FISH1670	TTATTCGCACACT	TACGGACCGCTCA	TCAACCAACCACAAAGACATTGGCAC	CACCTCAGGGTGTCCGAARAAYCARAA
FISH1671	TTATTCGCACACT	TGGACGCTAGATC	TCAACCAACCACAAAGACATTGGCAC	CACCTCAGGGTGTCCGAARAAYCARAA
FISH1672	TTATTCGCACACT	AGTCTTCACCTCC	TCAACCAACCACAAAGACATTGGCAC	CACCTCAGGGTGTCCGAARAAYCARAA
FISH1673	TTATTCGCACACT	AGTGCTTATCCGT	TCAACCAACCACAAAGACATTGGCAC	CACCTCAGGGTGTCCGAARAAYCARAA
FISH1674	TTATTCGCACACT	ATCGCTGCCTGGC	TCAACCAACCACAAAGACATTGGCAC	CACCTCAGGGTGTCCGAARAAYCARAA
FISH1675	TTATTCGCACACT	ATGCTTGCGACAG	TCAACCAACCACAAAGACATTGGCAC	CACCTCAGGGTGTCCGAARAAYCARAA
FISH1676	TTATTCGCACACT	CAATCCTCAAGAG	TCAACCAACCACAAAGACATTGGCAC	CACCTCAGGGTGTCCGAARAAYCARAA
FISH1677	TTATTCGCACACT	CATGCACACCTCT	TCAACCAACCACAAAGACATTGGCAC	CACCTCAGGGTGTCCGAARAAYCARAA
FISH1678	TTATTCGCACACT	CGGAGAATATTAT	TCAACCAACCACAAAGACATTGGCAC	CACCTCAGGGTGTCCGAARAAYCARAA
FISH1679	TTATTCGCACACT	GAGCGAAGGTAGT	TCAACCAACCACAAAGACATTGGCAC	CACCTCAGGGTGTCCGAARAAYCARAA
FISH1680	TTATTCGCACACT	GGCGACTGTTCCT	TCAACCAACCACAAAGACATTGGCAC	CACCTCAGGGTGTCCGAARAAYCARAA
FISH1681	TTATTCGCACACT	GTCAGTTAACGAC	TCAACCAACCACAAAGACATTGGCAC	CACCTCAGGGTGTCCGAARAAYCARAA
FISH1682	TTATTCGCACACT	TCCACAGATACAG	TCAACCAACCACAAAGACATTGGCAC	CACCTCAGGGTGTCCGAARAAYCARAA
FISH1683	TTATTCGCACACT	TCGAGTTGTAACT	TCAACCAACCACAAAGACATTGGCAC	CACCTCAGGGTGTCCGAARAAYCARAA
FISH1684	TTATTCGCACACT	TCGGTCTTAGACG	TCAACCAACCACAAAGACATTGGCAC	CACCTCAGGGTGTCCGAARAAYCARAA
FISH1685	TTATTCGCACACT	TCTAAGGAGTTAT	TCAACCAACCACAAAGACATTGGCAC	CACCTCAGGGTGTCCGAARAAYCARAA
FISH1686	TTATTCGCACACT	TCTATCTCTCGCT	TCAACCAACCACAAAGACATTGGCAC	CACCTCAGGGTGTCCGAARAAYCARAA
FISH1687	TTATTCGCACACT	TGTGAAGTTGCCA	TCAACCAACCACAAAGACATTGGCAC	CACCTCAGGGTGTCCGAARAAYCARAA
FISH1688	TTATTCGCACACT	TTACCATTCCTCA	TCAACCAACCACAAAGACATTGGCAC	CACCTCAGGGTGTCCGAARAAYCARAA
FISH1689	TTATTCGCACACT	AGATTCTACACAA	TCAACCAACCACAAAGACATTGGCAC	CACCTCAGGGTGTCCGAARAAYCARAA
FISH1690	TTATTCGCACACT	ATGCGATTAATTG	TCAACCAACCACAAAGACATTGGCAC	CACCTCAGGGTGTCCGAARAAYCARAA
FISH1691	TTATTCGCACACT	CCGTAGTGTTGAT	TCAACCAACCACAAAGACATTGGCAC	CACCTCAGGGTGTCCGAARAAYCARAA
FISH1692	TTATTCGCACACT	CCTGTACCATTGT	TCAACCAACCACAAAGACATTGGCAC	CACCTCAGGGTGTCCGAARAAYCARAA
FISH1693	TTATTCGCACACT	GGCTGTTACAACA	TCAACCAACCACAAAGACATTGGCAC	CACCTCAGGGTGTCCGAARAAYCARAA
FISH1694	TTATTCGCACACT	GGTTCAATGACGC	TCAACCAACCACAAAGACATTGGCAC	CACCTCAGGGTGTCCGAARAAYCARAA
FISH1695	TTATTCGCACACT	GGTTCCTGCACTT	TCAACCAACCACAAAGACATTGGCAC	CACCTCAGGGTGTCCGAARAAYCARAA
FISH1696	TTATTCGCACACT	GTCCAACTTCAGT	TCAACCAACCACAAAGACATTGGCAC	CACCTCAGGGTGTCCGAARAAYCARAA
FISH1697	TTATTCGCACACT	GTCCAGGCCTTCT	TCAACCAACCACAAAGACATTGGCAC	CACCTCAGGGTGTCCGAARAAYCARAA
FISH1698	TTATTCGCACACT	GTGACGCCGTATT	TCAACCAACCACAAAGACATTGGCAC	CACCTCAGGGTGTCCGAARAAYCARAA
FISH1699	TTATTCGCACACT	TGCAGCAACCAGC	TCAACCAACCACAAAGACATTGGCAC	CACCTCAGGGTGTCCGAARAAYCARAA
FISH1700	TTATTCGCACACT	TGGACATGGCATT	TCAACCAACCACAAAGACATTGGCAC	CACCTCAGGGTGTCCGAARAAYCARAA
FISH1701	TTATTCGCACACT	TGGTGGTCATTCA	TCAACCAACCACAAAGACATTGGCAC	CACCTCAGGGTGTCCGAARAAYCARAA
FISH1702	TTATTCGCACACT	TTACCAGAGCCTG	TCAACCAACCACAAAGACATTGGCAC	CACCTCAGGGTGTCCGAARAAYCARAA
FISH1703	TTATTCGCACACT	TTCCGCGGCATAG	TCAACCAACCACAAAGACATTGGCAC	CACCTCAGGGTGTCCGAARAAYCARAA
FISH1704	TTATTCGCACACT	ACAACCATTGGCA	TCAACCAACCACAAAGACATTGGCAC	CACCTCAGGGTGTCCGAARAAYCARAA
FISH1705	TTATTCGCACACT	AGCCTAGCCAACT	TCAACCAACCACAAAGACATTGGCAC	CACCTCAGGGTGTCCGAARAAYCARAA
FISH1706	TTATTCGCACACT	ATAATCGAGGCTT	TCAACCAACCACAAAGACATTGGCAC	CACCTCAGGGTGTCCGAARAAYCARAA
FISH1707	TTATTCGCACACT	CTGAGTCAGAAGT	TCAACCAACCACAAAGACATTGGCAC	CACCTCAGGGTGTCCGAARAAYCARAA
FISH1708	TTATTCGCACACT	GATAGGCGCCTTG	TCAACCAACCACAAAGACATTGGCAC	CACCTCAGGGTGTCCGAARAAYCARAA
FISH1709	TGCACAGGCGGCA	ATCCGGTCGGAGA	TCAACCAACCACAAAGACATTGGCAC	CACCTCAGGGTGTCCGAARAAYCARAA
FISH1710	TGCACAGGCGGCA	CTGAGGTGATCAG	TCAACCAACCACAAAGACATTGGCAC	CACCTCAGGGTGTCCGAARAAYCARAA
FISH1711	TGCACAGGCGGCA	AGTGTCCTGCTAG	TCAACCAACCACAAAGACATTGGCAC	CACCTCAGGGTGTCCGAARAAYCARAA
FISH1712	TGCACAGGCGGCA	ATAAGCAATTCGA	TCAACCAACCACAAAGACATTGGCAC	CACCTCAGGGTGTCCGAARAAYCARAA
FISH1713	TGCACAGGCGGCA	ATCTAACAGGACC	TCAACCAACCACAAAGACATTGGCAC	CACCTCAGGGTGTCCGAARAAYCARAA
FISH1714	TGCACAGGCGGCA	CATTATATAGCCA	TCAACCAACCACAAAGACATTGGCAC	CACCTCAGGGTGTCCGAARAAYCARAA
FISH1715	TGCACAGGCGGCA	CCTGATTACGTAA	TCAACCAACCACAAAGACATTGGCAC	CACCTCAGGGTGTCCGAARAAYCARAA
FISH1716	TGCACAGGCGGCA	CTAATACACACCG	TCAACCAACCACAAAGACATTGGCAC	CACCTCAGGGTGTCCGAARAAYCARAA
FISH1717	TGCACAGGCGGCA	TTATGACCGTTGC	TCAACCAACCACAAAGACATTGGCAC	CACCTCAGGGTGTCCGAARAAYCARAA
FISH1718	TGCACAGGCGGCA	TTCTCGGCCGCAT	TCAACCAACCACAAAGACATTGGCAC	CACCTCAGGGTGTCCGAARAAYCARAA
FISH1719	TGCACAGGCGGCA	TTGGCGGTAAGAA	TCAACCAACCACAAAGACATTGGCAC	CACCTCAGGGTGTCCGAARAAYCARAA
FISH1720	TGCACAGGCGGCA	ACTTGTGCACCTG	TCAACCAACCACAAAGACATTGGCAC	CACCTCAGGGTGTCCGAARAAYCARAA
FISH1721	TGCACAGGCGGCA	CATGCCTTGATAC	TCAACCAACCACAAAGACATTGGCAC	CACCTCAGGGTGTCCGAARAAYCARAA
FISH1722	TGCACAGGCGGCA	CTGACGTTCGGTA	TCAACCAACCACAAAGACATTGGCAC	CACCTCAGGGTGTCCGAARAAYCARAA
FISH1723	TGCACAGGCGGCA	GAGGAGAGACACA	TCAACCAACCACAAAGACATTGGCAC	CACCTCAGGGTGTCCGAARAAYCARAA
FISH1724	TGCACAGGCGGCA	GCCGGTCCAAGTG	TCAACCAACCACAAAGACATTGGCAC	CACCTCAGGGTGTCCGAARAAYCARAA
FISH1725	TGCACAGGCGGCA	TTGCGTCTCACGC	TCAACCAACCACAAAGACATTGGCAC	CACCTCAGGGTGTCCGAARAAYCARAA
FISH1726	TGCACAGGCGGCA	TTATTCGCACACT	TCAACCAACCACAAAGACATTGGCAC	CACCTCAGGGTGTCCGAARAAYCARAA
FISH1727	TGCACAGGCGGCA	TGCACAGGCGGCA	TCAACCAACCACAAAGACATTGGCAC	CACCTCAGGGTGTCCGAARAAYCARAA
FISH1728	TGCACAGGCGGCA	AACATGTGGTAAG	TCAACCAACCACAAAGACATTGGCAC	CACCTCAGGGTGTCCGAARAAYCARAA
FISH1729	TGCACAGGCGGCA	ACGCGCTCTTATA	TCAACCAACCACAAAGACATTGGCAC	CACCTCAGGGTGTCCGAARAAYCARAA
FISH1730	TGCACAGGCGGCA	CAATGTTAATGGT	TCAACCAACCACAAAGACATTGGCAC	CACCTCAGGGTGTCCGAARAAYCARAA
FISH1731	TGCACAGGCGGCA	CTAGGATATAGTT	TCAACCAACCACAAAGACATTGGCAC	CACCTCAGGGTGTCCGAARAAYCARAA
FISH1732	TGCACAGGCGGCA	CTGTAGGCGAGGA	TCAACCAACCACAAAGACATTGGCAC	CACCTCAGGGTGTCCGAARAAYCARAA
FISH1733	TGCACAGGCGGCA	CTGTCGAGGCGAC	TCAACCAACCACAAAGACATTGGCAC	CACCTCAGGGTGTCCGAARAAYCARAA
FISH1734	TGCACAGGCGGCA	GACTAATGAGGAA	TCAACCAACCACAAAGACATTGGCAC	CACCTCAGGGTGTCCGAARAAYCARAA
FISH1735	TGCACAGGCGGCA	TATCCGTAATCAT	TCAACCAACCACAAAGACATTGGCAC	CACCTCAGGGTGTCCGAARAAYCARAA
FISH1736	TGCACAGGCGGCA	TCCTGGAGGATAA	TCAACCAACCACAAAGACATTGGCAC	CACCTCAGGGTGTCCGAARAAYCARAA
FISH1737	TGCACAGGCGGCA	TCTACTGTTGTGC	TCAACCAACCACAAAGACATTGGCAC	CACCTCAGGGTGTCCGAARAAYCARAA
FISH1738	TGCACAGGCGGCA	TGTATATTCAGCG	TCAACCAACCACAAAGACATTGGCAC	CACCTCAGGGTGTCCGAARAAYCARAA
FISH1739	TGCACAGGCGGCA	ACATCAGTAGTTC	TCAACCAACCACAAAGACATTGGCAC	CACCTCAGGGTGTCCGAARAAYCARAA
FISH1740	TGCACAGGCGGCA	AGCGCTGGACCAA	TCAACCAACCACAAAGACATTGGCAC	CACCTCAGGGTGTCCGAARAAYCARAA
FISH1741	TGCACAGGCGGCA	CAAGATCGGTACC	TCAACCAACCACAAAGACATTGGCAC	CACCTCAGGGTGTCCGAARAAYCARAA
FISH1742	TGCACAGGCGGCA	CCAGCCTGACGGT	TCAACCAACCACAAAGACATTGGCAC	CACCTCAGGGTGTCCGAARAAYCARAA
FISH1743	TGCACAGGCGGCA	CCGAAGCCGGTTC	TCAACCAACCACAAAGACATTGGCAC	CACCTCAGGGTGTCCGAARAAYCARAA
FISH1744	TGCACAGGCGGCA	CCGAGCAGCTGTT	TCAACCAACCACAAAGACATTGGCAC	CACCTCAGGGTGTCCGAARAAYCARAA
FISH1745	TGCACAGGCGGCA	CCTCCGCACAATC	TCAACCAACCACAAAGACATTGGCAC	CACCTCAGGGTGTCCGAARAAYCARAA
FISH1746	TGCACAGGCGGCA	CTCTAACCTATTA	TCAACCAACCACAAAGACATTGGCAC	CACCTCAGGGTGTCCGAARAAYCARAA
FISH1747	TGCACAGGCGGCA	GCACCTTGACATA	TCAACCAACCACAAAGACATTGGCAC	CACCTCAGGGTGTCCGAARAAYCARAA
FISH1748	TGCACAGGCGGCA	TAAGCGTGCTGAA	TCAACCAACCACAAAGACATTGGCAC	CACCTCAGGGTGTCCGAARAAYCARAA
FISH1749	TGCACAGGCGGCA	TTCGGCACAGGAG	TCAACCAACCACAAAGACATTGGCAC	CACCTCAGGGTGTCCGAARAAYCARAA
FISH1750	TGCACAGGCGGCA	AGACTCGATTGAG	TCAACCAACCACAAAGACATTGGCAC	CACCTCAGGGTGTCCGAARAAYCARAA
FISH1751	TGCACAGGCGGCA	ATCCTTCTGTTCT	TCAACCAACCACAAAGACATTGGCAC	CACCTCAGGGTGTCCGAARAAYCARAA
FISH1752	TGCACAGGCGGCA	CGTTACTTAGGTC	TCAACCAACCACAAAGACATTGGCAC	CACCTCAGGGTGTCCGAARAAYCARAA
FISH1753	TGCACAGGCGGCA	CTGGTTGGCTATC	TCAACCAACCACAAAGACATTGGCAC	CACCTCAGGGTGTCCGAARAAYCARAA
FISH1754	TGCACAGGCGGCA	GCACCAACGATTG	TCAACCAACCACAAAGACATTGGCAC	CACCTCAGGGTGTCCGAARAAYCARAA
FISH1755	TGCACAGGCGGCA	TCTTATGCATAAC	TCAACCAACCACAAAGACATTGGCAC	CACCTCAGGGTGTCCGAARAAYCARAA
FISH1756	TGCACAGGCGGCA	TTAGGTGTGGACC	TCAACCAACCACAAAGACATTGGCAC	CACCTCAGGGTGTCCGAARAAYCARAA
FISH1757	TGCACAGGCGGCA	TTCTTCTGGAACA	TCAACCAACCACAAAGACATTGGCAC	CACCTCAGGGTGTCCGAARAAYCARAA
FISH1758	TGCACAGGCGGCA	AGCAAGTGGCTCT	TCAACCAACCACAAAGACATTGGCAC	CACCTCAGGGTGTCCGAARAAYCARAA
FISH1759	TGCACAGGCGGCA	TCAAGTCACTAAT	TCAACCAACCACAAAGACATTGGCAC	CACCTCAGGGTGTCCGAARAAYCARAA
FISH1760	TGCACAGGCGGCA	ATGAAGACTACTG	TCAACCAACCACAAAGACATTGGCAC	CACCTCAGGGTGTCCGAARAAYCARAA
FISH1761	TGCACAGGCGGCA	CACCGGTAGAACC	TCAACCAACCACAAAGACATTGGCAC	CACCTCAGGGTGTCCGAARAAYCARAA
FISH1762	TGCACAGGCGGCA	CAGAACAACGCAT	TCAACCAACCACAAAGACATTGGCAC	CACCTCAGGGTGTCCGAARAAYCARAA
FISH1763	TGCACAGGCGGCA	CCTGCCGAGAACG	TCAACCAACCACAAAGACATTGGCAC	CACCTCAGGGTGTCCGAARAAYCARAA
FISH1764	TGCACAGGCGGCA	GTGATGGAGCGGT	TCAACCAACCACAAAGACATTGGCAC	CACCTCAGGGTGTCCGAARAAYCARAA
FISH1765	TGCACAGGCGGCA	TACGAACTATAGC	TCAACCAACCACAAAGACATTGGCAC	CACCTCAGGGTGTCCGAARAAYCARAA
FISH1766	TGCACAGGCGGCA	TACGGACCGCTCA	TCAACCAACCACAAAGACATTGGCAC	CACCTCAGGGTGTCCGAARAAYCARAA
FISH1767	TGCACAGGCGGCA	TGGACGCTAGATC	TCAACCAACCACAAAGACATTGGCAC	CACCTCAGGGTGTCCGAARAAYCARAA
FISH1768	TGCACAGGCGGCA	AGTCTTCACCTCC	TCAACCAACCACAAAGACATTGGCAC	CACCTCAGGGTGTCCGAARAAYCARAA
FISH1769	TGCACAGGCGGCA	AGTGCTTATCCGT	TCAACCAACCACAAAGACATTGGCAC	CACCTCAGGGTGTCCGAARAAYCARAA
FISH1770	TGCACAGGCGGCA	ATCGCTGCCTGGC	TCAACCAACCACAAAGACATTGGCAC	CACCTCAGGGTGTCCGAARAAYCARAA
FISH1771	TGCACAGGCGGCA	ATGCTTGCGACAG	TCAACCAACCACAAAGACATTGGCAC	CACCTCAGGGTGTCCGAARAAYCARAA
Negative19A	TGCACAGGCGGCA	CAATCCTCAAGAG	TCAACCAACCACAAAGACATTGGCAC	CACCTCAGGGTGTCCGAARAAYCARAA
FISH1773	TGCACAGGCGGCA	CATGCACACCTCT	TCAACCAACCACAAAGACATTGGCAC	CACCTCAGGGTGTCCGAARAAYCARAA
FISH1774	TGCACAGGCGGCA	CGGAGAATATTAT	TCAACCAACCACAAAGACATTGGCAC	CACCTCAGGGTGTCCGAARAAYCARAA
FISH1775	TGCACAGGCGGCA	GAGCGAAGGTAGT	TCAACCAACCACAAAGACATTGGCAC	CACCTCAGGGTGTCCGAARAAYCARAA
Negative19B	TGCACAGGCGGCA	GGCGACTGTTCCT	TCAACCAACCACAAAGACATTGGCAC	CACCTCAGGGTGTCCGAARAAYCARAA
FISH1777	TGCACAGGCGGCA	GTCAGTTAACGAC	TCAACCAACCACAAAGACATTGGCAC	CACCTCAGGGTGTCCGAARAAYCARAA
FISH1778	TGCACAGGCGGCA	TCCACAGATACAG	TCAACCAACCACAAAGACATTGGCAC	CACCTCAGGGTGTCCGAARAAYCARAA
FISH1779	TGCACAGGCGGCA	TCGAGTTGTAACT	TCAACCAACCACAAAGACATTGGCAC	CACCTCAGGGTGTCCGAARAAYCARAA
FISH1780	TGCACAGGCGGCA	TCGGTCTTAGACG	TCAACCAACCACAAAGACATTGGCAC	CACCTCAGGGTGTCCGAARAAYCARAA
FISH1781	TGCACAGGCGGCA	TCTAAGGAGTTAT	TCAACCAACCACAAAGACATTGGCAC	CACCTCAGGGTGTCCGAARAAYCARAA
FISH1782	TGCACAGGCGGCA	TCTATCTCTCGCT	TCAACCAACCACAAAGACATTGGCAC	CACCTCAGGGTGTCCGAARAAYCARAA
FISH1783	TGCACAGGCGGCA	TGTGAAGTTGCCA	TCAACCAACCACAAAGACATTGGCAC	CACCTCAGGGTGTCCGAARAAYCARAA
FISH1784	TGCACAGGCGGCA	TTACCATTCCTCA	TCAACCAACCACAAAGACATTGGCAC	CACCTCAGGGTGTCCGAARAAYCARAA
FISH1785	TGCACAGGCGGCA	AGATTCTACACAA	TCAACCAACCACAAAGACATTGGCAC	CACCTCAGGGTGTCCGAARAAYCARAA
FISH1786	TGCACAGGCGGCA	ATGCGATTAATTG	TCAACCAACCACAAAGACATTGGCAC	CACCTCAGGGTGTCCGAARAAYCARAA
FISH1787	TGCACAGGCGGCA	CCGTAGTGTTGAT	TCAACCAACCACAAAGACATTGGCAC	CACCTCAGGGTGTCCGAARAAYCARAA
FISH1788	TGCACAGGCGGCA	CCTGTACCATTGT	TCAACCAACCACAAAGACATTGGCAC	CACCTCAGGGTGTCCGAARAAYCARAA
FISH1789	TGCACAGGCGGCA	GGCTGTTACAACA	TCAACCAACCACAAAGACATTGGCAC	CACCTCAGGGTGTCCGAARAAYCARAA
FISH1790	TGCACAGGCGGCA	GGTTCAATGACGC	TCAACCAACCACAAAGACATTGGCAC	CACCTCAGGGTGTCCGAARAAYCARAA
FISH1791	TGCACAGGCGGCA	GGTTCCTGCACTT	TCAACCAACCACAAAGACATTGGCAC	CACCTCAGGGTGTCCGAARAAYCARAA
FISH1792	TGCACAGGCGGCA	GTCCAACTTCAGT	TCAACCAACCACAAAGACATTGGCAC	CACCTCAGGGTGTCCGAARAAYCARAA
FISH1793	TGCACAGGCGGCA	GTCCAGGCCTTCT	TCAACCAACCACAAAGACATTGGCAC	CACCTCAGGGTGTCCGAARAAYCARAA
FISH1794	TGCACAGGCGGCA	GTGACGCCGTATT	TCAACCAACCACAAAGACATTGGCAC	CACCTCAGGGTGTCCGAARAAYCARAA
FISH1795	TGCACAGGCGGCA	TGCAGCAACCAGC	TCAACCAACCACAAAGACATTGGCAC	CACCTCAGGGTGTCCGAARAAYCARAA
Negative19C	TGCACAGGCGGCA	TGGACATGGCATT	TCAACCAACCACAAAGACATTGGCAC	CACCTCAGGGTGTCCGAARAAYCARAA
FISH1797	TGCACAGGCGGCA	TGGTGGTCATTCA	TCAACCAACCACAAAGACATTGGCAC	CACCTCAGGGTGTCCGAARAAYCARAA
FISH1798	TGCACAGGCGGCA	TTACCAGAGCCTG	TCAACCAACCACAAAGACATTGGCAC	CACCTCAGGGTGTCCGAARAAYCARAA
FISH1799	TGCACAGGCGGCA	TTCCGCGGCATAG	TCAACCAACCACAAAGACATTGGCAC	CACCTCAGGGTGTCCGAARAAYCARAA
Negative19D	TGCACAGGCGGCA	ACAACCATTGGCA	TCAACCAACCACAAAGACATTGGCAC	CACCTCAGGGTGTCCGAARAAYCARAA
FISH1801	TGCACAGGCGGCA	AGCCTAGCCAACT	TCAACCAACCACAAAGACATTGGCAC	CACCTCAGGGTGTCCGAARAAYCARAA
FISH1802	TGCACAGGCGGCA	ATAATCGAGGCTT	TCAACCAACCACAAAGACATTGGCAC	CACCTCAGGGTGTCCGAARAAYCARAA
FISH1803	TGCACAGGCGGCA	CTGAGTCAGAAGT	TCAACCAACCACAAAGACATTGGCAC	CACCTCAGGGTGTCCGAARAAYCARAA
FISH1804	TGCACAGGCGGCA	GATAGGCGCCTTG	TCAACCAACCACAAAGACATTGGCAC	CACCTCAGGGTGTCCGAARAAYCARAA
FISH1805	AACATGTGGTAAG	ATCCGGTCGGAGA	TCAACCAACCACAAAGACATTGGCAC	CACCTCAGGGTGTCCGAARAAYCARAA
FISH1806	AACATGTGGTAAG	CTGAGGTGATCAG	TCAACCAACCACAAAGACATTGGCAC	CACCTCAGGGTGTCCGAARAAYCARAA
FISH1807	AACATGTGGTAAG	AGTGTCCTGCTAG	TCAACCAACCACAAAGACATTGGCAC	CACCTCAGGGTGTCCGAARAAYCARAA
FISH1808	AACATGTGGTAAG	ATAAGCAATTCGA	TCAACCAACCACAAAGACATTGGCAC	CACCTCAGGGTGTCCGAARAAYCARAA
Negative20A	AACATGTGGTAAG	ATCTAACAGGACC	TCAACCAACCACAAAGACATTGGCAC	CACCTCAGGGTGTCCGAARAAYCARAA
Negative20B	AACATGTGGTAAG	CATTATATAGCCA	TCAACCAACCACAAAGACATTGGCAC	CACCTCAGGGTGTCCGAARAAYCARAA
FISH1811	AACATGTGGTAAG	CCTGATTACGTAA	TCAACCAACCACAAAGACATTGGCAC	CACCTCAGGGTGTCCGAARAAYCARAA
FISH1812	AACATGTGGTAAG	CTAATACACACCG	TCAACCAACCACAAAGACATTGGCAC	CACCTCAGGGTGTCCGAARAAYCARAA
FISH1813	AACATGTGGTAAG	TTATGACCGTTGC	TCAACCAACCACAAAGACATTGGCAC	CACCTCAGGGTGTCCGAARAAYCARAA
FISH1814	AACATGTGGTAAG	TTCTCGGCCGCAT	TCAACCAACCACAAAGACATTGGCAC	CACCTCAGGGTGTCCGAARAAYCARAA
FISH1815	AACATGTGGTAAG	TTGGCGGTAAGAA	TCAACCAACCACAAAGACATTGGCAC	CACCTCAGGGTGTCCGAARAAYCARAA
FISH1816	AACATGTGGTAAG	ACTTGTGCACCTG	TCAACCAACCACAAAGACATTGGCAC	CACCTCAGGGTGTCCGAARAAYCARAA
FISH1817	AACATGTGGTAAG	CATGCCTTGATAC	TCAACCAACCACAAAGACATTGGCAC	CACCTCAGGGTGTCCGAARAAYCARAA
FISH1818	AACATGTGGTAAG	CTGACGTTCGGTA	TCAACCAACCACAAAGACATTGGCAC	CACCTCAGGGTGTCCGAARAAYCARAA
FISH1819	AACATGTGGTAAG	GAGGAGAGACACA	TCAACCAACCACAAAGACATTGGCAC	CACCTCAGGGTGTCCGAARAAYCARAA
FISH1820	AACATGTGGTAAG	GCCGGTCCAAGTG	TCAACCAACCACAAAGACATTGGCAC	CACCTCAGGGTGTCCGAARAAYCARAA
FISH1821	AACATGTGGTAAG	TTGCGTCTCACGC	TCAACCAACCACAAAGACATTGGCAC	CACCTCAGGGTGTCCGAARAAYCARAA
FISH1822	AACATGTGGTAAG	TTATTCGCACACT	TCAACCAACCACAAAGACATTGGCAC	CACCTCAGGGTGTCCGAARAAYCARAA
FISH1823	AACATGTGGTAAG	TGCACAGGCGGCA	TCAACCAACCACAAAGACATTGGCAC	CACCTCAGGGTGTCCGAARAAYCARAA
FISH1824	AACATGTGGTAAG	AACATGTGGTAAG	TCAACCAACCACAAAGACATTGGCAC	CACCTCAGGGTGTCCGAARAAYCARAA
FISH1825	AACATGTGGTAAG	ACGCGCTCTTATA	TCAACCAACCACAAAGACATTGGCAC	CACCTCAGGGTGTCCGAARAAYCARAA
FISH1826	AACATGTGGTAAG	CAATGTTAATGGT	TCAACCAACCACAAAGACATTGGCAC	CACCTCAGGGTGTCCGAARAAYCARAA
FISH1827	AACATGTGGTAAG	CTAGGATATAGTT	TCAACCAACCACAAAGACATTGGCAC	CACCTCAGGGTGTCCGAARAAYCARAA
FISH1828	AACATGTGGTAAG	CTGTAGGCGAGGA	TCAACCAACCACAAAGACATTGGCAC	CACCTCAGGGTGTCCGAARAAYCARAA
FISH1829	AACATGTGGTAAG	CTGTCGAGGCGAC	TCAACCAACCACAAAGACATTGGCAC	CACCTCAGGGTGTCCGAARAAYCARAA
FISH1830	AACATGTGGTAAG	GACTAATGAGGAA	TCAACCAACCACAAAGACATTGGCAC	CACCTCAGGGTGTCCGAARAAYCARAA
FISH1831	AACATGTGGTAAG	TATCCGTAATCAT	TCAACCAACCACAAAGACATTGGCAC	CACCTCAGGGTGTCCGAARAAYCARAA
FISH1832	AACATGTGGTAAG	TCCTGGAGGATAA	TCAACCAACCACAAAGACATTGGCAC	CACCTCAGGGTGTCCGAARAAYCARAA
FISH1833	AACATGTGGTAAG	TCTACTGTTGTGC	TCAACCAACCACAAAGACATTGGCAC	CACCTCAGGGTGTCCGAARAAYCARAA
FISH1834	AACATGTGGTAAG	TGTATATTCAGCG	TCAACCAACCACAAAGACATTGGCAC	CACCTCAGGGTGTCCGAARAAYCARAA
FISH1835	AACATGTGGTAAG	ACATCAGTAGTTC	TCAACCAACCACAAAGACATTGGCAC	CACCTCAGGGTGTCCGAARAAYCARAA
FISH1836	AACATGTGGTAAG	AGCGCTGGACCAA	TCAACCAACCACAAAGACATTGGCAC	CACCTCAGGGTGTCCGAARAAYCARAA
FISH1837	AACATGTGGTAAG	CAAGATCGGTACC	TCAACCAACCACAAAGACATTGGCAC	CACCTCAGGGTGTCCGAARAAYCARAA
FISH1838	AACATGTGGTAAG	CCAGCCTGACGGT	TCAACCAACCACAAAGACATTGGCAC	CACCTCAGGGTGTCCGAARAAYCARAA
FISH1839	AACATGTGGTAAG	CCGAAGCCGGTTC	TCAACCAACCACAAAGACATTGGCAC	CACCTCAGGGTGTCCGAARAAYCARAA
FISH1840	AACATGTGGTAAG	CCGAGCAGCTGTT	TCAACCAACCACAAAGACATTGGCAC	CACCTCAGGGTGTCCGAARAAYCARAA
FISH1841	AACATGTGGTAAG	CCTCCGCACAATC	TCAACCAACCACAAAGACATTGGCAC	CACCTCAGGGTGTCCGAARAAYCARAA
FISH1842	AACATGTGGTAAG	CTCTAACCTATTA	TCAACCAACCACAAAGACATTGGCAC	CACCTCAGGGTGTCCGAARAAYCARAA
Negative20C	AACATGTGGTAAG	GCACCTTGACATA	TCAACCAACCACAAAGACATTGGCAC	CACCTCAGGGTGTCCGAARAAYCARAA
FISH1844	AACATGTGGTAAG	TAAGCGTGCTGAA	TCAACCAACCACAAAGACATTGGCAC	CACCTCAGGGTGTCCGAARAAYCARAA
FISH1845	AACATGTGGTAAG	TTCGGCACAGGAG	TCAACCAACCACAAAGACATTGGCAC	CACCTCAGGGTGTCCGAARAAYCARAA
FISH1846	AACATGTGGTAAG	AGACTCGATTGAG	TCAACCAACCACAAAGACATTGGCAC	CACCTCAGGGTGTCCGAARAAYCARAA
FISH1847	AACATGTGGTAAG	ATCCTTCTGTTCT	TCAACCAACCACAAAGACATTGGCAC	CACCTCAGGGTGTCCGAARAAYCARAA
FISH1848	AACATGTGGTAAG	CGTTACTTAGGTC	TCAACCAACCACAAAGACATTGGCAC	CACCTCAGGGTGTCCGAARAAYCARAA
Negative20D	AACATGTGGTAAG	CTGGTTGGCTATC	TCAACCAACCACAAAGACATTGGCAC	CACCTCAGGGTGTCCGAARAAYCARAA
FISH1850	AACATGTGGTAAG	GCACCAACGATTG	TCAACCAACCACAAAGACATTGGCAC	CACCTCAGGGTGTCCGAARAAYCARAA
FISH1851	AACATGTGGTAAG	TCTTATGCATAAC	TCAACCAACCACAAAGACATTGGCAC	CACCTCAGGGTGTCCGAARAAYCARAA
FISH1852	AACATGTGGTAAG	TTAGGTGTGGACC	TCAACCAACCACAAAGACATTGGCAC	CACCTCAGGGTGTCCGAARAAYCARAA
FISH1853	AACATGTGGTAAG	TTCTTCTGGAACA	TCAACCAACCACAAAGACATTGGCAC	CACCTCAGGGTGTCCGAARAAYCARAA
FISH1854	AACATGTGGTAAG	AGCAAGTGGCTCT	TCAACCAACCACAAAGACATTGGCAC	CACCTCAGGGTGTCCGAARAAYCARAA
FISH1855	AACATGTGGTAAG	TCAAGTCACTAAT	TCAACCAACCACAAAGACATTGGCAC	CACCTCAGGGTGTCCGAARAAYCARAA
FISH1856	AACATGTGGTAAG	ATGAAGACTACTG	TCAACCAACCACAAAGACATTGGCAC	CACCTCAGGGTGTCCGAARAAYCARAA
FISH1857	AACATGTGGTAAG	CACCGGTAGAACC	TCAACCAACCACAAAGACATTGGCAC	CACCTCAGGGTGTCCGAARAAYCARAA
FISH1858	AACATGTGGTAAG	CAGAACAACGCAT	TCAACCAACCACAAAGACATTGGCAC	CACCTCAGGGTGTCCGAARAAYCARAA
FISH1859	AACATGTGGTAAG	CCTGCCGAGAACG	TCAACCAACCACAAAGACATTGGCAC	CACCTCAGGGTGTCCGAARAAYCARAA
FISH1860	AACATGTGGTAAG	GTGATGGAGCGGT	TCAACCAACCACAAAGACATTGGCAC	CACCTCAGGGTGTCCGAARAAYCARAA
FISH1861	AACATGTGGTAAG	TACGAACTATAGC	TCAACCAACCACAAAGACATTGGCAC	CACCTCAGGGTGTCCGAARAAYCARAA
FISH1862	AACATGTGGTAAG	TACGGACCGCTCA	TCAACCAACCACAAAGACATTGGCAC	CACCTCAGGGTGTCCGAARAAYCARAA
FISH1863	AACATGTGGTAAG	TGGACGCTAGATC	TCAACCAACCACAAAGACATTGGCAC	CACCTCAGGGTGTCCGAARAAYCARAA
FISH1864	AACATGTGGTAAG	AGTCTTCACCTCC	TCAACCAACCACAAAGACATTGGCAC	CACCTCAGGGTGTCCGAARAAYCARAA
FISH1865	AACATGTGGTAAG	AGTGCTTATCCGT	TCAACCAACCACAAAGACATTGGCAC	CACCTCAGGGTGTCCGAARAAYCARAA
FISH1866	AACATGTGGTAAG	ATCGCTGCCTGGC	TCAACCAACCACAAAGACATTGGCAC	CACCTCAGGGTGTCCGAARAAYCARAA
FISH1867	AACATGTGGTAAG	ATGCTTGCGACAG	TCAACCAACCACAAAGACATTGGCAC	CACCTCAGGGTGTCCGAARAAYCARAA
FISH1868	AACATGTGGTAAG	CAATCCTCAAGAG	TCAACCAACCACAAAGACATTGGCAC	CACCTCAGGGTGTCCGAARAAYCARAA
FISH1869	AACATGTGGTAAG	CATGCACACCTCT	TCAACCAACCACAAAGACATTGGCAC	CACCTCAGGGTGTCCGAARAAYCARAA
FISH1870	AACATGTGGTAAG	CGGAGAATATTAT	TCAACCAACCACAAAGACATTGGCAC	CACCTCAGGGTGTCCGAARAAYCARAA
FISH1871	AACATGTGGTAAG	GAGCGAAGGTAGT	TCAACCAACCACAAAGACATTGGCAC	CACCTCAGGGTGTCCGAARAAYCARAA
FISH1872	AACATGTGGTAAG	GGCGACTGTTCCT	TCAACCAACCACAAAGACATTGGCAC	CACCTCAGGGTGTCCGAARAAYCARAA
FISH1873	AACATGTGGTAAG	GTCAGTTAACGAC	TCAACCAACCACAAAGACATTGGCAC	CACCTCAGGGTGTCCGAARAAYCARAA
FISH1874	AACATGTGGTAAG	TCCACAGATACAG	TCAACCAACCACAAAGACATTGGCAC	CACCTCAGGGTGTCCGAARAAYCARAA
FISH1875	AACATGTGGTAAG	TCGAGTTGTAACT	TCAACCAACCACAAAGACATTGGCAC	CACCTCAGGGTGTCCGAARAAYCARAA
FISH1876	AACATGTGGTAAG	TCGGTCTTAGACG	TCAACCAACCACAAAGACATTGGCAC	CACCTCAGGGTGTCCGAARAAYCARAA
FISH1877	AACATGTGGTAAG	TCTAAGGAGTTAT	TCAACCAACCACAAAGACATTGGCAC	CACCTCAGGGTGTCCGAARAAYCARAA
FISH1878	AACATGTGGTAAG	TCTATCTCTCGCT	TCAACCAACCACAAAGACATTGGCAC	CACCTCAGGGTGTCCGAARAAYCARAA
FISH1879	AACATGTGGTAAG	TGTGAAGTTGCCA	TCAACCAACCACAAAGACATTGGCAC	CACCTCAGGGTGTCCGAARAAYCARAA
FISH1880	AACATGTGGTAAG	TTACCATTCCTCA	TCAACCAACCACAAAGACATTGGCAC	CACCTCAGGGTGTCCGAARAAYCARAA
FISH1881	AACATGTGGTAAG	AGATTCTACACAA	TCAACCAACCACAAAGACATTGGCAC	CACCTCAGGGTGTCCGAARAAYCARAA
FISH1882	AACATGTGGTAAG	ATGCGATTAATTG	TCAACCAACCACAAAGACATTGGCAC	CACCTCAGGGTGTCCGAARAAYCARAA
FISH1883	AACATGTGGTAAG	CCGTAGTGTTGAT	TCAACCAACCACAAAGACATTGGCAC	CACCTCAGGGTGTCCGAARAAYCARAA
FISH1884	AACATGTGGTAAG	CCTGTACCATTGT	TCAACCAACCACAAAGACATTGGCAC	CACCTCAGGGTGTCCGAARAAYCARAA
FISH1885	AACATGTGGTAAG	GGCTGTTACAACA	TCAACCAACCACAAAGACATTGGCAC	CACCTCAGGGTGTCCGAARAAYCARAA
FISH1886	AACATGTGGTAAG	GGTTCAATGACGC	TCAACCAACCACAAAGACATTGGCAC	CACCTCAGGGTGTCCGAARAAYCARAA
FISH1887	AACATGTGGTAAG	GGTTCCTGCACTT	TCAACCAACCACAAAGACATTGGCAC	CACCTCAGGGTGTCCGAARAAYCARAA
FISH1888	AACATGTGGTAAG	GTCCAACTTCAGT	TCAACCAACCACAAAGACATTGGCAC	CACCTCAGGGTGTCCGAARAAYCARAA
FISH1889	AACATGTGGTAAG	GTCCAGGCCTTCT	TCAACCAACCACAAAGACATTGGCAC	CACCTCAGGGTGTCCGAARAAYCARAA
FISH1890	AACATGTGGTAAG	GTGACGCCGTATT	TCAACCAACCACAAAGACATTGGCAC	CACCTCAGGGTGTCCGAARAAYCARAA
FISH1891	AACATGTGGTAAG	TGCAGCAACCAGC	TCAACCAACCACAAAGACATTGGCAC	CACCTCAGGGTGTCCGAARAAYCARAA
FISH1892	AACATGTGGTAAG	TGGACATGGCATT	TCAACCAACCACAAAGACATTGGCAC	CACCTCAGGGTGTCCGAARAAYCARAA
FISH1893	AACATGTGGTAAG	TGGTGGTCATTCA	TCAACCAACCACAAAGACATTGGCAC	CACCTCAGGGTGTCCGAARAAYCARAA
FISH1894	AACATGTGGTAAG	TTACCAGAGCCTG	TCAACCAACCACAAAGACATTGGCAC	CACCTCAGGGTGTCCGAARAAYCARAA
FISH1895	AACATGTGGTAAG	TTCCGCGGCATAG	TCAACCAACCACAAAGACATTGGCAC	CACCTCAGGGTGTCCGAARAAYCARAA
FISH1896	AACATGTGGTAAG	ACAACCATTGGCA	TCAACCAACCACAAAGACATTGGCAC	CACCTCAGGGTGTCCGAARAAYCARAA
FISH1897	AACATGTGGTAAG	AGCCTAGCCAACT	TCAACCAACCACAAAGACATTGGCAC	CACCTCAGGGTGTCCGAARAAYCARAA
FISH1898	AACATGTGGTAAG	ATAATCGAGGCTT	TCAACCAACCACAAAGACATTGGCAC	CACCTCAGGGTGTCCGAARAAYCARAA
FISH1899	AACATGTGGTAAG	CTGAGTCAGAAGT	TCAACCAACCACAAAGACATTGGCAC	CACCTCAGGGTGTCCGAARAAYCARAA
FISH1900	AACATGTGGTAAG	GATAGGCGCCTTG	TCAACCAACCACAAAGACATTGGCAC	CACCTCAGGGTGTCCGAARAAYCARAA
FISH1901	ACGCGCTCTTATA	ATCCGGTCGGAGA	TCAACCAACCACAAAGACATTGGCAC	CACCTCAGGGTGTCCGAARAAYCARAA
FISH1902	ACGCGCTCTTATA	CTGAGGTGATCAG	TCAACCAACCACAAAGACATTGGCAC	CACCTCAGGGTGTCCGAARAAYCARAA
FISH1903	ACGCGCTCTTATA	AGTGTCCTGCTAG	TCAACCAACCACAAAGACATTGGCAC	CACCTCAGGGTGTCCGAARAAYCARAA
FISH1904	ACGCGCTCTTATA	ATAAGCAATTCGA	TCAACCAACCACAAAGACATTGGCAC	CACCTCAGGGTGTCCGAARAAYCARAA
FISH1905	ACGCGCTCTTATA	ATCTAACAGGACC	TCAACCAACCACAAAGACATTGGCAC	CACCTCAGGGTGTCCGAARAAYCARAA
FISH1906	ACGCGCTCTTATA	CATTATATAGCCA	TCAACCAACCACAAAGACATTGGCAC	CACCTCAGGGTGTCCGAARAAYCARAA
FISH1907	ACGCGCTCTTATA	CCTGATTACGTAA	TCAACCAACCACAAAGACATTGGCAC	CACCTCAGGGTGTCCGAARAAYCARAA
FISH1908	ACGCGCTCTTATA	CTAATACACACCG	TCAACCAACCACAAAGACATTGGCAC	CACCTCAGGGTGTCCGAARAAYCARAA
FISH1909	ACGCGCTCTTATA	TTATGACCGTTGC	TCAACCAACCACAAAGACATTGGCAC	CACCTCAGGGTGTCCGAARAAYCARAA
FISH1910	ACGCGCTCTTATA	TTCTCGGCCGCAT	TCAACCAACCACAAAGACATTGGCAC	CACCTCAGGGTGTCCGAARAAYCARAA
FISH1911	ACGCGCTCTTATA	TTGGCGGTAAGAA	TCAACCAACCACAAAGACATTGGCAC	CACCTCAGGGTGTCCGAARAAYCARAA
FISH1912	ACGCGCTCTTATA	ACTTGTGCACCTG	TCAACCAACCACAAAGACATTGGCAC	CACCTCAGGGTGTCCGAARAAYCARAA
FISH1913	ACGCGCTCTTATA	CATGCCTTGATAC	TCAACCAACCACAAAGACATTGGCAC	CACCTCAGGGTGTCCGAARAAYCARAA
FISH1914	ACGCGCTCTTATA	CTGACGTTCGGTA	TCAACCAACCACAAAGACATTGGCAC	CACCTCAGGGTGTCCGAARAAYCARAA
FISH1915	ACGCGCTCTTATA	GAGGAGAGACACA	TCAACCAACCACAAAGACATTGGCAC	CACCTCAGGGTGTCCGAARAAYCARAA
FISH1916	ACGCGCTCTTATA	GCCGGTCCAAGTG	TCAACCAACCACAAAGACATTGGCAC	CACCTCAGGGTGTCCGAARAAYCARAA
FISH1917	ACGCGCTCTTATA	TTGCGTCTCACGC	TCAACCAACCACAAAGACATTGGCAC	CACCTCAGGGTGTCCGAARAAYCARAA
FISH1918	ACGCGCTCTTATA	TTATTCGCACACT	TCAACCAACCACAAAGACATTGGCAC	CACCTCAGGGTGTCCGAARAAYCARAA
FISH1919	ACGCGCTCTTATA	TGCACAGGCGGCA	TCAACCAACCACAAAGACATTGGCAC	CACCTCAGGGTGTCCGAARAAYCARAA
FISH1920	ACGCGCTCTTATA	AACATGTGGTAAG	TCAACCAACCACAAAGACATTGGCAC	CACCTCAGGGTGTCCGAARAAYCARAA
FISH1921	ACGCGCTCTTATA	ACGCGCTCTTATA	TCAACCAACCACAAAGACATTGGCAC	CACCTCAGGGTGTCCGAARAAYCARAA
FISH1922	ACGCGCTCTTATA	CAATGTTAATGGT	TCAACCAACCACAAAGACATTGGCAC	CACCTCAGGGTGTCCGAARAAYCARAA
FISH1923	ACGCGCTCTTATA	CTAGGATATAGTT	TCAACCAACCACAAAGACATTGGCAC	CACCTCAGGGTGTCCGAARAAYCARAA
FISH1924	ACGCGCTCTTATA	CTGTAGGCGAGGA	TCAACCAACCACAAAGACATTGGCAC	CACCTCAGGGTGTCCGAARAAYCARAA
FISH1925	ACGCGCTCTTATA	CTGTCGAGGCGAC	TCAACCAACCACAAAGACATTGGCAC	CACCTCAGGGTGTCCGAARAAYCARAA
FISH1926	ACGCGCTCTTATA	GACTAATGAGGAA	TCAACCAACCACAAAGACATTGGCAC	CACCTCAGGGTGTCCGAARAAYCARAA
FISH1927	ACGCGCTCTTATA	TATCCGTAATCAT	TCAACCAACCACAAAGACATTGGCAC	CACCTCAGGGTGTCCGAARAAYCARAA
FISH1928	ACGCGCTCTTATA	TCCTGGAGGATAA	TCAACCAACCACAAAGACATTGGCAC	CACCTCAGGGTGTCCGAARAAYCARAA
FISH1929	ACGCGCTCTTATA	TCTACTGTTGTGC	TCAACCAACCACAAAGACATTGGCAC	CACCTCAGGGTGTCCGAARAAYCARAA
FISH1930	ACGCGCTCTTATA	TGTATATTCAGCG	TCAACCAACCACAAAGACATTGGCAC	CACCTCAGGGTGTCCGAARAAYCARAA
FISH1931	ACGCGCTCTTATA	ACATCAGTAGTTC	TCAACCAACCACAAAGACATTGGCAC	CACCTCAGGGTGTCCGAARAAYCARAA
FISH1932	ACGCGCTCTTATA	AGCGCTGGACCAA	TCAACCAACCACAAAGACATTGGCAC	CACCTCAGGGTGTCCGAARAAYCARAA
FISH1933	ACGCGCTCTTATA	CAAGATCGGTACC	TCAACCAACCACAAAGACATTGGCAC	CACCTCAGGGTGTCCGAARAAYCARAA
FISH1934	ACGCGCTCTTATA	CCAGCCTGACGGT	TCAACCAACCACAAAGACATTGGCAC	CACCTCAGGGTGTCCGAARAAYCARAA
FISH1935	ACGCGCTCTTATA	CCGAAGCCGGTTC	TCAACCAACCACAAAGACATTGGCAC	CACCTCAGGGTGTCCGAARAAYCARAA
FISH1936	ACGCGCTCTTATA	CCGAGCAGCTGTT	TCAACCAACCACAAAGACATTGGCAC	CACCTCAGGGTGTCCGAARAAYCARAA
FISH1937	ACGCGCTCTTATA	CCTCCGCACAATC	TCAACCAACCACAAAGACATTGGCAC	CACCTCAGGGTGTCCGAARAAYCARAA
FISH1938	ACGCGCTCTTATA	CTCTAACCTATTA	TCAACCAACCACAAAGACATTGGCAC	CACCTCAGGGTGTCCGAARAAYCARAA
FISH1939	ACGCGCTCTTATA	GCACCTTGACATA	TCAACCAACCACAAAGACATTGGCAC	CACCTCAGGGTGTCCGAARAAYCARAA
FISH1940	ACGCGCTCTTATA	TAAGCGTGCTGAA	TCAACCAACCACAAAGACATTGGCAC	CACCTCAGGGTGTCCGAARAAYCARAA
FISH1941	ACGCGCTCTTATA	TTCGGCACAGGAG	TCAACCAACCACAAAGACATTGGCAC	CACCTCAGGGTGTCCGAARAAYCARAA
FISH1942	ACGCGCTCTTATA	AGACTCGATTGAG	TCAACCAACCACAAAGACATTGGCAC	CACCTCAGGGTGTCCGAARAAYCARAA
FISH1943	ACGCGCTCTTATA	ATCCTTCTGTTCT	TCAACCAACCACAAAGACATTGGCAC	CACCTCAGGGTGTCCGAARAAYCARAA
FISH1944	ACGCGCTCTTATA	CGTTACTTAGGTC	TCAACCAACCACAAAGACATTGGCAC	CACCTCAGGGTGTCCGAARAAYCARAA
FISH1945	ACGCGCTCTTATA	CTGGTTGGCTATC	TCAACCAACCACAAAGACATTGGCAC	CACCTCAGGGTGTCCGAARAAYCARAA
FISH1946	ACGCGCTCTTATA	GCACCAACGATTG	TCAACCAACCACAAAGACATTGGCAC	CACCTCAGGGTGTCCGAARAAYCARAA
FISH1947	ACGCGCTCTTATA	TCTTATGCATAAC	TCAACCAACCACAAAGACATTGGCAC	CACCTCAGGGTGTCCGAARAAYCARAA
FISH1948	ACGCGCTCTTATA	TTAGGTGTGGACC	TCAACCAACCACAAAGACATTGGCAC	CACCTCAGGGTGTCCGAARAAYCARAA
FISH1949	ACGCGCTCTTATA	TTCTTCTGGAACA	TCAACCAACCACAAAGACATTGGCAC	CACCTCAGGGTGTCCGAARAAYCARAA
FISH1950	ACGCGCTCTTATA	AGCAAGTGGCTCT	TCAACCAACCACAAAGACATTGGCAC	CACCTCAGGGTGTCCGAARAAYCARAA
FISH1951	ACGCGCTCTTATA	TCAAGTCACTAAT	TCAACCAACCACAAAGACATTGGCAC	CACCTCAGGGTGTCCGAARAAYCARAA
FISH1952	ACGCGCTCTTATA	ATGAAGACTACTG	TCAACCAACCACAAAGACATTGGCAC	CACCTCAGGGTGTCCGAARAAYCARAA
FISH1953	ACGCGCTCTTATA	CACCGGTAGAACC	TCAACCAACCACAAAGACATTGGCAC	CACCTCAGGGTGTCCGAARAAYCARAA
FISH1954	ACGCGCTCTTATA	CAGAACAACGCAT	TCAACCAACCACAAAGACATTGGCAC	CACCTCAGGGTGTCCGAARAAYCARAA
FISH1955	ACGCGCTCTTATA	CCTGCCGAGAACG	TCAACCAACCACAAAGACATTGGCAC	CACCTCAGGGTGTCCGAARAAYCARAA
FISH1956	ACGCGCTCTTATA	GTGATGGAGCGGT	TCAACCAACCACAAAGACATTGGCAC	CACCTCAGGGTGTCCGAARAAYCARAA
FISH1957	ACGCGCTCTTATA	TACGAACTATAGC	TCAACCAACCACAAAGACATTGGCAC	CACCTCAGGGTGTCCGAARAAYCARAA
FISH1958	ACGCGCTCTTATA	TACGGACCGCTCA	TCAACCAACCACAAAGACATTGGCAC	CACCTCAGGGTGTCCGAARAAYCARAA
FISH1959	ACGCGCTCTTATA	TGGACGCTAGATC	TCAACCAACCACAAAGACATTGGCAC	CACCTCAGGGTGTCCGAARAAYCARAA
FISH1960	ACGCGCTCTTATA	AGTCTTCACCTCC	TCAACCAACCACAAAGACATTGGCAC	CACCTCAGGGTGTCCGAARAAYCARAA
FISH1961	ACGCGCTCTTATA	AGTGCTTATCCGT	TCAACCAACCACAAAGACATTGGCAC	CACCTCAGGGTGTCCGAARAAYCARAA
FISH1962	ACGCGCTCTTATA	ATCGCTGCCTGGC	TCAACCAACCACAAAGACATTGGCAC	CACCTCAGGGTGTCCGAARAAYCARAA
FISH1963	ACGCGCTCTTATA	ATGCTTGCGACAG	TCAACCAACCACAAAGACATTGGCAC	CACCTCAGGGTGTCCGAARAAYCARAA
FISH1964	ACGCGCTCTTATA	CAATCCTCAAGAG	TCAACCAACCACAAAGACATTGGCAC	CACCTCAGGGTGTCCGAARAAYCARAA
FISH1965	ACGCGCTCTTATA	CATGCACACCTCT	TCAACCAACCACAAAGACATTGGCAC	CACCTCAGGGTGTCCGAARAAYCARAA
FISH1966	ACGCGCTCTTATA	CGGAGAATATTAT	TCAACCAACCACAAAGACATTGGCAC	CACCTCAGGGTGTCCGAARAAYCARAA
FISH1967	ACGCGCTCTTATA	GAGCGAAGGTAGT	TCAACCAACCACAAAGACATTGGCAC	CACCTCAGGGTGTCCGAARAAYCARAA
FISH1968	ACGCGCTCTTATA	GGCGACTGTTCCT	TCAACCAACCACAAAGACATTGGCAC	CACCTCAGGGTGTCCGAARAAYCARAA
FISH1969	ACGCGCTCTTATA	GTCAGTTAACGAC	TCAACCAACCACAAAGACATTGGCAC	CACCTCAGGGTGTCCGAARAAYCARAA
FISH1970	ACGCGCTCTTATA	TCCACAGATACAG	TCAACCAACCACAAAGACATTGGCAC	CACCTCAGGGTGTCCGAARAAYCARAA
FISH1971	ACGCGCTCTTATA	TCGAGTTGTAACT	TCAACCAACCACAAAGACATTGGCAC	CACCTCAGGGTGTCCGAARAAYCARAA
FISH1972	ACGCGCTCTTATA	TCGGTCTTAGACG	TCAACCAACCACAAAGACATTGGCAC	CACCTCAGGGTGTCCGAARAAYCARAA
FISH1973	ACGCGCTCTTATA	TCTAAGGAGTTAT	TCAACCAACCACAAAGACATTGGCAC	CACCTCAGGGTGTCCGAARAAYCARAA
FISH1974	ACGCGCTCTTATA	TCTATCTCTCGCT	TCAACCAACCACAAAGACATTGGCAC	CACCTCAGGGTGTCCGAARAAYCARAA
FISH1975	ACGCGCTCTTATA	TGTGAAGTTGCCA	TCAACCAACCACAAAGACATTGGCAC	CACCTCAGGGTGTCCGAARAAYCARAA
FISH1976	ACGCGCTCTTATA	TTACCATTCCTCA	TCAACCAACCACAAAGACATTGGCAC	CACCTCAGGGTGTCCGAARAAYCARAA
FISH1977	ACGCGCTCTTATA	AGATTCTACACAA	TCAACCAACCACAAAGACATTGGCAC	CACCTCAGGGTGTCCGAARAAYCARAA
FISH1978	ACGCGCTCTTATA	ATGCGATTAATTG	TCAACCAACCACAAAGACATTGGCAC	CACCTCAGGGTGTCCGAARAAYCARAA
FISH1979	ACGCGCTCTTATA	CCGTAGTGTTGAT	TCAACCAACCACAAAGACATTGGCAC	CACCTCAGGGTGTCCGAARAAYCARAA
FISH1980	ACGCGCTCTTATA	CCTGTACCATTGT	TCAACCAACCACAAAGACATTGGCAC	CACCTCAGGGTGTCCGAARAAYCARAA
FISH1981	ACGCGCTCTTATA	GGCTGTTACAACA	TCAACCAACCACAAAGACATTGGCAC	CACCTCAGGGTGTCCGAARAAYCARAA
FISH1982	ACGCGCTCTTATA	GGTTCAATGACGC	TCAACCAACCACAAAGACATTGGCAC	CACCTCAGGGTGTCCGAARAAYCARAA
FISH1983	ACGCGCTCTTATA	GGTTCCTGCACTT	TCAACCAACCACAAAGACATTGGCAC	CACCTCAGGGTGTCCGAARAAYCARAA
FISH1984	ACGCGCTCTTATA	GTCCAACTTCAGT	TCAACCAACCACAAAGACATTGGCAC	CACCTCAGGGTGTCCGAARAAYCARAA
FISH1985	ACGCGCTCTTATA	GTCCAGGCCTTCT	TCAACCAACCACAAAGACATTGGCAC	CACCTCAGGGTGTCCGAARAAYCARAA
FISH1986	ACGCGCTCTTATA	GTGACGCCGTATT	TCAACCAACCACAAAGACATTGGCAC	CACCTCAGGGTGTCCGAARAAYCARAA
FISH1987	ACGCGCTCTTATA	TGCAGCAACCAGC	TCAACCAACCACAAAGACATTGGCAC	CACCTCAGGGTGTCCGAARAAYCARAA
FISH1988	ACGCGCTCTTATA	TGGACATGGCATT	TCAACCAACCACAAAGACATTGGCAC	CACCTCAGGGTGTCCGAARAAYCARAA
FISH1989	ACGCGCTCTTATA	TGGTGGTCATTCA	TCAACCAACCACAAAGACATTGGCAC	CACCTCAGGGTGTCCGAARAAYCARAA
FISH1990	ACGCGCTCTTATA	TTACCAGAGCCTG	TCAACCAACCACAAAGACATTGGCAC	CACCTCAGGGTGTCCGAARAAYCARAA
FISH1991	ACGCGCTCTTATA	TTCCGCGGCATAG	TCAACCAACCACAAAGACATTGGCAC	CACCTCAGGGTGTCCGAARAAYCARAA
FISH1992	ACGCGCTCTTATA	ACAACCATTGGCA	TCAACCAACCACAAAGACATTGGCAC	CACCTCAGGGTGTCCGAARAAYCARAA
FISH1993	ACGCGCTCTTATA	AGCCTAGCCAACT	TCAACCAACCACAAAGACATTGGCAC	CACCTCAGGGTGTCCGAARAAYCARAA
FISH1994	ACGCGCTCTTATA	ATAATCGAGGCTT	TCAACCAACCACAAAGACATTGGCAC	CACCTCAGGGTGTCCGAARAAYCARAA
FISH1995	ACGCGCTCTTATA	CTGAGTCAGAAGT	TCAACCAACCACAAAGACATTGGCAC	CACCTCAGGGTGTCCGAARAAYCARAA
FISH1996	ACGCGCTCTTATA	GATAGGCGCCTTG	TCAACCAACCACAAAGACATTGGCAC	CACCTCAGGGTGTCCGAARAAYCARAA
FISH1997	CAATGTTAATGGT	ATCCGGTCGGAGA	TCAACCAACCACAAAGACATTGGCAC	CACCTCAGGGTGTCCGAARAAYCARAA
FISH1998	CAATGTTAATGGT	CTGAGGTGATCAG	TCAACCAACCACAAAGACATTGGCAC	CACCTCAGGGTGTCCGAARAAYCARAA
FISH1999	CAATGTTAATGGT	AGTGTCCTGCTAG	TCAACCAACCACAAAGACATTGGCAC	CACCTCAGGGTGTCCGAARAAYCARAA
FISH2000	CAATGTTAATGGT	ATAAGCAATTCGA	TCAACCAACCACAAAGACATTGGCAC	CACCTCAGGGTGTCCGAARAAYCARAA
FISH2001	CAATGTTAATGGT	ATCTAACAGGACC	TCAACCAACCACAAAGACATTGGCAC	CACCTCAGGGTGTCCGAARAAYCARAA
FISH2002	CAATGTTAATGGT	CATTATATAGCCA	TCAACCAACCACAAAGACATTGGCAC	CACCTCAGGGTGTCCGAARAAYCARAA
FISH2003	CAATGTTAATGGT	CCTGATTACGTAA	TCAACCAACCACAAAGACATTGGCAC	CACCTCAGGGTGTCCGAARAAYCARAA
FISH2004	CAATGTTAATGGT	CTAATACACACCG	TCAACCAACCACAAAGACATTGGCAC	CACCTCAGGGTGTCCGAARAAYCARAA
FISH2005	CAATGTTAATGGT	TTATGACCGTTGC	TCAACCAACCACAAAGACATTGGCAC	CACCTCAGGGTGTCCGAARAAYCARAA
FISH2006	CAATGTTAATGGT	TTCTCGGCCGCAT	TCAACCAACCACAAAGACATTGGCAC	CACCTCAGGGTGTCCGAARAAYCARAA
FISH2007	CAATGTTAATGGT	TTGGCGGTAAGAA	TCAACCAACCACAAAGACATTGGCAC	CACCTCAGGGTGTCCGAARAAYCARAA
FISH2008	CAATGTTAATGGT	ACTTGTGCACCTG	TCAACCAACCACAAAGACATTGGCAC	CACCTCAGGGTGTCCGAARAAYCARAA
[truncated: 372 more rows]

## Sheet: Run2_FishF2_t1_FishR2
Sample	F Tag	R Tag	F Primer	R Primer
FISH0007	ATCCGGTCGGAGA	ATCCGGTCGGAGA	TCGACTAATCATAAAGATATCGGCAC	ACTTCAGGGTGACCGAAGAATCAGAA
FISH0010	ATCCGGTCGGAGA	CTGAGGTGATCAG	TCGACTAATCATAAAGATATCGGCAC	ACTTCAGGGTGACCGAAGAATCAGAA
FISH0011	ATCCGGTCGGAGA	AGTGTCCTGCTAG	TCGACTAATCATAAAGATATCGGCAC	ACTTCAGGGTGACCGAAGAATCAGAA
FISH0012	ATCCGGTCGGAGA	ATAAGCAATTCGA	TCGACTAATCATAAAGATATCGGCAC	ACTTCAGGGTGACCGAAGAATCAGAA
FISH0013	ATCCGGTCGGAGA	ATCTAACAGGACC	TCGACTAATCATAAAGATATCGGCAC	ACTTCAGGGTGACCGAAGAATCAGAA
FISH0017	ATCCGGTCGGAGA	CATTATATAGCCA	TCGACTAATCATAAAGATATCGGCAC	ACTTCAGGGTGACCGAAGAATCAGAA
FISH0018	ATCCGGTCGGAGA	CCTGATTACGTAA	TCGACTAATCATAAAGATATCGGCAC	ACTTCAGGGTGACCGAAGAATCAGAA
Negative1A	ATCCGGTCGGAGA	CTAATACACACCG	TCGACTAATCATAAAGATATCGGCAC	ACTTCAGGGTGACCGAAGAATCAGAA
FISH0019	ATCCGGTCGGAGA	TTATGACCGTTGC	TCGACTAATCATAAAGATATCGGCAC	ACTTCAGGGTGACCGAAGAATCAGAA
FISH0020	ATCCGGTCGGAGA	TTCTCGGCCGCAT	TCGACTAATCATAAAGATATCGGCAC	ACTTCAGGGTGACCGAAGAATCAGAA
FISH0021	ATCCGGTCGGAGA	TTGGCGGTAAGAA	TCGACTAATCATAAAGATATCGGCAC	ACTTCAGGGTGACCGAAGAATCAGAA
FISH0022	ATCCGGTCGGAGA	ACTTGTGCACCTG	TCGACTAATCATAAAGATATCGGCAC	ACTTCAGGGTGACCGAAGAATCAGAA
FISH0023	ATCCGGTCGGAGA	CATGCCTTGATAC	TCGACTAATCATAAAGATATCGGCAC	ACTTCAGGGTGACCGAAGAATCAGAA
FISH0024	ATCCGGTCGGAGA	CTGACGTTCGGTA	TCGACTAATCATAAAGATATCGGCAC	ACTTCAGGGTGACCGAAGAATCAGAA
FISH0025	ATCCGGTCGGAGA	GAGGAGAGACACA	TCGACTAATCATAAAGATATCGGCAC	ACTTCAGGGTGACCGAAGAATCAGAA
FISH0026	ATCCGGTCGGAGA	GCCGGTCCAAGTG	TCGACTAATCATAAAGATATCGGCAC	ACTTCAGGGTGACCGAAGAATCAGAA
FISH0027	ATCCGGTCGGAGA	TTGCGTCTCACGC	TCGACTAATCATAAAGATATCGGCAC	ACTTCAGGGTGACCGAAGAATCAGAA
FISH0028	ATCCGGTCGGAGA	TTATTCGCACACT	TCGACTAATCATAAAGATATCGGCAC	ACTTCAGGGTGACCGAAGAATCAGAA
FISH0029	ATCCGGTCGGAGA	TGCACAGGCGGCA	TCGACTAATCATAAAGATATCGGCAC	ACTTCAGGGTGACCGAAGAATCAGAA
FISH0030	ATCCGGTCGGAGA	AACATGTGGTAAG	TCGACTAATCATAAAGATATCGGCAC	ACTTCAGGGTGACCGAAGAATCAGAA
FISH0031	ATCCGGTCGGAGA	ACGCGCTCTTATA	TCGACTAATCATAAAGATATCGGCAC	ACTTCAGGGTGACCGAAGAATCAGAA
FISH0032	ATCCGGTCGGAGA	CAATGTTAATGGT	TCGACTAATCATAAAGATATCGGCAC	ACTTCAGGGTGACCGAAGAATCAGAA
FISH0033	ATCCGGTCGGAGA	CTAGGATATAGTT	TCGACTAATCATAAAGATATCGGCAC	ACTTCAGGGTGACCGAAGAATCAGAA
FISH0034	ATCCGGTCGGAGA	CTGTAGGCGAGGA	TCGACTAATCATAAAGATATCGGCAC	ACTTCAGGGTGACCGAAGAATCAGAA
FISH0035	ATCCGGTCGGAGA	CTGTCGAGGCGAC	TCGACTAATCATAAAGATATCGGCAC	ACTTCAGGGTGACCGAAGAATCAGAA
FISH0036	ATCCGGTCGGAGA	GACTAATGAGGAA	TCGACTAATCATAAAGATATCGGCAC	ACTTCAGGGTGACCGAAGAATCAGAA
FISH0037	ATCCGGTCGGAGA	TATCCGTAATCAT	TCGACTAATCATAAAGATATCGGCAC	ACTTCAGGGTGACCGAAGAATCAGAA
FISH0038	ATCCGGTCGGAGA	TCCTGGAGGATAA	TCGACTAATCATAAAGATATCGGCAC	ACTTCAGGGTGACCGAAGAATCAGAA
FISH0039	ATCCGGTCGGAGA	TCTACTGTTGTGC	TCGACTAATCATAAAGATATCGGCAC	ACTTCAGGGTGACCGAAGAATCAGAA
FISH0040	ATCCGGTCGGAGA	TGTATATTCAGCG	TCGACTAATCATAAAGATATCGGCAC	ACTTCAGGGTGACCGAAGAATCAGAA
FISH0041	ATCCGGTCGGAGA	ACATCAGTAGTTC	TCGACTAATCATAAAGATATCGGCAC	ACTTCAGGGTGACCGAAGAATCAGAA
FISH0042	ATCCGGTCGGAGA	AGCGCTGGACCAA	TCGACTAATCATAAAGATATCGGCAC	ACTTCAGGGTGACCGAAGAATCAGAA
FISH0043	ATCCGGTCGGAGA	CAAGATCGGTACC	TCGACTAATCATAAAGATATCGGCAC	ACTTCAGGGTGACCGAAGAATCAGAA
FISH0044	ATCCGGTCGGAGA	CCAGCCTGACGGT	TCGACTAATCATAAAGATATCGGCAC	ACTTCAGGGTGACCGAAGAATCAGAA
FISH0045	ATCCGGTCGGAGA	CCGAAGCCGGTTC	TCGACTAATCATAAAGATATCGGCAC	ACTTCAGGGTGACCGAAGAATCAGAA
FISH0046	ATCCGGTCGGAGA	CCGAGCAGCTGTT	TCGACTAATCATAAAGATATCGGCAC	ACTTCAGGGTGACCGAAGAATCAGAA
FISH0047	ATCCGGTCGGAGA	CCTCCGCACAATC	TCGACTAATCATAAAGATATCGGCAC	ACTTCAGGGTGACCGAAGAATCAGAA
FISH0048	ATCCGGTCGGAGA	CTCTAACCTATTA	TCGACTAATCATAAAGATATCGGCAC	ACTTCAGGGTGACCGAAGAATCAGAA
FISH0049	ATCCGGTCGGAGA	GCACCTTGACATA	TCGACTAATCATAAAGATATCGGCAC	ACTTCAGGGTGACCGAAGAATCAGAA
FISH0050	ATCCGGTCGGAGA	TAAGCGTGCTGAA	TCGACTAATCATAAAGATATCGGCAC	ACTTCAGGGTGACCGAAGAATCAGAA
FISH0051	ATCCGGTCGGAGA	TTCGGCACAGGAG	TCGACTAATCATAAAGATATCGGCAC	ACTTCAGGGTGACCGAAGAATCAGAA
FISH0052	ATCCGGTCGGAGA	AGACTCGATTGAG	TCGACTAATCATAAAGATATCGGCAC	ACTTCAGGGTGACCGAAGAATCAGAA
FISH0053	ATCCGGTCGGAGA	ATCCTTCTGTTCT	TCGACTAATCATAAAGATATCGGCAC	ACTTCAGGGTGACCGAAGAATCAGAA
FISH0054	ATCCGGTCGGAGA	CGTTACTTAGGTC	TCGACTAATCATAAAGATATCGGCAC	ACTTCAGGGTGACCGAAGAATCAGAA
FISH0055	ATCCGGTCGGAGA	CTGGTTGGCTATC	TCGACTAATCATAAAGATATCGGCAC	ACTTCAGGGTGACCGAAGAATCAGAA
FISH0056	ATCCGGTCGGAGA	GCACCAACGATTG	TCGACTAATCATAAAGATATCGGCAC	ACTTCAGGGTGACCGAAGAATCAGAA
FISH0057	ATCCGGTCGGAGA	TCTTATGCATAAC	TCGACTAATCATAAAGATATCGGCAC	ACTTCAGGGTGACCGAAGAATCAGAA
FISH0058	ATCCGGTCGGAGA	TTAGGTGTGGACC	TCGACTAATCATAAAGATATCGGCAC	ACTTCAGGGTGACCGAAGAATCAGAA
FISH0059	ATCCGGTCGGAGA	TTCTTCTGGAACA	TCGACTAATCATAAAGATATCGGCAC	ACTTCAGGGTGACCGAAGAATCAGAA
FISH0060	ATCCGGTCGGAGA	AGCAAGTGGCTCT	TCGACTAATCATAAAGATATCGGCAC	ACTTCAGGGTGACCGAAGAATCAGAA
FISH0061	ATCCGGTCGGAGA	TCAAGTCACTAAT	TCGACTAATCATAAAGATATCGGCAC	ACTTCAGGGTGACCGAAGAATCAGAA
FISH0062	ATCCGGTCGGAGA	ATGAAGACTACTG	TCGACTAATCATAAAGATATCGGCAC	ACTTCAGGGTGACCGAAGAATCAGAA
FISH0063	ATCCGGTCGGAGA	CACCGGTAGAACC	TCGACTAATCATAAAGATATCGGCAC	ACTTCAGGGTGACCGAAGAATCAGAA
FISH0064	ATCCGGTCGGAGA	CAGAACAACGCAT	TCGACTAATCATAAAGATATCGGCAC	ACTTCAGGGTGACCGAAGAATCAGAA
FISH0065	ATCCGGTCGGAGA	CCTGCCGAGAACG	TCGACTAATCATAAAGATATCGGCAC	ACTTCAGGGTGACCGAAGAATCAGAA
FISH0066	ATCCGGTCGGAGA	GTGATGGAGCGGT	TCGACTAATCATAAAGATATCGGCAC	ACTTCAGGGTGACCGAAGAATCAGAA
FISH0067	ATCCGGTCGGAGA	TACGAACTATAGC	TCGACTAATCATAAAGATATCGGCAC	ACTTCAGGGTGACCGAAGAATCAGAA
FISH0068	ATCCGGTCGGAGA	TACGGACCGCTCA	TCGACTAATCATAAAGATATCGGCAC	ACTTCAGGGTGACCGAAGAATCAGAA
FISH0069	ATCCGGTCGGAGA	TGGACGCTAGATC	TCGACTAATCATAAAGATATCGGCAC	ACTTCAGGGTGACCGAAGAATCAGAA
FISH0070	ATCCGGTCGGAGA	AGTCTTCACCTCC	TCGACTAATCATAAAGATATCGGCAC	ACTTCAGGGTGACCGAAGAATCAGAA
FISH0071	ATCCGGTCGGAGA	AGTGCTTATCCGT	TCGACTAATCATAAAGATATCGGCAC	ACTTCAGGGTGACCGAAGAATCAGAA
FISH0072	ATCCGGTCGGAGA	ATCGCTGCCTGGC	TCGACTAATCATAAAGATATCGGCAC	ACTTCAGGGTGACCGAAGAATCAGAA
FISH0073	ATCCGGTCGGAGA	ATGCTTGCGACAG	TCGACTAATCATAAAGATATCGGCAC	ACTTCAGGGTGACCGAAGAATCAGAA
FISH0074	ATCCGGTCGGAGA	CAATCCTCAAGAG	TCGACTAATCATAAAGATATCGGCAC	ACTTCAGGGTGACCGAAGAATCAGAA
FISH0075	ATCCGGTCGGAGA	CATGCACACCTCT	TCGACTAATCATAAAGATATCGGCAC	ACTTCAGGGTGACCGAAGAATCAGAA
FISH0076	ATCCGGTCGGAGA	CGGAGAATATTAT	TCGACTAATCATAAAGATATCGGCAC	ACTTCAGGGTGACCGAAGAATCAGAA
Negative1B	ATCCGGTCGGAGA	GAGCGAAGGTAGT	TCGACTAATCATAAAGATATCGGCAC	ACTTCAGGGTGACCGAAGAATCAGAA
FISH0077	CTGAGGTGATCAG	ATCCGGTCGGAGA	TCGACTAATCATAAAGATATCGGCAC	ACTTCAGGGTGACCGAAGAATCAGAA
FISH0078	CTGAGGTGATCAG	CTGAGGTGATCAG	TCGACTAATCATAAAGATATCGGCAC	ACTTCAGGGTGACCGAAGAATCAGAA
FISH0079	CTGAGGTGATCAG	AGTGTCCTGCTAG	TCGACTAATCATAAAGATATCGGCAC	ACTTCAGGGTGACCGAAGAATCAGAA
FISH0080	CTGAGGTGATCAG	ATAAGCAATTCGA	TCGACTAATCATAAAGATATCGGCAC	ACTTCAGGGTGACCGAAGAATCAGAA
FISH0081	CTGAGGTGATCAG	ATCTAACAGGACC	TCGACTAATCATAAAGATATCGGCAC	ACTTCAGGGTGACCGAAGAATCAGAA
FISH0082	CTGAGGTGATCAG	CATTATATAGCCA	TCGACTAATCATAAAGATATCGGCAC	ACTTCAGGGTGACCGAAGAATCAGAA
FISH0083	CTGAGGTGATCAG	CCTGATTACGTAA	TCGACTAATCATAAAGATATCGGCAC	ACTTCAGGGTGACCGAAGAATCAGAA
FISH0084	CTGAGGTGATCAG	CTAATACACACCG	TCGACTAATCATAAAGATATCGGCAC	ACTTCAGGGTGACCGAAGAATCAGAA
FISH0085	CTGAGGTGATCAG	TTATGACCGTTGC	TCGACTAATCATAAAGATATCGGCAC	ACTTCAGGGTGACCGAAGAATCAGAA
FISH0086	CTGAGGTGATCAG	TTCTCGGCCGCAT	TCGACTAATCATAAAGATATCGGCAC	ACTTCAGGGTGACCGAAGAATCAGAA
FISH0087	CTGAGGTGATCAG	TTGGCGGTAAGAA	TCGACTAATCATAAAGATATCGGCAC	ACTTCAGGGTGACCGAAGAATCAGAA
FISH0088	CTGAGGTGATCAG	ACTTGTGCACCTG	TCGACTAATCATAAAGATATCGGCAC	ACTTCAGGGTGACCGAAGAATCAGAA
FISH0089	CTGAGGTGATCAG	CATGCCTTGATAC	TCGACTAATCATAAAGATATCGGCAC	ACTTCAGGGTGACCGAAGAATCAGAA
Negative2A	CTGAGGTGATCAG	CTGACGTTCGGTA	TCGACTAATCATAAAGATATCGGCAC	ACTTCAGGGTGACCGAAGAATCAGAA
FISH0091	CTGAGGTGATCAG	GAGGAGAGACACA	TCGACTAATCATAAAGATATCGGCAC	ACTTCAGGGTGACCGAAGAATCAGAA
FISH0092	CTGAGGTGATCAG	GCCGGTCCAAGTG	TCGACTAATCATAAAGATATCGGCAC	ACTTCAGGGTGACCGAAGAATCAGAA
FISH0093	CTGAGGTGATCAG	TTGCGTCTCACGC	TCGACTAATCATAAAGATATCGGCAC	ACTTCAGGGTGACCGAAGAATCAGAA
FISH0094	CTGAGGTGATCAG	TTATTCGCACACT	TCGACTAATCATAAAGATATCGGCAC	ACTTCAGGGTGACCGAAGAATCAGAA
FISH0095	CTGAGGTGATCAG	TGCACAGGCGGCA	TCGACTAATCATAAAGATATCGGCAC	ACTTCAGGGTGACCGAAGAATCAGAA
FISH0096	CTGAGGTGATCAG	AACATGTGGTAAG	TCGACTAATCATAAAGATATCGGCAC	ACTTCAGGGTGACCGAAGAATCAGAA
FISH0097	CTGAGGTGATCAG	ACGCGCTCTTATA	TCGACTAATCATAAAGATATCGGCAC	ACTTCAGGGTGACCGAAGAATCAGAA
FISH0098	CTGAGGTGATCAG	CAATGTTAATGGT	TCGACTAATCATAAAGATATCGGCAC	ACTTCAGGGTGACCGAAGAATCAGAA
FISH0104	CTGAGGTGATCAG	CTAGGATATAGTT	TCGACTAATCATAAAGATATCGGCAC	ACTTCAGGGTGACCGAAGAATCAGAA
FISH0100	CTGAGGTGATCAG	CTGTAGGCGAGGA	TCGACTAATCATAAAGATATCGGCAC	ACTTCAGGGTGACCGAAGAATCAGAA
FISH0101	CTGAGGTGATCAG	CTGTCGAGGCGAC	TCGACTAATCATAAAGATATCGGCAC	ACTTCAGGGTGACCGAAGAATCAGAA
FISH0102	CTGAGGTGATCAG	GACTAATGAGGAA	TCGACTAATCATAAAGATATCGGCAC	ACTTCAGGGTGACCGAAGAATCAGAA
FISH0103	CTGAGGTGATCAG	TATCCGTAATCAT	TCGACTAATCATAAAGATATCGGCAC	ACTTCAGGGTGACCGAAGAATCAGAA
FISH0099	CTGAGGTGATCAG	TCCTGGAGGATAA	TCGACTAATCATAAAGATATCGGCAC	ACTTCAGGGTGACCGAAGAATCAGAA
FISH0105	CTGAGGTGATCAG	TCTACTGTTGTGC	TCGACTAATCATAAAGATATCGGCAC	ACTTCAGGGTGACCGAAGAATCAGAA
FISH0106	CTGAGGTGATCAG	TGTATATTCAGCG	TCGACTAATCATAAAGATATCGGCAC	ACTTCAGGGTGACCGAAGAATCAGAA
FISH0107	CTGAGGTGATCAG	ACATCAGTAGTTC	TCGACTAATCATAAAGATATCGGCAC	ACTTCAGGGTGACCGAAGAATCAGAA
FISH0108	CTGAGGTGATCAG	AGCGCTGGACCAA	TCGACTAATCATAAAGATATCGGCAC	ACTTCAGGGTGACCGAAGAATCAGAA
FISH0109	CTGAGGTGATCAG	CAAGATCGGTACC	TCGACTAATCATAAAGATATCGGCAC	ACTTCAGGGTGACCGAAGAATCAGAA
FISH0110	CTGAGGTGATCAG	CCAGCCTGACGGT	TCGACTAATCATAAAGATATCGGCAC	ACTTCAGGGTGACCGAAGAATCAGAA
FISH0111	CTGAGGTGATCAG	CCGAAGCCGGTTC	TCGACTAATCATAAAGATATCGGCAC	ACTTCAGGGTGACCGAAGAATCAGAA
FISH0112	CTGAGGTGATCAG	CCGAGCAGCTGTT	TCGACTAATCATAAAGATATCGGCAC	ACTTCAGGGTGACCGAAGAATCAGAA
FISH0113	CTGAGGTGATCAG	CCTCCGCACAATC	TCGACTAATCATAAAGATATCGGCAC	ACTTCAGGGTGACCGAAGAATCAGAA
FISH0114	CTGAGGTGATCAG	CTCTAACCTATTA	TCGACTAATCATAAAGATATCGGCAC	ACTTCAGGGTGACCGAAGAATCAGAA
FISH0115	CTGAGGTGATCAG	GCACCTTGACATA	TCGACTAATCATAAAGATATCGGCAC	ACTTCAGGGTGACCGAAGAATCAGAA
FISH0116	CTGAGGTGATCAG	TAAGCGTGCTGAA	TCGACTAATCATAAAGATATCGGCAC	ACTTCAGGGTGACCGAAGAATCAGAA
FISH0117	CTGAGGTGATCAG	TTCGGCACAGGAG	TCGACTAATCATAAAGATATCGGCAC	ACTTCAGGGTGACCGAAGAATCAGAA
FISH0118	CTGAGGTGATCAG	AGACTCGATTGAG	TCGACTAATCATAAAGATATCGGCAC	ACTTCAGGGTGACCGAAGAATCAGAA
Negative2B	CTGAGGTGATCAG	ATCCTTCTGTTCT	TCGACTAATCATAAAGATATCGGCAC	ACTTCAGGGTGACCGAAGAATCAGAA
FISH0120	CTGAGGTGATCAG	CGTTACTTAGGTC	TCGACTAATCATAAAGATATCGGCAC	ACTTCAGGGTGACCGAAGAATCAGAA
FISH0121	CTGAGGTGATCAG	CTGGTTGGCTATC	TCGACTAATCATAAAGATATCGGCAC	ACTTCAGGGTGACCGAAGAATCAGAA
FISH0122	CTGAGGTGATCAG	GCACCAACGATTG	TCGACTAATCATAAAGATATCGGCAC	ACTTCAGGGTGACCGAAGAATCAGAA
FISH0123	CTGAGGTGATCAG	TCTTATGCATAAC	TCGACTAATCATAAAGATATCGGCAC	ACTTCAGGGTGACCGAAGAATCAGAA
FISH0124	CTGAGGTGATCAG	TTAGGTGTGGACC	TCGACTAATCATAAAGATATCGGCAC	ACTTCAGGGTGACCGAAGAATCAGAA
FISH0125	CTGAGGTGATCAG	TTCTTCTGGAACA	TCGACTAATCATAAAGATATCGGCAC	ACTTCAGGGTGACCGAAGAATCAGAA
FISH0126	CTGAGGTGATCAG	AGCAAGTGGCTCT	TCGACTAATCATAAAGATATCGGCAC	ACTTCAGGGTGACCGAAGAATCAGAA
FISH0127	CTGAGGTGATCAG	TCAAGTCACTAAT	TCGACTAATCATAAAGATATCGGCAC	ACTTCAGGGTGACCGAAGAATCAGAA
FISH0128	CTGAGGTGATCAG	ATGAAGACTACTG	TCGACTAATCATAAAGATATCGGCAC	ACTTCAGGGTGACCGAAGAATCAGAA
FISH0129	CTGAGGTGATCAG	CACCGGTAGAACC	TCGACTAATCATAAAGATATCGGCAC	ACTTCAGGGTGACCGAAGAATCAGAA
FISH0130	CTGAGGTGATCAG	CAGAACAACGCAT	TCGACTAATCATAAAGATATCGGCAC	ACTTCAGGGTGACCGAAGAATCAGAA
FISH0131	CTGAGGTGATCAG	CCTGCCGAGAACG	TCGACTAATCATAAAGATATCGGCAC	ACTTCAGGGTGACCGAAGAATCAGAA
FISH0132	CTGAGGTGATCAG	GTGATGGAGCGGT	TCGACTAATCATAAAGATATCGGCAC	ACTTCAGGGTGACCGAAGAATCAGAA
FISH0133	CTGAGGTGATCAG	TACGAACTATAGC	TCGACTAATCATAAAGATATCGGCAC	ACTTCAGGGTGACCGAAGAATCAGAA
FISH0134	CTGAGGTGATCAG	TACGGACCGCTCA	TCGACTAATCATAAAGATATCGGCAC	ACTTCAGGGTGACCGAAGAATCAGAA
FISH0135	CTGAGGTGATCAG	TGGACGCTAGATC	TCGACTAATCATAAAGATATCGGCAC	ACTTCAGGGTGACCGAAGAATCAGAA
FISH0136	CTGAGGTGATCAG	AGTCTTCACCTCC	TCGACTAATCATAAAGATATCGGCAC	ACTTCAGGGTGACCGAAGAATCAGAA
FISH0137	CTGAGGTGATCAG	AGTGCTTATCCGT	TCGACTAATCATAAAGATATCGGCAC	ACTTCAGGGTGACCGAAGAATCAGAA
FISH0138	CTGAGGTGATCAG	ATCGCTGCCTGGC	TCGACTAATCATAAAGATATCGGCAC	ACTTCAGGGTGACCGAAGAATCAGAA
FISH0139	CTGAGGTGATCAG	ATGCTTGCGACAG	TCGACTAATCATAAAGATATCGGCAC	ACTTCAGGGTGACCGAAGAATCAGAA
Negative2C	CTGAGGTGATCAG	CAATCCTCAAGAG	TCGACTAATCATAAAGATATCGGCAC	ACTTCAGGGTGACCGAAGAATCAGAA
FISH0141	CTGAGGTGATCAG	CATGCACACCTCT	TCGACTAATCATAAAGATATCGGCAC	ACTTCAGGGTGACCGAAGAATCAGAA
FISH0142	CTGAGGTGATCAG	CGGAGAATATTAT	TCGACTAATCATAAAGATATCGGCAC	ACTTCAGGGTGACCGAAGAATCAGAA
FISH0143	CTGAGGTGATCAG	GAGCGAAGGTAGT	TCGACTAATCATAAAGATATCGGCAC	ACTTCAGGGTGACCGAAGAATCAGAA
FISH0144	CTGAGGTGATCAG	GGCGACTGTTCCT	TCGACTAATCATAAAGATATCGGCAC	ACTTCAGGGTGACCGAAGAATCAGAA
FISH0145	CTGAGGTGATCAG	GTCAGTTAACGAC	TCGACTAATCATAAAGATATCGGCAC	ACTTCAGGGTGACCGAAGAATCAGAA
FISH0146	CTGAGGTGATCAG	TCCACAGATACAG	TCGACTAATCATAAAGATATCGGCAC	ACTTCAGGGTGACCGAAGAATCAGAA
FISH0147	CTGAGGTGATCAG	TCGAGTTGTAACT	TCGACTAATCATAAAGATATCGGCAC	ACTTCAGGGTGACCGAAGAATCAGAA
FISH0148	CTGAGGTGATCAG	TCGGTCTTAGACG	TCGACTAATCATAAAGATATCGGCAC	ACTTCAGGGTGACCGAAGAATCAGAA
FISH0149	CTGAGGTGATCAG	TCTAAGGAGTTAT	TCGACTAATCATAAAGATATCGGCAC	ACTTCAGGGTGACCGAAGAATCAGAA
FISH0150	CTGAGGTGATCAG	TCTATCTCTCGCT	TCGACTAATCATAAAGATATCGGCAC	ACTTCAGGGTGACCGAAGAATCAGAA
FISH0151	CTGAGGTGATCAG	TGTGAAGTTGCCA	TCGACTAATCATAAAGATATCGGCAC	ACTTCAGGGTGACCGAAGAATCAGAA
FISH0152	CTGAGGTGATCAG	TTACCATTCCTCA	TCGACTAATCATAAAGATATCGGCAC	ACTTCAGGGTGACCGAAGAATCAGAA
FISH0153	CTGAGGTGATCAG	AGATTCTACACAA	TCGACTAATCATAAAGATATCGGCAC	ACTTCAGGGTGACCGAAGAATCAGAA
FISH0154	CTGAGGTGATCAG	ATGCGATTAATTG	TCGACTAATCATAAAGATATCGGCAC	ACTTCAGGGTGACCGAAGAATCAGAA
FISH0155	CTGAGGTGATCAG	CCGTAGTGTTGAT	TCGACTAATCATAAAGATATCGGCAC	ACTTCAGGGTGACCGAAGAATCAGAA
FISH0156	CTGAGGTGATCAG	CCTGTACCATTGT	TCGACTAATCATAAAGATATCGGCAC	ACTTCAGGGTGACCGAAGAATCAGAA
FISH0157	CTGAGGTGATCAG	GGCTGTTACAACA	TCGACTAATCATAAAGATATCGGCAC	ACTTCAGGGTGACCGAAGAATCAGAA
FISH0158	CTGAGGTGATCAG	GGTTCAATGACGC	TCGACTAATCATAAAGATATCGGCAC	ACTTCAGGGTGACCGAAGAATCAGAA
FISH0159	CTGAGGTGATCAG	GGTTCCTGCACTT	TCGACTAATCATAAAGATATCGGCAC	ACTTCAGGGTGACCGAAGAATCAGAA
FISH0160	CTGAGGTGATCAG	GTCCAACTTCAGT	TCGACTAATCATAAAGATATCGGCAC	ACTTCAGGGTGACCGAAGAATCAGAA
FISH0161	CTGAGGTGATCAG	GTCCAGGCCTTCT	TCGACTAATCATAAAGATATCGGCAC	ACTTCAGGGTGACCGAAGAATCAGAA
FISH0162	CTGAGGTGATCAG	GTGACGCCGTATT	TCGACTAATCATAAAGATATCGGCAC	ACTTCAGGGTGACCGAAGAATCAGAA
FISH0163	CTGAGGTGATCAG	TGCAGCAACCAGC	TCGACTAATCATAAAGATATCGGCAC	ACTTCAGGGTGACCGAAGAATCAGAA
FISH0164	CTGAGGTGATCAG	TGGACATGGCATT	TCGACTAATCATAAAGATATCGGCAC	ACTTCAGGGTGACCGAAGAATCAGAA
FISH0165	CTGAGGTGATCAG	TGGTGGTCATTCA	TCGACTAATCATAAAGATATCGGCAC	ACTTCAGGGTGACCGAAGAATCAGAA
Negative2D	CTGAGGTGATCAG	TTACCAGAGCCTG	TCGACTAATCATAAAGATATCGGCAC	ACTTCAGGGTGACCGAAGAATCAGAA
Negative2E	CTGAGGTGATCAG	TTCCGCGGCATAG	TCGACTAATCATAAAGATATCGGCAC	ACTTCAGGGTGACCGAAGAATCAGAA
FISH0168	CTGAGGTGATCAG	ACAACCATTGGCA	TCGACTAATCATAAAGATATCGGCAC	ACTTCAGGGTGACCGAAGAATCAGAA
FISH0169	CTGAGGTGATCAG	AGCCTAGCCAACT	TCGACTAATCATAAAGATATCGGCAC	ACTTCAGGGTGACCGAAGAATCAGAA
FISH0170	CTGAGGTGATCAG	ATAATCGAGGCTT	TCGACTAATCATAAAGATATCGGCAC	ACTTCAGGGTGACCGAAGAATCAGAA
FISH0171	CTGAGGTGATCAG	CTGAGTCAGAAGT	TCGACTAATCATAAAGATATCGGCAC	ACTTCAGGGTGACCGAAGAATCAGAA
FISH0172	CTGAGGTGATCAG	GATAGGCGCCTTG	TCGACTAATCATAAAGATATCGGCAC	ACTTCAGGGTGACCGAAGAATCAGAA
FISH0173	AGTGTCCTGCTAG	ATCCGGTCGGAGA	TCGACTAATCATAAAGATATCGGCAC	ACTTCAGGGTGACCGAAGAATCAGAA
FISH0174	AGTGTCCTGCTAG	CTGAGGTGATCAG	TCGACTAATCATAAAGATATCGGCAC	ACTTCAGGGTGACCGAAGAATCAGAA
FISH0175	AGTGTCCTGCTAG	AGTGTCCTGCTAG	TCGACTAATCATAAAGATATCGGCAC	ACTTCAGGGTGACCGAAGAATCAGAA
FISH0176	AGTGTCCTGCTAG	ATAAGCAATTCGA	TCGACTAATCATAAAGATATCGGCAC	ACTTCAGGGTGACCGAAGAATCAGAA
FISH0177	AGTGTCCTGCTAG	ATCTAACAGGACC	TCGACTAATCATAAAGATATCGGCAC	ACTTCAGGGTGACCGAAGAATCAGAA
FISH0178	AGTGTCCTGCTAG	CATTATATAGCCA	TCGACTAATCATAAAGATATCGGCAC	ACTTCAGGGTGACCGAAGAATCAGAA
FISH0179	AGTGTCCTGCTAG	CCTGATTACGTAA	TCGACTAATCATAAAGATATCGGCAC	ACTTCAGGGTGACCGAAGAATCAGAA
FISH0180	AGTGTCCTGCTAG	CTAATACACACCG	TCGACTAATCATAAAGATATCGGCAC	ACTTCAGGGTGACCGAAGAATCAGAA
FISH0181	AGTGTCCTGCTAG	TTATGACCGTTGC	TCGACTAATCATAAAGATATCGGCAC	ACTTCAGGGTGACCGAAGAATCAGAA
FISH0182	AGTGTCCTGCTAG	TTCTCGGCCGCAT	TCGACTAATCATAAAGATATCGGCAC	ACTTCAGGGTGACCGAAGAATCAGAA
FISH0183	AGTGTCCTGCTAG	TTGGCGGTAAGAA	TCGACTAATCATAAAGATATCGGCAC	ACTTCAGGGTGACCGAAGAATCAGAA
FISH0184	AGTGTCCTGCTAG	ACTTGTGCACCTG	TCGACTAATCATAAAGATATCGGCAC	ACTTCAGGGTGACCGAAGAATCAGAA
FISH0185	AGTGTCCTGCTAG	CATGCCTTGATAC	TCGACTAATCATAAAGATATCGGCAC	ACTTCAGGGTGACCGAAGAATCAGAA
FISH0186	AGTGTCCTGCTAG	CTGACGTTCGGTA	TCGACTAATCATAAAGATATCGGCAC	ACTTCAGGGTGACCGAAGAATCAGAA
FISH0187	AGTGTCCTGCTAG	GAGGAGAGACACA	TCGACTAATCATAAAGATATCGGCAC	ACTTCAGGGTGACCGAAGAATCAGAA
FISH0188	AGTGTCCTGCTAG	GCCGGTCCAAGTG	TCGACTAATCATAAAGATATCGGCAC	ACTTCAGGGTGACCGAAGAATCAGAA
FISH0189	AGTGTCCTGCTAG	TTGCGTCTCACGC	TCGACTAATCATAAAGATATCGGCAC	ACTTCAGGGTGACCGAAGAATCAGAA
FISH0190	AGTGTCCTGCTAG	TTATTCGCACACT	TCGACTAATCATAAAGATATCGGCAC	ACTTCAGGGTGACCGAAGAATCAGAA
FISH0191	AGTGTCCTGCTAG	TGCACAGGCGGCA	TCGACTAATCATAAAGATATCGGCAC	ACTTCAGGGTGACCGAAGAATCAGAA
FISH0192	AGTGTCCTGCTAG	AACATGTGGTAAG	TCGACTAATCATAAAGATATCGGCAC	ACTTCAGGGTGACCGAAGAATCAGAA
FISH0193	AGTGTCCTGCTAG	ACGCGCTCTTATA	TCGACTAATCATAAAGATATCGGCAC	ACTTCAGGGTGACCGAAGAATCAGAA
FISH0194	AGTGTCCTGCTAG	CAATGTTAATGGT	TCGACTAATCATAAAGATATCGGCAC	ACTTCAGGGTGACCGAAGAATCAGAA
FISH0195	AGTGTCCTGCTAG	CTAGGATATAGTT	TCGACTAATCATAAAGATATCGGCAC	ACTTCAGGGTGACCGAAGAATCAGAA
FISH0196	AGTGTCCTGCTAG	CTGTAGGCGAGGA	TCGACTAATCATAAAGATATCGGCAC	ACTTCAGGGTGACCGAAGAATCAGAA
FISH0197	AGTGTCCTGCTAG	CTGTCGAGGCGAC	TCGACTAATCATAAAGATATCGGCAC	ACTTCAGGGTGACCGAAGAATCAGAA
FISH0198	AGTGTCCTGCTAG	GACTAATGAGGAA	TCGACTAATCATAAAGATATCGGCAC	ACTTCAGGGTGACCGAAGAATCAGAA
FISH0199	AGTGTCCTGCTAG	TATCCGTAATCAT	TCGACTAATCATAAAGATATCGGCAC	ACTTCAGGGTGACCGAAGAATCAGAA
FISH0200	AGTGTCCTGCTAG	TCCTGGAGGATAA	TCGACTAATCATAAAGATATCGGCAC	ACTTCAGGGTGACCGAAGAATCAGAA
FISH0201	AGTGTCCTGCTAG	TCTACTGTTGTGC	TCGACTAATCATAAAGATATCGGCAC	ACTTCAGGGTGACCGAAGAATCAGAA
FISH0202	AGTGTCCTGCTAG	TGTATATTCAGCG	TCGACTAATCATAAAGATATCGGCAC	ACTTCAGGGTGACCGAAGAATCAGAA
FISH0203	AGTGTCCTGCTAG	ACATCAGTAGTTC	TCGACTAATCATAAAGATATCGGCAC	ACTTCAGGGTGACCGAAGAATCAGAA
FISH0204	AGTGTCCTGCTAG	AGCGCTGGACCAA	TCGACTAATCATAAAGATATCGGCAC	ACTTCAGGGTGACCGAAGAATCAGAA
Negative3A	AGTGTCCTGCTAG	CAAGATCGGTACC	TCGACTAATCATAAAGATATCGGCAC	ACTTCAGGGTGACCGAAGAATCAGAA
FISH0206	AGTGTCCTGCTAG	CCAGCCTGACGGT	TCGACTAATCATAAAGATATCGGCAC	ACTTCAGGGTGACCGAAGAATCAGAA
FISH0207	AGTGTCCTGCTAG	CCGAAGCCGGTTC	TCGACTAATCATAAAGATATCGGCAC	ACTTCAGGGTGACCGAAGAATCAGAA
FISH0208	AGTGTCCTGCTAG	CCGAGCAGCTGTT	TCGACTAATCATAAAGATATCGGCAC	ACTTCAGGGTGACCGAAGAATCAGAA
Negative3B	AGTGTCCTGCTAG	CCTCCGCACAATC	TCGACTAATCATAAAGATATCGGCAC	ACTTCAGGGTGACCGAAGAATCAGAA
FISH0210	AGTGTCCTGCTAG	CTCTAACCTATTA	TCGACTAATCATAAAGATATCGGCAC	ACTTCAGGGTGACCGAAGAATCAGAA
FISH0211	AGTGTCCTGCTAG	GCACCTTGACATA	TCGACTAATCATAAAGATATCGGCAC	ACTTCAGGGTGACCGAAGAATCAGAA
FISH0212	AGTGTCCTGCTAG	TAAGCGTGCTGAA	TCGACTAATCATAAAGATATCGGCAC	ACTTCAGGGTGACCGAAGAATCAGAA
FISH0213	AGTGTCCTGCTAG	TTCGGCACAGGAG	TCGACTAATCATAAAGATATCGGCAC	ACTTCAGGGTGACCGAAGAATCAGAA
FISH0214	AGTGTCCTGCTAG	AGACTCGATTGAG	TCGACTAATCATAAAGATATCGGCAC	ACTTCAGGGTGACCGAAGAATCAGAA
FISH0215	AGTGTCCTGCTAG	ATCCTTCTGTTCT	TCGACTAATCATAAAGATATCGGCAC	ACTTCAGGGTGACCGAAGAATCAGAA
FISH0216	AGTGTCCTGCTAG	CGTTACTTAGGTC	TCGACTAATCATAAAGATATCGGCAC	ACTTCAGGGTGACCGAAGAATCAGAA
FISH0217	AGTGTCCTGCTAG	CTGGTTGGCTATC	TCGACTAATCATAAAGATATCGGCAC	ACTTCAGGGTGACCGAAGAATCAGAA
FISH0218	AGTGTCCTGCTAG	GCACCAACGATTG	TCGACTAATCATAAAGATATCGGCAC	ACTTCAGGGTGACCGAAGAATCAGAA
FISH0219	AGTGTCCTGCTAG	TCTTATGCATAAC	TCGACTAATCATAAAGATATCGGCAC	ACTTCAGGGTGACCGAAGAATCAGAA
FISH0220	AGTGTCCTGCTAG	TTAGGTGTGGACC	TCGACTAATCATAAAGATATCGGCAC	ACTTCAGGGTGACCGAAGAATCAGAA
FISH0221	AGTGTCCTGCTAG	TTCTTCTGGAACA	TCGACTAATCATAAAGATATCGGCAC	ACTTCAGGGTGACCGAAGAATCAGAA
FISH0222	AGTGTCCTGCTAG	AGCAAGTGGCTCT	TCGACTAATCATAAAGATATCGGCAC	ACTTCAGGGTGACCGAAGAATCAGAA
FISH0223	AGTGTCCTGCTAG	TCAAGTCACTAAT	TCGACTAATCATAAAGATATCGGCAC	ACTTCAGGGTGACCGAAGAATCAGAA
FISH0224	AGTGTCCTGCTAG	ATGAAGACTACTG	TCGACTAATCATAAAGATATCGGCAC	ACTTCAGGGTGACCGAAGAATCAGAA
FISH0225	AGTGTCCTGCTAG	CACCGGTAGAACC	TCGACTAATCATAAAGATATCGGCAC	ACTTCAGGGTGACCGAAGAATCAGAA
FISH0226	AGTGTCCTGCTAG	CAGAACAACGCAT	TCGACTAATCATAAAGATATCGGCAC	ACTTCAGGGTGACCGAAGAATCAGAA
FISH0227	AGTGTCCTGCTAG	CCTGCCGAGAACG	TCGACTAATCATAAAGATATCGGCAC	ACTTCAGGGTGACCGAAGAATCAGAA
FISH0228	AGTGTCCTGCTAG	GTGATGGAGCGGT	TCGACTAATCATAAAGATATCGGCAC	ACTTCAGGGTGACCGAAGAATCAGAA
FISH0229	AGTGTCCTGCTAG	TACGAACTATAGC	TCGACTAATCATAAAGATATCGGCAC	ACTTCAGGGTGACCGAAGAATCAGAA
FISH0230	AGTGTCCTGCTAG	TACGGACCGCTCA	TCGACTAATCATAAAGATATCGGCAC	ACTTCAGGGTGACCGAAGAATCAGAA
FISH0231	AGTGTCCTGCTAG	TGGACGCTAGATC	TCGACTAATCATAAAGATATCGGCAC	ACTTCAGGGTGACCGAAGAATCAGAA
FISH0232	AGTGTCCTGCTAG	AGTCTTCACCTCC	TCGACTAATCATAAAGATATCGGCAC	ACTTCAGGGTGACCGAAGAATCAGAA
FISH0233	AGTGTCCTGCTAG	AGTGCTTATCCGT	TCGACTAATCATAAAGATATCGGCAC	ACTTCAGGGTGACCGAAGAATCAGAA
FISH0234	AGTGTCCTGCTAG	ATCGCTGCCTGGC	TCGACTAATCATAAAGATATCGGCAC	ACTTCAGGGTGACCGAAGAATCAGAA
FISH0235	AGTGTCCTGCTAG	ATGCTTGCGACAG	TCGACTAATCATAAAGATATCGGCAC	ACTTCAGGGTGACCGAAGAATCAGAA
FISH0236	AGTGTCCTGCTAG	CAATCCTCAAGAG	TCGACTAATCATAAAGATATCGGCAC	ACTTCAGGGTGACCGAAGAATCAGAA
FISH0237	AGTGTCCTGCTAG	CATGCACACCTCT	TCGACTAATCATAAAGATATCGGCAC	ACTTCAGGGTGACCGAAGAATCAGAA
FISH0238	AGTGTCCTGCTAG	CGGAGAATATTAT	TCGACTAATCATAAAGATATCGGCAC	ACTTCAGGGTGACCGAAGAATCAGAA
FISH0239	AGTGTCCTGCTAG	GAGCGAAGGTAGT	TCGACTAATCATAAAGATATCGGCAC	ACTTCAGGGTGACCGAAGAATCAGAA
FISH0240	AGTGTCCTGCTAG	GGCGACTGTTCCT	TCGACTAATCATAAAGATATCGGCAC	ACTTCAGGGTGACCGAAGAATCAGAA
FISH0241	AGTGTCCTGCTAG	GTCAGTTAACGAC	TCGACTAATCATAAAGATATCGGCAC	ACTTCAGGGTGACCGAAGAATCAGAA
FISH0242	AGTGTCCTGCTAG	TCCACAGATACAG	TCGACTAATCATAAAGATATCGGCAC	ACTTCAGGGTGACCGAAGAATCAGAA
FISH0243	AGTGTCCTGCTAG	TCGAGTTGTAACT	TCGACTAATCATAAAGATATCGGCAC	ACTTCAGGGTGACCGAAGAATCAGAA
FISH0244	AGTGTCCTGCTAG	TCGGTCTTAGACG	TCGACTAATCATAAAGATATCGGCAC	ACTTCAGGGTGACCGAAGAATCAGAA
FISH0245	AGTGTCCTGCTAG	TCTAAGGAGTTAT	TCGACTAATCATAAAGATATCGGCAC	ACTTCAGGGTGACCGAAGAATCAGAA
FISH0246	AGTGTCCTGCTAG	TCTATCTCTCGCT	TCGACTAATCATAAAGATATCGGCAC	ACTTCAGGGTGACCGAAGAATCAGAA
FISH0247	AGTGTCCTGCTAG	TGTGAAGTTGCCA	TCGACTAATCATAAAGATATCGGCAC	ACTTCAGGGTGACCGAAGAATCAGAA
FISH0248	AGTGTCCTGCTAG	TTACCATTCCTCA	TCGACTAATCATAAAGATATCGGCAC	ACTTCAGGGTGACCGAAGAATCAGAA
FISH0249	AGTGTCCTGCTAG	AGATTCTACACAA	TCGACTAATCATAAAGATATCGGCAC	ACTTCAGGGTGACCGAAGAATCAGAA
FISH0250	AGTGTCCTGCTAG	ATGCGATTAATTG	TCGACTAATCATAAAGATATCGGCAC	ACTTCAGGGTGACCGAAGAATCAGAA
FISH0251	AGTGTCCTGCTAG	CCGTAGTGTTGAT	TCGACTAATCATAAAGATATCGGCAC	ACTTCAGGGTGACCGAAGAATCAGAA
FISH0252	AGTGTCCTGCTAG	CCTGTACCATTGT	TCGACTAATCATAAAGATATCGGCAC	ACTTCAGGGTGACCGAAGAATCAGAA
FISH0253	AGTGTCCTGCTAG	GGCTGTTACAACA	TCGACTAATCATAAAGATATCGGCAC	ACTTCAGGGTGACCGAAGAATCAGAA
FISH0254	AGTGTCCTGCTAG	GGTTCAATGACGC	TCGACTAATCATAAAGATATCGGCAC	ACTTCAGGGTGACCGAAGAATCAGAA
FISH0255	AGTGTCCTGCTAG	GGTTCCTGCACTT	TCGACTAATCATAAAGATATCGGCAC	ACTTCAGGGTGACCGAAGAATCAGAA
FISH0256	AGTGTCCTGCTAG	GTCCAACTTCAGT	TCGACTAATCATAAAGATATCGGCAC	ACTTCAGGGTGACCGAAGAATCAGAA
FISH0257	AGTGTCCTGCTAG	GTCCAGGCCTTCT	TCGACTAATCATAAAGATATCGGCAC	ACTTCAGGGTGACCGAAGAATCAGAA
FISH0258	AGTGTCCTGCTAG	GTGACGCCGTATT	TCGACTAATCATAAAGATATCGGCAC	ACTTCAGGGTGACCGAAGAATCAGAA
FISH0259	AGTGTCCTGCTAG	TGCAGCAACCAGC	TCGACTAATCATAAAGATATCGGCAC	ACTTCAGGGTGACCGAAGAATCAGAA
FISH0260	AGTGTCCTGCTAG	TGGACATGGCATT	TCGACTAATCATAAAGATATCGGCAC	ACTTCAGGGTGACCGAAGAATCAGAA
FISH0261	AGTGTCCTGCTAG	TGGTGGTCATTCA	TCGACTAATCATAAAGATATCGGCAC	ACTTCAGGGTGACCGAAGAATCAGAA
FISH0262	AGTGTCCTGCTAG	TTACCAGAGCCTG	TCGACTAATCATAAAGATATCGGCAC	ACTTCAGGGTGACCGAAGAATCAGAA
FISH0263	AGTGTCCTGCTAG	TTCCGCGGCATAG	TCGACTAATCATAAAGATATCGGCAC	ACTTCAGGGTGACCGAAGAATCAGAA
Negative3C	AGTGTCCTGCTAG	ACAACCATTGGCA	TCGACTAATCATAAAGATATCGGCAC	ACTTCAGGGTGACCGAAGAATCAGAA
FISH0265	AGTGTCCTGCTAG	AGCCTAGCCAACT	TCGACTAATCATAAAGATATCGGCAC	ACTTCAGGGTGACCGAAGAATCAGAA
FISH0266	AGTGTCCTGCTAG	ATAATCGAGGCTT	TCGACTAATCATAAAGATATCGGCAC	ACTTCAGGGTGACCGAAGAATCAGAA
FISH0267	AGTGTCCTGCTAG	CTGAGTCAGAAGT	TCGACTAATCATAAAGATATCGGCAC	ACTTCAGGGTGACCGAAGAATCAGAA
FISH0268	AGTGTCCTGCTAG	GATAGGCGCCTTG	TCGACTAATCATAAAGATATCGGCAC	ACTTCAGGGTGACCGAAGAATCAGAA
FISH0269	ATAAGCAATTCGA	ATCCGGTCGGAGA	TCGACTAATCATAAAGATATCGGCAC	ACTTCAGGGTGACCGAAGAATCAGAA
FISH0270	ATAAGCAATTCGA	CTGAGGTGATCAG	TCGACTAATCATAAAGATATCGGCAC	ACTTCAGGGTGACCGAAGAATCAGAA
FISH0271	ATAAGCAATTCGA	AGTGTCCTGCTAG	TCGACTAATCATAAAGATATCGGCAC	ACTTCAGGGTGACCGAAGAATCAGAA
FISH0272	ATAAGCAATTCGA	ATAAGCAATTCGA	TCGACTAATCATAAAGATATCGGCAC	ACTTCAGGGTGACCGAAGAATCAGAA
FISH0273	ATAAGCAATTCGA	ATCTAACAGGACC	TCGACTAATCATAAAGATATCGGCAC	ACTTCAGGGTGACCGAAGAATCAGAA
FISH0274	ATAAGCAATTCGA	CATTATATAGCCA	TCGACTAATCATAAAGATATCGGCAC	ACTTCAGGGTGACCGAAGAATCAGAA
FISH0275	ATAAGCAATTCGA	CCTGATTACGTAA	TCGACTAATCATAAAGATATCGGCAC	ACTTCAGGGTGACCGAAGAATCAGAA
FISH0276	ATAAGCAATTCGA	CTAATACACACCG	TCGACTAATCATAAAGATATCGGCAC	ACTTCAGGGTGACCGAAGAATCAGAA
FISH0277	ATAAGCAATTCGA	TTATGACCGTTGC	TCGACTAATCATAAAGATATCGGCAC	ACTTCAGGGTGACCGAAGAATCAGAA
FISH0278	ATAAGCAATTCGA	TTCTCGGCCGCAT	TCGACTAATCATAAAGATATCGGCAC	ACTTCAGGGTGACCGAAGAATCAGAA
FISH0279	ATAAGCAATTCGA	TTGGCGGTAAGAA	TCGACTAATCATAAAGATATCGGCAC	ACTTCAGGGTGACCGAAGAATCAGAA
FISH0280	ATAAGCAATTCGA	ACTTGTGCACCTG	TCGACTAATCATAAAGATATCGGCAC	ACTTCAGGGTGACCGAAGAATCAGAA
FISH0281	ATAAGCAATTCGA	CATGCCTTGATAC	TCGACTAATCATAAAGATATCGGCAC	ACTTCAGGGTGACCGAAGAATCAGAA
FISH0282	ATAAGCAATTCGA	CTGACGTTCGGTA	TCGACTAATCATAAAGATATCGGCAC	ACTTCAGGGTGACCGAAGAATCAGAA
FISH0283	ATAAGCAATTCGA	GAGGAGAGACACA	TCGACTAATCATAAAGATATCGGCAC	ACTTCAGGGTGACCGAAGAATCAGAA
FISH0284	ATAAGCAATTCGA	GCCGGTCCAAGTG	TCGACTAATCATAAAGATATCGGCAC	ACTTCAGGGTGACCGAAGAATCAGAA
FISH0285	ATAAGCAATTCGA	TTGCGTCTCACGC	TCGACTAATCATAAAGATATCGGCAC	ACTTCAGGGTGACCGAAGAATCAGAA
FISH0286	ATAAGCAATTCGA	TTATTCGCACACT	TCGACTAATCATAAAGATATCGGCAC	ACTTCAGGGTGACCGAAGAATCAGAA
FISH0287	ATAAGCAATTCGA	TGCACAGGCGGCA	TCGACTAATCATAAAGATATCGGCAC	ACTTCAGGGTGACCGAAGAATCAGAA
FISH0288	ATAAGCAATTCGA	AACATGTGGTAAG	TCGACTAATCATAAAGATATCGGCAC	ACTTCAGGGTGACCGAAGAATCAGAA
FISH0289	ATAAGCAATTCGA	ACGCGCTCTTATA	TCGACTAATCATAAAGATATCGGCAC	ACTTCAGGGTGACCGAAGAATCAGAA
FISH0290	ATAAGCAATTCGA	CAATGTTAATGGT	TCGACTAATCATAAAGATATCGGCAC	ACTTCAGGGTGACCGAAGAATCAGAA
FISH0291	ATAAGCAATTCGA	CTAGGATATAGTT	TCGACTAATCATAAAGATATCGGCAC	ACTTCAGGGTGACCGAAGAATCAGAA
FISH0292	ATAAGCAATTCGA	CTGTAGGCGAGGA	TCGACTAATCATAAAGATATCGGCAC	ACTTCAGGGTGACCGAAGAATCAGAA
FISH0293	ATAAGCAATTCGA	CTGTCGAGGCGAC	TCGACTAATCATAAAGATATCGGCAC	ACTTCAGGGTGACCGAAGAATCAGAA
FISH0294	ATAAGCAATTCGA	GACTAATGAGGAA	TCGACTAATCATAAAGATATCGGCAC	ACTTCAGGGTGACCGAAGAATCAGAA
FISH0295	ATAAGCAATTCGA	TATCCGTAATCAT	TCGACTAATCATAAAGATATCGGCAC	ACTTCAGGGTGACCGAAGAATCAGAA
FISH0296	ATAAGCAATTCGA	TCCTGGAGGATAA	TCGACTAATCATAAAGATATCGGCAC	ACTTCAGGGTGACCGAAGAATCAGAA
FISH0297	ATAAGCAATTCGA	TCTACTGTTGTGC	TCGACTAATCATAAAGATATCGGCAC	ACTTCAGGGTGACCGAAGAATCAGAA
FISH0298	ATAAGCAATTCGA	TGTATATTCAGCG	TCGACTAATCATAAAGATATCGGCAC	ACTTCAGGGTGACCGAAGAATCAGAA
FISH0299	ATAAGCAATTCGA	ACATCAGTAGTTC	TCGACTAATCATAAAGATATCGGCAC	ACTTCAGGGTGACCGAAGAATCAGAA
FISH0300	ATAAGCAATTCGA	AGCGCTGGACCAA	TCGACTAATCATAAAGATATCGGCAC	ACTTCAGGGTGACCGAAGAATCAGAA
FISH0301	ATAAGCAATTCGA	CAAGATCGGTACC	TCGACTAATCATAAAGATATCGGCAC	ACTTCAGGGTGACCGAAGAATCAGAA
FISH0302	ATAAGCAATTCGA	CCAGCCTGACGGT	TCGACTAATCATAAAGATATCGGCAC	ACTTCAGGGTGACCGAAGAATCAGAA
FISH0303	ATAAGCAATTCGA	CCGAAGCCGGTTC	TCGACTAATCATAAAGATATCGGCAC	ACTTCAGGGTGACCGAAGAATCAGAA
FISH0304	ATAAGCAATTCGA	CCGAGCAGCTGTT	TCGACTAATCATAAAGATATCGGCAC	ACTTCAGGGTGACCGAAGAATCAGAA
FISH0305	ATAAGCAATTCGA	CCTCCGCACAATC	TCGACTAATCATAAAGATATCGGCAC	ACTTCAGGGTGACCGAAGAATCAGAA
FISH0306	ATAAGCAATTCGA	CTCTAACCTATTA	TCGACTAATCATAAAGATATCGGCAC	ACTTCAGGGTGACCGAAGAATCAGAA
Negative4A	ATAAGCAATTCGA	GCACCTTGACATA	TCGACTAATCATAAAGATATCGGCAC	ACTTCAGGGTGACCGAAGAATCAGAA
FISH0308	ATAAGCAATTCGA	TAAGCGTGCTGAA	TCGACTAATCATAAAGATATCGGCAC	ACTTCAGGGTGACCGAAGAATCAGAA
FISH0309	ATAAGCAATTCGA	TTCGGCACAGGAG	TCGACTAATCATAAAGATATCGGCAC	ACTTCAGGGTGACCGAAGAATCAGAA
FISH0310	ATAAGCAATTCGA	AGACTCGATTGAG	TCGACTAATCATAAAGATATCGGCAC	ACTTCAGGGTGACCGAAGAATCAGAA
FISH0311	ATAAGCAATTCGA	ATCCTTCTGTTCT	TCGACTAATCATAAAGATATCGGCAC	ACTTCAGGGTGACCGAAGAATCAGAA
FISH0312	ATAAGCAATTCGA	CGTTACTTAGGTC	TCGACTAATCATAAAGATATCGGCAC	ACTTCAGGGTGACCGAAGAATCAGAA
FISH0313	ATAAGCAATTCGA	CTGGTTGGCTATC	TCGACTAATCATAAAGATATCGGCAC	ACTTCAGGGTGACCGAAGAATCAGAA
FISH0314	ATAAGCAATTCGA	GCACCAACGATTG	TCGACTAATCATAAAGATATCGGCAC	ACTTCAGGGTGACCGAAGAATCAGAA
FISH0315	ATAAGCAATTCGA	TCTTATGCATAAC	TCGACTAATCATAAAGATATCGGCAC	ACTTCAGGGTGACCGAAGAATCAGAA
FISH0316	ATAAGCAATTCGA	TTAGGTGTGGACC	TCGACTAATCATAAAGATATCGGCAC	ACTTCAGGGTGACCGAAGAATCAGAA
FISH0317	ATAAGCAATTCGA	TTCTTCTGGAACA	TCGACTAATCATAAAGATATCGGCAC	ACTTCAGGGTGACCGAAGAATCAGAA
FISH0318	ATAAGCAATTCGA	AGCAAGTGGCTCT	TCGACTAATCATAAAGATATCGGCAC	ACTTCAGGGTGACCGAAGAATCAGAA
FISH0319	ATAAGCAATTCGA	TCAAGTCACTAAT	TCGACTAATCATAAAGATATCGGCAC	ACTTCAGGGTGACCGAAGAATCAGAA
Negative4B	ATAAGCAATTCGA	ATGAAGACTACTG	TCGACTAATCATAAAGATATCGGCAC	ACTTCAGGGTGACCGAAGAATCAGAA
FISH0321	ATAAGCAATTCGA	CACCGGTAGAACC	TCGACTAATCATAAAGATATCGGCAC	ACTTCAGGGTGACCGAAGAATCAGAA
FISH0322	ATAAGCAATTCGA	CAGAACAACGCAT	TCGACTAATCATAAAGATATCGGCAC	ACTTCAGGGTGACCGAAGAATCAGAA
FISH0323	ATAAGCAATTCGA	CCTGCCGAGAACG	TCGACTAATCATAAAGATATCGGCAC	ACTTCAGGGTGACCGAAGAATCAGAA
FISH0324	ATAAGCAATTCGA	GTGATGGAGCGGT	TCGACTAATCATAAAGATATCGGCAC	ACTTCAGGGTGACCGAAGAATCAGAA
FISH0325	ATAAGCAATTCGA	TACGAACTATAGC	TCGACTAATCATAAAGATATCGGCAC	ACTTCAGGGTGACCGAAGAATCAGAA
FISH0326	ATAAGCAATTCGA	TACGGACCGCTCA	TCGACTAATCATAAAGATATCGGCAC	ACTTCAGGGTGACCGAAGAATCAGAA
FISH0327	ATAAGCAATTCGA	TGGACGCTAGATC	TCGACTAATCATAAAGATATCGGCAC	ACTTCAGGGTGACCGAAGAATCAGAA
Negative4C	ATAAGCAATTCGA	AGTCTTCACCTCC	TCGACTAATCATAAAGATATCGGCAC	ACTTCAGGGTGACCGAAGAATCAGAA
FISH0329	ATAAGCAATTCGA	AGTGCTTATCCGT	TCGACTAATCATAAAGATATCGGCAC	ACTTCAGGGTGACCGAAGAATCAGAA
FISH0330	ATAAGCAATTCGA	ATCGCTGCCTGGC	TCGACTAATCATAAAGATATCGGCAC	ACTTCAGGGTGACCGAAGAATCAGAA
FISH0331	ATAAGCAATTCGA	ATGCTTGCGACAG	TCGACTAATCATAAAGATATCGGCAC	ACTTCAGGGTGACCGAAGAATCAGAA
FISH0332	ATAAGCAATTCGA	CAATCCTCAAGAG	TCGACTAATCATAAAGATATCGGCAC	ACTTCAGGGTGACCGAAGAATCAGAA
FISH0333	ATAAGCAATTCGA	CATGCACACCTCT	TCGACTAATCATAAAGATATCGGCAC	ACTTCAGGGTGACCGAAGAATCAGAA
FISH0334	ATAAGCAATTCGA	CGGAGAATATTAT	TCGACTAATCATAAAGATATCGGCAC	ACTTCAGGGTGACCGAAGAATCAGAA
FISH0335	ATAAGCAATTCGA	GAGCGAAGGTAGT	TCGACTAATCATAAAGATATCGGCAC	ACTTCAGGGTGACCGAAGAATCAGAA
FISH0336	ATAAGCAATTCGA	GGCGACTGTTCCT	TCGACTAATCATAAAGATATCGGCAC	ACTTCAGGGTGACCGAAGAATCAGAA
FISH0337	ATAAGCAATTCGA	GTCAGTTAACGAC	TCGACTAATCATAAAGATATCGGCAC	ACTTCAGGGTGACCGAAGAATCAGAA
FISH0338	ATAAGCAATTCGA	TCCACAGATACAG	TCGACTAATCATAAAGATATCGGCAC	ACTTCAGGGTGACCGAAGAATCAGAA
FISH0339	ATAAGCAATTCGA	TCGAGTTGTAACT	TCGACTAATCATAAAGATATCGGCAC	ACTTCAGGGTGACCGAAGAATCAGAA
FISH0340	ATAAGCAATTCGA	TCGGTCTTAGACG	TCGACTAATCATAAAGATATCGGCAC	ACTTCAGGGTGACCGAAGAATCAGAA
FISH0341	ATAAGCAATTCGA	TCTAAGGAGTTAT	TCGACTAATCATAAAGATATCGGCAC	ACTTCAGGGTGACCGAAGAATCAGAA
FISH0342	ATAAGCAATTCGA	TCTATCTCTCGCT	TCGACTAATCATAAAGATATCGGCAC	ACTTCAGGGTGACCGAAGAATCAGAA
FISH0343	ATAAGCAATTCGA	TGTGAAGTTGCCA	TCGACTAATCATAAAGATATCGGCAC	ACTTCAGGGTGACCGAAGAATCAGAA
FISH0344	ATAAGCAATTCGA	TTACCATTCCTCA	TCGACTAATCATAAAGATATCGGCAC	ACTTCAGGGTGACCGAAGAATCAGAA
FISH0345	ATAAGCAATTCGA	AGATTCTACACAA	TCGACTAATCATAAAGATATCGGCAC	ACTTCAGGGTGACCGAAGAATCAGAA
FISH0346	ATAAGCAATTCGA	ATGCGATTAATTG	TCGACTAATCATAAAGATATCGGCAC	ACTTCAGGGTGACCGAAGAATCAGAA
FISH0347	ATAAGCAATTCGA	CCGTAGTGTTGAT	TCGACTAATCATAAAGATATCGGCAC	ACTTCAGGGTGACCGAAGAATCAGAA
FISH0348	ATAAGCAATTCGA	CCTGTACCATTGT	TCGACTAATCATAAAGATATCGGCAC	ACTTCAGGGTGACCGAAGAATCAGAA
FISH0349	ATAAGCAATTCGA	GGCTGTTACAACA	TCGACTAATCATAAAGATATCGGCAC	ACTTCAGGGTGACCGAAGAATCAGAA
FISH0350	ATAAGCAATTCGA	GGTTCAATGACGC	TCGACTAATCATAAAGATATCGGCAC	ACTTCAGGGTGACCGAAGAATCAGAA
FISH0351	ATAAGCAATTCGA	GGTTCCTGCACTT	TCGACTAATCATAAAGATATCGGCAC	ACTTCAGGGTGACCGAAGAATCAGAA
FISH0352	ATAAGCAATTCGA	GTCCAACTTCAGT	TCGACTAATCATAAAGATATCGGCAC	ACTTCAGGGTGACCGAAGAATCAGAA
FISH0353	ATAAGCAATTCGA	GTCCAGGCCTTCT	TCGACTAATCATAAAGATATCGGCAC	ACTTCAGGGTGACCGAAGAATCAGAA
FISH0354	ATAAGCAATTCGA	GTGACGCCGTATT	TCGACTAATCATAAAGATATCGGCAC	ACTTCAGGGTGACCGAAGAATCAGAA
[truncated: 2,850 more rows]

## Sheet: Run2_VF2_t1_FR1d
Sample	F Tag	R Tag	F Primer	R Primer
[truncated: 3,195 more rows]
