# Supplementary material for: Eyeing DNA barcoding for species identification of fish larvae
Source: J Fish Biol. 2024 Sep 3;105(6):1784–99. doi: 10.1111/jfb.15920 (PMC11650925; doi:10.1111/jfb.15920)
Supplement: Supplementary file 4 — File 4 Species identities of 2067 DNA barcodes (specimens) and database used for final identification (“conservative” was indicated for conflicting identities that were resolved via minor revisions, “revised” indicated that species identifications were corrected). Indicated in bold were clusters that merged at higher pair‐wise difference percentage (under cluster columns). [file JFB-105-1784-s005.xlsx]

## Sheet: SupportingFile
Specimen	Cluster_4.5%	Cluster_3.8%	Cluster_3.3%	Cluster_2.8%	Cluster identification (2%)	Kingdom	Phylum	Class	Order	Family	Final identification	Final identification/ Genus	species	Common name	Country	Site	Database
FISH0811	Cluster2823	Cluster2823	Cluster2823	Cluster2823	Cluster2823	Animalia	Chordata	Actinopterygii	Acanthuriformes	Leiognathidae	Leiognathus ruconius	Leiognathus	ruconius	Deep pugnose ponyfish	Singapore	Tuas	NCBI
FISH2493	Cluster2823	Cluster2823	Cluster2823	Cluster2823	Cluster2823	Animalia	Chordata	Actinopterygii	Acanthuriformes	Leiognathidae	Leiognathus ruconius	Leiognathus	ruconius	Deep pugnose ponyfish	Singapore	Changi	NCBI
FISH2638	Cluster2823	Cluster2823	Cluster2823	Cluster2823	Cluster2823	Animalia	Chordata	Actinopterygii	Acanthuriformes	Leiognathidae	Leiognathus ruconius	Leiognathus	ruconius	Deep pugnose ponyfish	Singapore	Changi	NCBI
FISH2673	Cluster2823	Cluster2823	Cluster2823	Cluster2823	Cluster2823	Animalia	Chordata	Actinopterygii	Acanthuriformes	Leiognathidae	Leiognathus ruconius	Leiognathus	ruconius	Deep pugnose ponyfish	Singapore	Changi	NCBI
FISH0550	Cluster2848	Cluster2848	Cluster2848	Cluster2848	Cluster2848	Animalia	Chordata	Actinopterygii	Gobiiformes	Gobiidae	Bathygobius cocosensis	Bathygobius	cocosensis	Cocos frill-goby	Singapore	Tuas	NCBI
FISH0720	Cluster2848	Cluster2848	Cluster2848	Cluster2848	Cluster2848	Animalia	Chordata	Actinopterygii	Gobiiformes	Gobiidae	Bathygobius cocosensis	Bathygobius	cocosensis	Cocos frill-goby	Singapore	Tuas	NCBI
FISH0722	Cluster2848	Cluster2848	Cluster2848	Cluster2848	Cluster2848	Animalia	Chordata	Actinopterygii	Gobiiformes	Gobiidae	Bathygobius cocosensis	Bathygobius	cocosensis	Cocos frill-goby	Singapore	Tuas	NCBI
FISH1245	Cluster2848	Cluster2848	Cluster2848	Cluster2848	Cluster2848	Animalia	Chordata	Actinopterygii	Gobiiformes	Gobiidae	Bathygobius cocosensis	Bathygobius	cocosensis	Cocos frill-goby	Singapore	Hantu	NCBI
FISH0703	Cluster2855	Cluster2855	Cluster2855	Cluster2855	Cluster2855	Animalia	Chordata	Actinopterygii	Syngnathiformes	Syngnathidae	Choeroichthys brachysoma	Choeroichthys	brachysoma	Short-bodied pipefish	Singapore	Tuas	NCBI
FISH1515	Cluster2855	Cluster2855	Cluster2855	Cluster2855	Cluster2855	Animalia	Chordata	Actinopterygii	Syngnathiformes	Syngnathidae	Choeroichthys brachysoma	Choeroichthys	brachysoma	Short-bodied pipefish	Singapore	Hantu	NCBI
FISH0105	Cluster2873	Cluster2873	Cluster2873	Cluster2873	Cluster2873	Animalia	Chordata	Actinopterygii	Eupercaria incertae sedis	Nemipteridae	Scolopsis monogramma	Scolopsis	monogramma	Monogrammed monocle bream	Singapore	Tuas	NCBI
FISH0113	Cluster2873	Cluster2873	Cluster2873	Cluster2873	Cluster2873	Animalia	Chordata	Actinopterygii	Eupercaria incertae sedis	Nemipteridae	Scolopsis monogramma	Scolopsis	monogramma	Monogrammed monocle bream	Singapore	Tuas	NCBI
FISH0290	Cluster2873	Cluster2873	Cluster2873	Cluster2873	Cluster2873	Animalia	Chordata	Actinopterygii	Eupercaria incertae sedis	Nemipteridae	Scolopsis monogramma	Scolopsis	monogramma	Monogrammed monocle bream	Singapore	Tuas	NCBI
FISH0416	Cluster2873	Cluster2873	Cluster2873	Cluster2873	Cluster2873	Animalia	Chordata	Actinopterygii	Eupercaria incertae sedis	Nemipteridae	Scolopsis monogramma	Scolopsis	monogramma	Monogrammed monocle bream	Singapore	Tuas	NCBI
FISH0523	Cluster2873	Cluster2873	Cluster2873	Cluster2873	Cluster2873	Animalia	Chordata	Actinopterygii	Eupercaria incertae sedis	Nemipteridae	Scolopsis monogramma	Scolopsis	monogramma	Monogrammed monocle bream	Singapore	Tuas	NCBI
FISH0532	Cluster2873	Cluster2873	Cluster2873	Cluster2873	Cluster2873	Animalia	Chordata	Actinopterygii	Eupercaria incertae sedis	Nemipteridae	Scolopsis monogramma	Scolopsis	monogramma	Monogrammed monocle bream	Singapore	Tuas	NCBI
FISH0640	Cluster2873	Cluster2873	Cluster2873	Cluster2873	Cluster2873	Animalia	Chordata	Actinopterygii	Eupercaria incertae sedis	Nemipteridae	Scolopsis monogramma	Scolopsis	monogramma	Monogrammed monocle bream	Singapore	Tuas	NCBI
FISH0760	Cluster2873	Cluster2873	Cluster2873	Cluster2873	Cluster2873	Animalia	Chordata	Actinopterygii	Eupercaria incertae sedis	Nemipteridae	Scolopsis monogramma	Scolopsis	monogramma	Monogrammed monocle bream	Singapore	Tuas	NCBI
FISH1059	Cluster2873	Cluster2873	Cluster2873	Cluster2873	Cluster2873	Animalia	Chordata	Actinopterygii	Eupercaria incertae sedis	Nemipteridae	Scolopsis monogramma	Scolopsis	monogramma	Monogrammed monocle bream	Singapore	Hantu	NCBI
FISH1073	Cluster2873	Cluster2873	Cluster2873	Cluster2873	Cluster2873	Animalia	Chordata	Actinopterygii	Eupercaria incertae sedis	Nemipteridae	Scolopsis monogramma	Scolopsis	monogramma	Monogrammed monocle bream	Singapore	Hantu	NCBI
FISH1142	Cluster2873	Cluster2873	Cluster2873	Cluster2873	Cluster2873	Animalia	Chordata	Actinopterygii	Eupercaria incertae sedis	Nemipteridae	Scolopsis monogramma	Scolopsis	monogramma	Monogrammed monocle bream	Singapore	Hantu	NCBI
FISH1340	Cluster2873	Cluster2873	Cluster2873	Cluster2873	Cluster2873	Animalia	Chordata	Actinopterygii	Eupercaria incertae sedis	Nemipteridae	Scolopsis monogramma	Scolopsis	monogramma	Monogrammed monocle bream	Singapore	Hantu	NCBI
FISH1717	Cluster2873	Cluster2873	Cluster2873	Cluster2873	Cluster2873	Animalia	Chordata	Actinopterygii	Eupercaria incertae sedis	Nemipteridae	Scolopsis monogramma	Scolopsis	monogramma	Monogrammed monocle bream	Singapore	Hantu	NCBI
FISH1784	Cluster2873	Cluster2873	Cluster2873	Cluster2873	Cluster2873	Animalia	Chordata	Actinopterygii	Eupercaria incertae sedis	Nemipteridae	Scolopsis monogramma	Scolopsis	monogramma	Monogrammed monocle bream	Singapore	Hantu	NCBI
FISH0674	Cluster2897	Cluster2897	Cluster2897	Cluster2897	Cluster2897	Animalia	Chordata	Actinopterygii	Gobiiformes	Gobiidae	Istigobius sp3	Istigobius	sp3	Gobies	Singapore	Tuas	Local
FISH0726	Cluster2897	Cluster2897	Cluster2897	Cluster2897	Cluster2897	Animalia	Chordata	Actinopterygii	Gobiiformes	Gobiidae	Istigobius sp3	Istigobius	sp3	Gobies	Singapore	Tuas	Local
FISH1218	Cluster2897	Cluster2897	Cluster2897	Cluster2897	Cluster2897	Animalia	Chordata	Actinopterygii	Gobiiformes	Gobiidae	Istigobius sp3	Istigobius	sp3	Gobies	Singapore	Hantu	Local
FISH2218	Cluster2897	Cluster2897	Cluster2897	Cluster2897	Cluster2897	Animalia	Chordata	Actinopterygii	Gobiiformes	Gobiidae	Istigobius sp3	Istigobius	sp3	Gobies	Singapore	Sisters	Local
FISH3121	Cluster2897	Cluster2897	Cluster2897	Cluster2897	Cluster2897	Animalia	Chordata	Actinopterygii	Gobiiformes	Gobiidae	Istigobius sp3	Istigobius	sp3	Gobies	Singapore	Changi	Local
FISH2793	Cluster2995	Cluster2995	Cluster2995	Cluster2995	Cluster2995	Animalia	Chordata	Actinopterygii	Acanthuriformes	Leiognathidae	Nuchequula sp.	Nuchequula	sp.	Ponyfishes	Singapore	Changi	NCBI
FISH3064	Cluster2995	Cluster2995	Cluster2995	Cluster2995	Cluster2995	Animalia	Chordata	Actinopterygii	Acanthuriformes	Leiognathidae	Nuchequula sp.	Nuchequula	sp.	Ponyfishes	Singapore	Changi	NCBI
FISH0164	Cluster3007	Cluster3007	Cluster3007	Cluster3007	Cluster3007	Animalia	Chordata	Actinopterygii	Carangiformes	Carangidae	Megalaspis cordyla	Megalaspis	cordyla	Torpedo scad	Singapore	Tuas	NCBI
FISH1551	Cluster3007	Cluster3007	Cluster3007	Cluster3007	Cluster3007	Animalia	Chordata	Actinopterygii	Carangiformes	Carangidae	Megalaspis cordyla	Megalaspis	cordyla	Torpedo scad	Singapore	Hantu	NCBI
FISH1336	Cluster3020	Cluster3020	Cluster3020	Cluster3020	Cluster3020	Animalia	Chordata	Actinopterygii	Kurtiformes	Apogonidae	Apogonidae sp.	Apogonidae	sp.	Pinstripe cardinalfish	Singapore	Hantu	Conservative
FISH2047	Cluster3020	Cluster3020	Cluster3020	Cluster3020	Cluster3020	Animalia	Chordata	Actinopterygii	Kurtiformes	Apogonidae	Apogonidae sp.	Apogonidae	sp.	Pinstripe cardinalfish	Singapore	Sisters	Conservative
FISH3178	Cluster3020	Cluster3020	Cluster3020	Cluster3020	Cluster3020	Animalia	Chordata	Actinopterygii	Kurtiformes	Apogonidae	Apogonidae sp.	Apogonidae	sp.	Pinstripe cardinalfish	Singapore	Hantu	Conservative
FISH0137	Cluster3041	Cluster3041	Cluster3041	Cluster3041	Cluster3041	Animalia	Chordata	Actinopterygii	Perciformes	Leiognathidae	Leiognathidae sp.	Leiognathidae	sp.	Ponyfishes	Singapore	Tuas	Conservative
FISH0572	Cluster3041	Cluster3041	Cluster3041	Cluster3041	Cluster3041	Animalia	Chordata	Actinopterygii	Perciformes	Leiognathidae	Leiognathidae sp.	Leiognathidae	sp.	Ponyfishes	Singapore	Tuas	Conservative
FISH0849	Cluster3041	Cluster3041	Cluster3041	Cluster3041	Cluster3041	Animalia	Chordata	Actinopterygii	Perciformes	Leiognathidae	Leiognathidae sp.	Leiognathidae	sp.	Ponyfishes	Singapore	Tuas	Conservative
FISH0934	Cluster3041	Cluster3041	Cluster3041	Cluster3041	Cluster3041	Animalia	Chordata	Actinopterygii	Perciformes	Leiognathidae	Leiognathidae sp.	Leiognathidae	sp.	Ponyfishes	Singapore	Tuas	Conservative
FISH0985	Cluster3041	Cluster3041	Cluster3041	Cluster3041	Cluster3041	Animalia	Chordata	Actinopterygii	Perciformes	Leiognathidae	Leiognathidae sp.	Leiognathidae	sp.	Ponyfishes	Singapore	Tuas	Conservative
FISH1537	Cluster3041	Cluster3041	Cluster3041	Cluster3041	Cluster3041	Animalia	Chordata	Actinopterygii	Perciformes	Leiognathidae	Leiognathidae sp.	Leiognathidae	sp.	Ponyfishes	Singapore	Hantu	Conservative
FISH2438	Cluster3041	Cluster3041	Cluster3041	Cluster3041	Cluster3041	Animalia	Chordata	Actinopterygii	Perciformes	Leiognathidae	Leiognathidae sp.	Leiognathidae	sp.	Ponyfishes	Singapore	Changi	Conservative
FISH2766	Cluster3041	Cluster3041	Cluster3041	Cluster3041	Cluster3041	Animalia	Chordata	Actinopterygii	Perciformes	Leiognathidae	Leiognathidae sp.	Leiognathidae	sp.	Ponyfishes	Singapore	Changi	Conservative
FISH0925	Cluster3107	Cluster3107	Cluster3107	Cluster3107	Cluster3107	Animalia	Chordata	Actinopterygii	Kurtiformes	Apogonidae	Ostorhinchus cavitensis	Ostorhinchus	cavitensis	Whiteline cardinalfish	Singapore	Tuas	Revised
FISH1471	Cluster3107	Cluster3107	Cluster3107	Cluster3107	Cluster3107	Animalia	Chordata	Actinopterygii	Kurtiformes	Apogonidae	Ostorhinchus cavitensis	Ostorhinchus	cavitensis	Whiteline cardinalfish	Singapore	Hantu	Revised
FISH1699	Cluster3107	Cluster3107	Cluster3107	Cluster3107	Cluster3107	Animalia	Chordata	Actinopterygii	Kurtiformes	Apogonidae	Ostorhinchus cavitensis	Ostorhinchus	cavitensis	Whiteline cardinalfish	Singapore	Hantu	Revised
FISH2043	Cluster3107	Cluster3107	Cluster3107	Cluster3107	Cluster3107	Animalia	Chordata	Actinopterygii	Kurtiformes	Apogonidae	Ostorhinchus cavitensis	Ostorhinchus	cavitensis	Whiteline cardinalfish	Singapore	Sisters	Revised
FISH2078	Cluster3107	Cluster3107	Cluster3107	Cluster3107	Cluster3107	Animalia	Chordata	Actinopterygii	Kurtiformes	Apogonidae	Ostorhinchus cavitensis	Ostorhinchus	cavitensis	Whiteline cardinalfish	Singapore	Sisters	Revised
FISH2228	Cluster3107	Cluster3107	Cluster3107	Cluster3107	Cluster3107	Animalia	Chordata	Actinopterygii	Kurtiformes	Apogonidae	Ostorhinchus cavitensis	Ostorhinchus	cavitensis	Whiteline cardinalfish	Singapore	Sisters	Revised
FISH2590	Cluster3107	Cluster3107	Cluster3107	Cluster3107	Cluster3107	Animalia	Chordata	Actinopterygii	Kurtiformes	Apogonidae	Ostorhinchus cavitensis	Ostorhinchus	cavitensis	Whiteline cardinalfish	Singapore	Changi	Revised
FISH0400	Cluster3234	Cluster3234	Cluster3234	Cluster3234	Cluster3234	Animalia	Chordata	Actinopterygii	Carangiformes	Carangidae	Ulua mentalis	Ulua	mentalis	Longrakered trevally	Singapore	Tuas	Local
FISH1191	Cluster3234	Cluster3234	Cluster3234	Cluster3234	Cluster3234	Animalia	Chordata	Actinopterygii	Carangiformes	Carangidae	Ulua mentalis	Ulua	mentalis	Longrakered trevally	Singapore	Hantu	Local
FISH1675	Cluster3234	Cluster3234	Cluster3234	Cluster3234	Cluster3234	Animalia	Chordata	Actinopterygii	Carangiformes	Carangidae	Ulua mentalis	Ulua	mentalis	Longrakered trevally	Singapore	Hantu	Local
FISH2808	Cluster3234	Cluster3234	Cluster3234	Cluster3234	Cluster3234	Animalia	Chordata	Actinopterygii	Carangiformes	Carangidae	Ulua mentalis	Ulua	mentalis	Longrakered trevally	Singapore	Changi	Local
FISH2531	Cluster3313	Cluster3313	Cluster3313	Cluster3313	Cluster3313	Animalia	Chordata	Actinopterygii	Kurtiformes	Apogonidae	Fibramia lateralis	Fibramia	lateralis	Humpback cardinal	Singapore	Changi	NCBI
FISH3136	Cluster3313	Cluster3313	Cluster3313	Cluster3313	Cluster3313	Animalia	Chordata	Actinopterygii	Kurtiformes	Apogonidae	Fibramia lateralis	Fibramia	lateralis	Humpback cardinal	Singapore	Changi	NCBI
FISH2485	Cluster3325	Cluster3325	Cluster3325	Cluster3325	Cluster3325	Animalia	Chordata	Actinopterygii	Acanthuriformes	Leiognathidae	Leiognathidae sp.	Leiognathidae	sp.	Ponyfishes	Singapore	Changi	Conservative
FISH2672	Cluster3325	Cluster3325	Cluster3325	Cluster3325	Cluster3325	Animalia	Chordata	Actinopterygii	Acanthuriformes	Leiognathidae	Leiognathidae sp.	Leiognathidae	sp.	Ponyfishes	Singapore	Changi	Conservative
FISH2676	Cluster3325	Cluster3325	Cluster3325	Cluster3325	Cluster3325	Animalia	Chordata	Actinopterygii	Acanthuriformes	Leiognathidae	Leiognathidae sp.	Leiognathidae	sp.	Ponyfishes	Singapore	Changi	Conservative
FISH2861	Cluster3325	Cluster3325	Cluster3325	Cluster3325	Cluster3325	Animalia	Chordata	Actinopterygii	Acanthuriformes	Leiognathidae	Leiognathidae sp.	Leiognathidae	sp.	Ponyfishes	Singapore	Changi	Conservative
FISH3110	Cluster3406	Cluster3406	Cluster3406	Cluster3406	Cluster3406	Animalia	Chordata	Actinopterygii	Kurtiformes	Apogonidae	Ostorhinchus margaritophorus	Ostorhinchus	margaritophorus	Red-striped cardinalfish	Singapore	Changi	Local
FISH3204	Cluster3406	Cluster3406	Cluster3406	Cluster3406	Cluster3406	Animalia	Chordata	Actinopterygii	Kurtiformes	Apogonidae	Ostorhinchus margaritophorus	Ostorhinchus	margaritophorus	Red-striped cardinalfish	Singapore	Changi	Local
FISH1549	Cluster3417	Cluster3417	Cluster3417	Cluster3417	Cluster3417	Animalia	Chordata	Actinopterygii	Labriformes	Labridae	Choerodon schoenleinii	Choerodon	schoenleinii	Blackspot tuskfish	Singapore	Hantu	NCBI
FISH2159	Cluster3417	Cluster3417	Cluster3417	Cluster3417	Cluster3417	Animalia	Chordata	Actinopterygii	Labriformes	Labridae	Choerodon schoenleinii	Choerodon	schoenleinii	Blackspot tuskfish	Singapore	Sisters	NCBI
FISH2853	Cluster3448	Cluster3448	Cluster3448	Cluster3448	Cluster3448	Animalia	Chordata	Actinopterygii	Gobiiformes	Gobiidae	Acentrogobius viridipunctatus	Acentrogobius	viridipunctatus	Spotted green goby	Singapore	Changi	NCBI
FISH3041	Cluster3448	Cluster3448	Cluster3448	Cluster3448	Cluster3448	Animalia	Chordata	Actinopterygii	Gobiiformes	Gobiidae	Acentrogobius viridipunctatus	Acentrogobius	viridipunctatus	Spotted green goby	Singapore	Changi	NCBI
FISH0515	Cluster3468	Cluster3468	Cluster3468	Cluster3468	Cluster3468	Animalia	Chordata	Actinopterygii	Ovalentaria incertae sedis	Pomacentridae	Chromis cinerascens	Chromis	cinerascens	Green puller	Singapore	Tuas	NCBI
FISH2223	Cluster3468	Cluster3468	Cluster3468	Cluster3468	Cluster3468	Animalia	Chordata	Actinopterygii	Ovalentaria incertae sedis	Pomacentridae	Chromis cinerascens	Chromis	cinerascens	Green puller	Singapore	Sisters	NCBI
FISH0576	Cluster3494	Cluster3494	Cluster3494	Cluster3494	Cluster3494	Animalia	Chordata	Actinopterygii	Gobiiformes	Gobiidae	Exyrias belissimus	Exyrias	belissimus	Mud reef-goby	Singapore	Tuas	NCBI
FISH0632	Cluster3494	Cluster3494	Cluster3494	Cluster3494	Cluster3494	Animalia	Chordata	Actinopterygii	Gobiiformes	Gobiidae	Exyrias belissimus	Exyrias	belissimus	Mud reef-goby	Singapore	Tuas	NCBI
FISH0912	Cluster3494	Cluster3494	Cluster3494	Cluster3494	Cluster3494	Animalia	Chordata	Actinopterygii	Gobiiformes	Gobiidae	Exyrias belissimus	Exyrias	belissimus	Mud reef-goby	Singapore	Tuas	NCBI
FISH1146	Cluster3494	Cluster3494	Cluster3494	Cluster3494	Cluster3494	Animalia	Chordata	Actinopterygii	Gobiiformes	Gobiidae	Exyrias belissimus	Exyrias	belissimus	Mud reef-goby	Singapore	Hantu	NCBI
FISH1316	Cluster3494	Cluster3494	Cluster3494	Cluster3494	Cluster3494	Animalia	Chordata	Actinopterygii	Gobiiformes	Gobiidae	Exyrias belissimus	Exyrias	belissimus	Mud reef-goby	Singapore	Hantu	NCBI
FISH1358	Cluster3494	Cluster3494	Cluster3494	Cluster3494	Cluster3494	Animalia	Chordata	Actinopterygii	Gobiiformes	Gobiidae	Exyrias belissimus	Exyrias	belissimus	Mud reef-goby	Singapore	Hantu	NCBI
FISH1459	Cluster3494	Cluster3494	Cluster3494	Cluster3494	Cluster3494	Animalia	Chordata	Actinopterygii	Gobiiformes	Gobiidae	Exyrias belissimus	Exyrias	belissimus	Mud reef-goby	Singapore	Hantu	NCBI
FISH0855	Cluster3499	Cluster3499	Cluster3499	Cluster3499	Cluster3499	Animalia	Chordata	Actinopterygii	Ovalentaria incertae sedis	Pomacentridae	Dischistodus chrysopoecilus	Dischistodus	chrysopoecilus	White-spot damsel	Singapore	Tuas	NCBI
FISH1732	Cluster3499	Cluster3499	Cluster3499	Cluster3499	Cluster3499	Animalia	Chordata	Actinopterygii	Ovalentaria incertae sedis	Pomacentridae	Dischistodus chrysopoecilus	Dischistodus	chrysopoecilus	White-spot damsel	Singapore	Hantu	NCBI
FISH1757	Cluster3499	Cluster3499	Cluster3499	Cluster3499	Cluster3499	Animalia	Chordata	Actinopterygii	Ovalentaria incertae sedis	Pomacentridae	Dischistodus chrysopoecilus	Dischistodus	chrysopoecilus	White-spot damsel	Singapore	Hantu	NCBI
FISH2035	Cluster3499	Cluster3499	Cluster3499	Cluster3499	Cluster3499	Animalia	Chordata	Actinopterygii	Ovalentaria incertae sedis	Pomacentridae	Dischistodus chrysopoecilus	Dischistodus	chrysopoecilus	White-spot damsel	Singapore	Sisters	NCBI
FISH3182	Cluster3499	Cluster3499	Cluster3499	Cluster3499	Cluster3499	Animalia	Chordata	Actinopterygii	Ovalentaria incertae sedis	Pomacentridae	Dischistodus chrysopoecilus	Dischistodus	chrysopoecilus	White-spot damsel	Singapore	Hantu	NCBI
FISH2597	Cluster3504	Cluster3504	Cluster3504	Cluster3504	Cluster3504	Animalia	Chordata	Actinopterygii	Gobiiformes	Gobiidae	Acentrogobius sp3	Acentrogobius	sp3		Singapore	Changi	Local
FISH2837	Cluster3504	Cluster3504	Cluster3504	Cluster3504	Cluster3504	Animalia	Chordata	Actinopterygii	Gobiiformes	Gobiidae	Acentrogobius sp3	Acentrogobius	sp3		Singapore	Changi	Local
FISH2851	Cluster3504	Cluster3504	Cluster3504	Cluster3504	Cluster3504	Animalia	Chordata	Actinopterygii	Gobiiformes	Gobiidae	Acentrogobius sp3	Acentrogobius	sp3		Singapore	Changi	Local
FISH2973	Cluster3504	Cluster3504	Cluster3504	Cluster3504	Cluster3504	Animalia	Chordata	Actinopterygii	Gobiiformes	Gobiidae	Acentrogobius sp3	Acentrogobius	sp3		Singapore	Changi	Local
FISH3108	Cluster3504	Cluster3504	Cluster3504	Cluster3504	Cluster3504	Animalia	Chordata	Actinopterygii	Gobiiformes	Gobiidae	Acentrogobius sp3	Acentrogobius	sp3		Singapore	Changi	Local
FISH2385	Cluster3508	Cluster3508	Cluster3508	Cluster3508	Cluster3508	Animalia	Chordata	Actinopterygii	Clupeiformes	Dorosomatidae	Herklotsichthys dispilonotus	Herklotsichthys	dispilonotus	Backsaddle herring	Singapore	Changi	NCBI
FISH2627	Cluster3508	Cluster3508	Cluster3508	Cluster3508	Cluster3508	Animalia	Chordata	Actinopterygii	Clupeiformes	Dorosomatidae	Herklotsichthys dispilonotus	Herklotsichthys	dispilonotus	Backsaddle herring	Singapore	Changi	NCBI
FISH2977	Cluster3508	Cluster3508	Cluster3508	Cluster3508	Cluster3508	Animalia	Chordata	Actinopterygii	Clupeiformes	Dorosomatidae	Herklotsichthys dispilonotus	Herklotsichthys	dispilonotus	Backsaddle herring	Singapore	Changi	NCBI
FISH3196	Cluster3508	Cluster3508	Cluster3508	Cluster3508	Cluster3508	Animalia	Chordata	Actinopterygii	Clupeiformes	Dorosomatidae	Herklotsichthys dispilonotus	Herklotsichthys	dispilonotus	Backsaddle herring	Singapore	Changi	NCBI
FISH0332	Cluster3579	Cluster3579	Cluster3579	Cluster3579	Cluster3579	Animalia	Chordata	Actinopterygii	Clupeiformes	Engraulidae	Engraulidae sp.	Engraulidae	sp.	Anchovy	Singapore	Tuas	NCBI
FISH0354	Cluster3579	Cluster3579	Cluster3579	Cluster3579	Cluster3579	Animalia	Chordata	Actinopterygii	Clupeiformes	Engraulidae	Engraulidae sp.	Engraulidae	sp.	Anchovy	Singapore	Tuas	NCBI
FISH0419	Cluster3579	Cluster3579	Cluster3579	Cluster3579	Cluster3579	Animalia	Chordata	Actinopterygii	Clupeiformes	Engraulidae	Engraulidae sp.	Engraulidae	sp.	Anchovy	Singapore	Tuas	NCBI
FISH0554	Cluster3579	Cluster3579	Cluster3579	Cluster3579	Cluster3579	Animalia	Chordata	Actinopterygii	Clupeiformes	Engraulidae	Engraulidae sp.	Engraulidae	sp.	Anchovy	Singapore	Tuas	NCBI
FISH0595	Cluster3579	Cluster3579	Cluster3579	Cluster3579	Cluster3579	Animalia	Chordata	Actinopterygii	Clupeiformes	Engraulidae	Engraulidae sp.	Engraulidae	sp.	Anchovy	Singapore	Tuas	NCBI
FISH0719	Cluster3579	Cluster3579	Cluster3579	Cluster3579	Cluster3579	Animalia	Chordata	Actinopterygii	Clupeiformes	Engraulidae	Engraulidae sp.	Engraulidae	sp.	Anchovy	Singapore	Tuas	NCBI
FISH0736	Cluster3579	Cluster3579	Cluster3579	Cluster3579	Cluster3579	Animalia	Chordata	Actinopterygii	Clupeiformes	Engraulidae	Engraulidae sp.	Engraulidae	sp.	Anchovy	Singapore	Tuas	NCBI
FISH0791	Cluster3579	Cluster3579	Cluster3579	Cluster3579	Cluster3579	Animalia	Chordata	Actinopterygii	Clupeiformes	Engraulidae	Engraulidae sp.	Engraulidae	sp.	Anchovy	Singapore	Tuas	NCBI
FISH0814	Cluster3579	Cluster3579	Cluster3579	Cluster3579	Cluster3579	Animalia	Chordata	Actinopterygii	Clupeiformes	Engraulidae	Engraulidae sp.	Engraulidae	sp.	Anchovy	Singapore	Tuas	NCBI
FISH0903	Cluster3579	Cluster3579	Cluster3579	Cluster3579	Cluster3579	Animalia	Chordata	Actinopterygii	Clupeiformes	Engraulidae	Engraulidae sp.	Engraulidae	sp.	Anchovy	Singapore	Tuas	NCBI
FISH1052	Cluster3579	Cluster3579	Cluster3579	Cluster3579	Cluster3579	Animalia	Chordata	Actinopterygii	Clupeiformes	Engraulidae	Engraulidae sp.	Engraulidae	sp.	Anchovy	Singapore	Hantu	NCBI
FISH1087	Cluster3579	Cluster3579	Cluster3579	Cluster3579	Cluster3579	Animalia	Chordata	Actinopterygii	Clupeiformes	Engraulidae	Engraulidae sp.	Engraulidae	sp.	Anchovy	Singapore	Hantu	NCBI
FISH1164	Cluster3579	Cluster3579	Cluster3579	Cluster3579	Cluster3579	Animalia	Chordata	Actinopterygii	Clupeiformes	Engraulidae	Engraulidae sp.	Engraulidae	sp.	Anchovy	Singapore	Hantu	NCBI
FISH1220	Cluster3579	Cluster3579	Cluster3579	Cluster3579	Cluster3579	Animalia	Chordata	Actinopterygii	Clupeiformes	Engraulidae	Engraulidae sp.	Engraulidae	sp.	Anchovy	Singapore	Hantu	NCBI
FISH1232	Cluster3579	Cluster3579	Cluster3579	Cluster3579	Cluster3579	Animalia	Chordata	Actinopterygii	Clupeiformes	Engraulidae	Engraulidae sp.	Engraulidae	sp.	Anchovy	Singapore	Hantu	NCBI
FISH1297	Cluster3579	Cluster3579	Cluster3579	Cluster3579	Cluster3579	Animalia	Chordata	Actinopterygii	Clupeiformes	Engraulidae	Engraulidae sp.	Engraulidae	sp.	Anchovy	Singapore	Hantu	NCBI
FISH1420	Cluster3579	Cluster3579	Cluster3579	Cluster3579	Cluster3579	Animalia	Chordata	Actinopterygii	Clupeiformes	Engraulidae	Engraulidae sp.	Engraulidae	sp.	Anchovy	Singapore	Hantu	NCBI
FISH1516	Cluster3579	Cluster3579	Cluster3579	Cluster3579	Cluster3579	Animalia	Chordata	Actinopterygii	Clupeiformes	Engraulidae	Engraulidae sp.	Engraulidae	sp.	Anchovy	Singapore	Hantu	NCBI
FISH1520	Cluster3579	Cluster3579	Cluster3579	Cluster3579	Cluster3579	Animalia	Chordata	Actinopterygii	Clupeiformes	Engraulidae	Engraulidae sp.	Engraulidae	sp.	Anchovy	Singapore	Hantu	NCBI
FISH1535	Cluster3579	Cluster3579	Cluster3579	Cluster3579	Cluster3579	Animalia	Chordata	Actinopterygii	Clupeiformes	Engraulidae	Engraulidae sp.	Engraulidae	sp.	Anchovy	Singapore	Hantu	NCBI
FISH1553	Cluster3579	Cluster3579	Cluster3579	Cluster3579	Cluster3579	Animalia	Chordata	Actinopterygii	Clupeiformes	Engraulidae	Engraulidae sp.	Engraulidae	sp.	Anchovy	Singapore	Hantu	NCBI
FISH1602	Cluster3579	Cluster3579	Cluster3579	Cluster3579	Cluster3579	Animalia	Chordata	Actinopterygii	Clupeiformes	Engraulidae	Engraulidae sp.	Engraulidae	sp.	Anchovy	Singapore	Hantu	NCBI
FISH1635	Cluster3579	Cluster3579	Cluster3579	Cluster3579	Cluster3579	Animalia	Chordata	Actinopterygii	Clupeiformes	Engraulidae	Engraulidae sp.	Engraulidae	sp.	Anchovy	Singapore	Hantu	NCBI
FISH1663	Cluster3579	Cluster3579	Cluster3579	Cluster3579	Cluster3579	Animalia	Chordata	Actinopterygii	Clupeiformes	Engraulidae	Engraulidae sp.	Engraulidae	sp.	Anchovy	Singapore	Hantu	NCBI
FISH1728	Cluster3579	Cluster3579	Cluster3579	Cluster3579	Cluster3579	Animalia	Chordata	Actinopterygii	Clupeiformes	Engraulidae	Engraulidae sp.	Engraulidae	sp.	Anchovy	Singapore	Hantu	NCBI
FISH1735	Cluster3579	Cluster3579	Cluster3579	Cluster3579	Cluster3579	Animalia	Chordata	Actinopterygii	Clupeiformes	Engraulidae	Engraulidae sp.	Engraulidae	sp.	Anchovy	Singapore	Hantu	NCBI
FISH1781	Cluster3579	Cluster3579	Cluster3579	Cluster3579	Cluster3579	Animalia	Chordata	Actinopterygii	Clupeiformes	Engraulidae	Engraulidae sp.	Engraulidae	sp.	Anchovy	Singapore	Hantu	NCBI
FISH1846	Cluster3579	Cluster3579	Cluster3579	Cluster3579	Cluster3579	Animalia	Chordata	Actinopterygii	Clupeiformes	Engraulidae	Engraulidae sp.	Engraulidae	sp.	Anchovy	Singapore	Hantu	NCBI
FISH1867	Cluster3579	Cluster3579	Cluster3579	Cluster3579	Cluster3579	Animalia	Chordata	Actinopterygii	Clupeiformes	Engraulidae	Engraulidae sp.	Engraulidae	sp.	Anchovy	Singapore	Hantu	NCBI
FISH1915	Cluster3579	Cluster3579	Cluster3579	Cluster3579	Cluster3579	Animalia	Chordata	Actinopterygii	Clupeiformes	Engraulidae	Engraulidae sp.	Engraulidae	sp.	Anchovy	Singapore	Hantu	NCBI
FISH2207	Cluster3579	Cluster3579	Cluster3579	Cluster3579	Cluster3579	Animalia	Chordata	Actinopterygii	Clupeiformes	Engraulidae	Engraulidae sp.	Engraulidae	sp.	Anchovy	Singapore	Sisters	NCBI
FISH2712	Cluster3579	Cluster3579	Cluster3579	Cluster3579	Cluster3579	Animalia	Chordata	Actinopterygii	Clupeiformes	Engraulidae	Engraulidae sp.	Engraulidae	sp.	Anchovy	Singapore	Changi	NCBI
FISH2784	Cluster3579	Cluster3579	Cluster3579	Cluster3579	Cluster3579	Animalia	Chordata	Actinopterygii	Clupeiformes	Engraulidae	Engraulidae sp.	Engraulidae	sp.	Anchovy	Singapore	Changi	NCBI
FISH3160	Cluster3579	Cluster3579	Cluster3579	Cluster3579	Cluster3579	Animalia	Chordata	Actinopterygii	Clupeiformes	Engraulidae	Engraulidae sp.	Engraulidae	sp.	Anchovy	Singapore	Tuas	NCBI
FISH2864	Cluster3699	Cluster3699	Cluster3699	Cluster3699	Cluster3699	Animalia	Chordata	Actinopterygii	Gobiiformes	Gobiidae	Acentrogobius cyanomos	Acentrogobius	cyanomos	Threadfin blue goby	Singapore	Changi	Local
FISH3135	Cluster3699	Cluster3699	Cluster3699	Cluster3699	Cluster3699	Animalia	Chordata	Actinopterygii	Gobiiformes	Gobiidae	Acentrogobius cyanomos	Acentrogobius	cyanomos	Threadfin blue goby	Singapore	Changi	Local
FISH0232	Cluster3745	Cluster3745	Cluster3745	Cluster3745	Cluster3745	Animalia	Chordata	Actinopterygii	Carangaria incertae sedis	Sphyraenidae	Sphyraena jello	Sphyraena	jello	Pickhandle barracuda	Singapore	Tuas	Revised
FISH0341	Cluster3745	Cluster3745	Cluster3745	Cluster3745	Cluster3745	Animalia	Chordata	Actinopterygii	Carangaria incertae sedis	Sphyraenidae	Sphyraena jello	Sphyraena	jello	Pickhandle barracuda	Singapore	Tuas	Revised
FISH0383	Cluster3745	Cluster3745	Cluster3745	Cluster3745	Cluster3745	Animalia	Chordata	Actinopterygii	Carangaria incertae sedis	Sphyraenidae	Sphyraena jello	Sphyraena	jello	Pickhandle barracuda	Singapore	Tuas	Revised
FISH0385	Cluster3745	Cluster3745	Cluster3745	Cluster3745	Cluster3745	Animalia	Chordata	Actinopterygii	Carangaria incertae sedis	Sphyraenidae	Sphyraena jello	Sphyraena	jello	Pickhandle barracuda	Singapore	Tuas	Revised
FISH0413	Cluster3745	Cluster3745	Cluster3745	Cluster3745	Cluster3745	Animalia	Chordata	Actinopterygii	Carangaria incertae sedis	Sphyraenidae	Sphyraena jello	Sphyraena	jello	Pickhandle barracuda	Singapore	Tuas	Revised
FISH0643	Cluster3745	Cluster3745	Cluster3745	Cluster3745	Cluster3745	Animalia	Chordata	Actinopterygii	Carangaria incertae sedis	Sphyraenidae	Sphyraena jello	Sphyraena	jello	Pickhandle barracuda	Singapore	Tuas	Revised
FISH0677	Cluster3745	Cluster3745	Cluster3745	Cluster3745	Cluster3745	Animalia	Chordata	Actinopterygii	Carangaria incertae sedis	Sphyraenidae	Sphyraena jello	Sphyraena	jello	Pickhandle barracuda	Singapore	Tuas	Revised
FISH0815	Cluster3745	Cluster3745	Cluster3745	Cluster3745	Cluster3745	Animalia	Chordata	Actinopterygii	Carangaria incertae sedis	Sphyraenidae	Sphyraena jello	Sphyraena	jello	Pickhandle barracuda	Singapore	Tuas	Revised
FISH0879	Cluster3745	Cluster3745	Cluster3745	Cluster3745	Cluster3745	Animalia	Chordata	Actinopterygii	Carangaria incertae sedis	Sphyraenidae	Sphyraena jello	Sphyraena	jello	Pickhandle barracuda	Singapore	Tuas	Revised
FISH0927	Cluster3745	Cluster3745	Cluster3745	Cluster3745	Cluster3745	Animalia	Chordata	Actinopterygii	Carangaria incertae sedis	Sphyraenidae	Sphyraena jello	Sphyraena	jello	Pickhandle barracuda	Singapore	Tuas	Revised
FISH0949	Cluster3745	Cluster3745	Cluster3745	Cluster3745	Cluster3745	Animalia	Chordata	Actinopterygii	Carangaria incertae sedis	Sphyraenidae	Sphyraena jello	Sphyraena	jello	Pickhandle barracuda	Singapore	Tuas	Revised
FISH1000	Cluster3745	Cluster3745	Cluster3745	Cluster3745	Cluster3745	Animalia	Chordata	Actinopterygii	Carangaria incertae sedis	Sphyraenidae	Sphyraena jello	Sphyraena	jello	Pickhandle barracuda	Singapore	Tuas	Revised
FISH2166	Cluster3745	Cluster3745	Cluster3745	Cluster3745	Cluster3745	Animalia	Chordata	Actinopterygii	Carangaria incertae sedis	Sphyraenidae	Sphyraena jello	Sphyraena	jello	Pickhandle barracuda	Singapore	Sisters	Revised
FISH1214	Cluster4104	Cluster4104	Cluster4104	Cluster4104	Cluster4104	Animalia	Chordata	Actinopterygii	Gobiiformes	Gobiidae	Oxyurichthys longicauda	Oxyurichthys	longicauda	Long-tail tentacle goby	Singapore	Hantu	NCBI
FISH2528	Cluster4104	Cluster4104	Cluster4104	Cluster4104	Cluster4104	Animalia	Chordata	Actinopterygii	Gobiiformes	Gobiidae	Oxyurichthys longicauda	Oxyurichthys	longicauda	Long-tail tentacle goby	Singapore	Changi	NCBI
FISH0144	Cluster4135	Cluster4135	Cluster4135	Cluster4135	Cluster4135	Animalia	Chordata	Actinopterygii	Carangaria incertae sedis	Latidae	Psammoperca waigiensis	Psammoperca	waigiensis	Waigieu seaperch	Singapore	Tuas	Local
FISH0260	Cluster4135	Cluster4135	Cluster4135	Cluster4135	Cluster4135	Animalia	Chordata	Actinopterygii	Carangaria incertae sedis	Latidae	Psammoperca waigiensis	Psammoperca	waigiensis	Waigieu seaperch	Singapore	Tuas	Local
FISH0511	Cluster4272	Cluster4272	Cluster4272	Cluster4272	Cluster4272	Animalia	Chordata	Actinopterygii	Eupercaria incertae sedis	Nemipteridae	Pentapodus bifasciatus	Pentapodus	bifasciatus	White-shouldered whiptail	Singapore	Tuas	NCBI
FISH1270	Cluster4272	Cluster4272	Cluster4272	Cluster4272	Cluster4272	Animalia	Chordata	Actinopterygii	Eupercaria incertae sedis	Nemipteridae	Pentapodus bifasciatus	Pentapodus	bifasciatus	White-shouldered whiptail	Singapore	Hantu	NCBI
FISH1386	Cluster4272	Cluster4272	Cluster4272	Cluster4272	Cluster4272	Animalia	Chordata	Actinopterygii	Eupercaria incertae sedis	Nemipteridae	Pentapodus bifasciatus	Pentapodus	bifasciatus	White-shouldered whiptail	Singapore	Hantu	NCBI
FISH3169	Cluster4272	Cluster4272	Cluster4272	Cluster4272	Cluster4272	Animalia	Chordata	Actinopterygii	Eupercaria incertae sedis	Nemipteridae	Pentapodus bifasciatus	Pentapodus	bifasciatus	White-shouldered whiptail	Singapore	Hantu	NCBI
FISH1385	Cluster4285	Cluster4285	Cluster4285	Cluster4285	Cluster4285	Animalia	Chordata	Actinopterygii	Kurtiformes	Apogonidae	Pristicon rhodopterus	Pristicon	rhodopterus	Redfin cardinalfish	Singapore	Hantu	NCBI
FISH1845	Cluster4285	Cluster4285	Cluster4285	Cluster4285	Cluster4285	Animalia	Chordata	Actinopterygii	Kurtiformes	Apogonidae	Pristicon rhodopterus	Pristicon	rhodopterus	Redfin cardinalfish	Singapore	Hantu	NCBI
FISH1945	Cluster4285	Cluster4285	Cluster4285	Cluster4285	Cluster4285	Animalia	Chordata	Actinopterygii	Kurtiformes	Apogonidae	Pristicon rhodopterus	Pristicon	rhodopterus	Redfin cardinalfish	Singapore	Hantu	NCBI
FISH3181	Cluster4285	Cluster4285	Cluster4285	Cluster4285	Cluster4285	Animalia	Chordata	Actinopterygii	Kurtiformes	Apogonidae	Pristicon rhodopterus	Pristicon	rhodopterus	Redfin cardinalfish	Singapore	Hantu	NCBI
FISH1122	Cluster4330	Cluster4330	Cluster4330	Cluster4330	Cluster4330	Animalia	Chordata	Actinopterygii	Labriformes	Labridae	Choerodon anchorago	Choerodon	anchorago	Orange-dotted tuskfish	Singapore	Hantu	NCBI
FISH1129	Cluster4330	Cluster4330	Cluster4330	Cluster4330	Cluster4330	Animalia	Chordata	Actinopterygii	Labriformes	Labridae	Choerodon anchorago	Choerodon	anchorago	Orange-dotted tuskfish	Singapore	Hantu	NCBI
FISH1287	Cluster4330	Cluster4330	Cluster4330	Cluster4330	Cluster4330	Animalia	Chordata	Actinopterygii	Labriformes	Labridae	Choerodon anchorago	Choerodon	anchorago	Orange-dotted tuskfish	Singapore	Hantu	NCBI
FISH1361	Cluster4330	Cluster4330	Cluster4330	Cluster4330	Cluster4330	Animalia	Chordata	Actinopterygii	Labriformes	Labridae	Choerodon anchorago	Choerodon	anchorago	Orange-dotted tuskfish	Singapore	Hantu	NCBI
FISH1662	Cluster4330	Cluster4330	Cluster4330	Cluster4330	Cluster4330	Animalia	Chordata	Actinopterygii	Labriformes	Labridae	Choerodon anchorago	Choerodon	anchorago	Orange-dotted tuskfish	Singapore	Hantu	NCBI
FISH0333	Cluster4360	Cluster4360	Cluster4360	Cluster4360	Cluster4360	Animalia	Chordata	Actinopterygii	Eupercaria incertae sedis	Haemulidae	Diagramma pictum	Diagramma	pictum	Painted sweetlips	Singapore	Tuas	Local
FISH2236	Cluster4360	Cluster4360	Cluster4360	Cluster4360	Cluster4360	Animalia	Chordata	Actinopterygii	Eupercaria incertae sedis	Haemulidae	Diagramma pictum	Diagramma	pictum	Painted sweetlips	Singapore	Tuas	Local
FISH2000	Cluster4392	Cluster4392	Cluster4392	Cluster4392	Cluster4392	Animalia	Chordata	Actinopterygii	Ovalentaria incertae sedis	Pomacentridae	Neopomacentrus anabatoides	Neopomacentrus	anabatoides	Silver demoiselle	Singapore	Sisters	NCBI
FISH2100	Cluster4392	Cluster4392	Cluster4392	Cluster4392	Cluster4392	Animalia	Chordata	Actinopterygii	Ovalentaria incertae sedis	Pomacentridae	Neopomacentrus anabatoides	Neopomacentrus	anabatoides	Silver demoiselle	Singapore	Sisters	NCBI
FISH0190	Cluster4431	Cluster4431	Cluster4431	Cluster4431	Cluster4431	Animalia	Chordata	Actinopterygii	Eupercaria incertae sedis	Gerreidae	Gerres shima	Gerres	shima	Banded silver-biddy	Singapore	Tuas	NCBI
FISH1499	Cluster4431	Cluster4431	Cluster4431	Cluster4431	Cluster4431	Animalia	Chordata	Actinopterygii	Eupercaria incertae sedis	Gerreidae	Gerres shima	Gerres	shima	Banded silver-biddy	Singapore	Hantu	NCBI
FISH2023	Cluster4431	Cluster4431	Cluster4431	Cluster4431	Cluster4431	Animalia	Chordata	Actinopterygii	Eupercaria incertae sedis	Gerreidae	Gerres shima	Gerres	shima	Banded silver-biddy	Singapore	Sisters	NCBI
FISH2502	Cluster4431	Cluster4431	Cluster4431	Cluster4431	Cluster4431	Animalia	Chordata	Actinopterygii	Eupercaria incertae sedis	Gerreidae	Gerres shima	Gerres	shima	Banded silver-biddy	Singapore	Changi	NCBI
FISH1893	Cluster4446	Cluster4446	Cluster4446	Cluster4446	Cluster4446	Animalia	Chordata	Actinopterygii	Eupercaria incertae sedis	Nemipteridae	Nemipterus furcosus	Nemipterus	furcosus	Fork-tailed threadfin bream	Singapore	Hantu	NCBI
FISH1896	Cluster4446	Cluster4446	Cluster4446	Cluster4446	Cluster4446	Animalia	Chordata	Actinopterygii	Eupercaria incertae sedis	Nemipteridae	Nemipterus furcosus	Nemipterus	furcosus	Fork-tailed threadfin bream	Singapore	Hantu	NCBI
FISH2239	Cluster4446	Cluster4446	Cluster4446	Cluster4446	Cluster4446	Animalia	Chordata	Actinopterygii	Eupercaria incertae sedis	Nemipteridae	Nemipterus furcosus	Nemipterus	furcosus	Fork-tailed threadfin bream	Singapore	Tuas	NCBI
FISH0359	Cluster4451	Cluster4451	Cluster4451	Cluster4451	Cluster4451	Animalia	Chordata	Actinopterygii	Eupercaria incertae sedis	Labridae	Halichoeres chloropterus	Halichoeres	chloropterus	Pastel-green wrasse	Singapore	Tuas	NCBI
FISH0582	Cluster4451	Cluster4451	Cluster4451	Cluster4451	Cluster4451	Animalia	Chordata	Actinopterygii	Eupercaria incertae sedis	Labridae	Halichoeres chloropterus	Halichoeres	chloropterus	Pastel-green wrasse	Singapore	Tuas	NCBI
FISH0978	Cluster4451	Cluster4451	Cluster4451	Cluster4451	Cluster4451	Animalia	Chordata	Actinopterygii	Eupercaria incertae sedis	Labridae	Halichoeres chloropterus	Halichoeres	chloropterus	Pastel-green wrasse	Singapore	Tuas	NCBI
FISH0143	Cluster4465	Cluster4465	Cluster4465	Cluster4465	Cluster4465	Animalia	Chordata	Actinopterygii	Eupercaria incertae sedis	Labridae	Halichoeres nigrescens	Halichoeres	nigrescens	Bubblefin wrasse	Singapore	Tuas	NCBI
FISH0148	Cluster4465	Cluster4465	Cluster4465	Cluster4465	Cluster4465	Animalia	Chordata	Actinopterygii	Eupercaria incertae sedis	Labridae	Halichoeres nigrescens	Halichoeres	nigrescens	Bubblefin wrasse	Singapore	Tuas	NCBI
FISH0366	Cluster4465	Cluster4465	Cluster4465	Cluster4465	Cluster4465	Animalia	Chordata	Actinopterygii	Eupercaria incertae sedis	Labridae	Halichoeres nigrescens	Halichoeres	nigrescens	Bubblefin wrasse	Singapore	Tuas	NCBI
FISH0447	Cluster4465	Cluster4465	Cluster4465	Cluster4465	Cluster4465	Animalia	Chordata	Actinopterygii	Eupercaria incertae sedis	Labridae	Halichoeres nigrescens	Halichoeres	nigrescens	Bubblefin wrasse	Singapore	Tuas	NCBI
FISH0604	Cluster4465	Cluster4465	Cluster4465	Cluster4465	Cluster4465	Animalia	Chordata	Actinopterygii	Eupercaria incertae sedis	Labridae	Halichoeres nigrescens	Halichoeres	nigrescens	Bubblefin wrasse	Singapore	Tuas	NCBI
FISH1665	Cluster4465	Cluster4465	Cluster4465	Cluster4465	Cluster4465	Animalia	Chordata	Actinopterygii	Eupercaria incertae sedis	Labridae	Halichoeres nigrescens	Halichoeres	nigrescens	Bubblefin wrasse	Singapore	Hantu	NCBI
FISH0101	Cluster4466	Cluster4466	Cluster4466	Cluster4466	Cluster4466	Animalia	Chordata	Actinopterygii	Aulopiformes	Synodontidae	Saurida sp.	Saurida	sp.	Saury	Singapore	Tuas	NCBI
FISH0612	Cluster4466	Cluster4466	Cluster4466	Cluster4466	Cluster4466	Animalia	Chordata	Actinopterygii	Aulopiformes	Synodontidae	Saurida sp.	Saurida	sp.	Saury	Singapore	Tuas	NCBI
FISH0982	Cluster4472	Cluster4472	Cluster4472	Cluster4472	Cluster4472	Animalia	Chordata	Actinopterygii	Clupeiformes	Dorosomatidae	Sardinella sp.	Sardinella	sp.	Sardinella	Singapore	Tuas	NCBI
FISH1034	Cluster4472	Cluster4472	Cluster4472	Cluster4472	Cluster4472	Animalia	Chordata	Actinopterygii	Clupeiformes	Dorosomatidae	Sardinella sp.	Sardinella	sp.	Sardinella	Singapore	Hantu	NCBI
FISH2341	Cluster4472	Cluster4472	Cluster4472	Cluster4472	Cluster4472	Animalia	Chordata	Actinopterygii	Clupeiformes	Dorosomatidae	Sardinella sp.	Sardinella	sp.	Sardinella	Singapore	Changi	NCBI
FISH2547	Cluster4472	Cluster4472	Cluster4472	Cluster4472	Cluster4472	Animalia	Chordata	Actinopterygii	Clupeiformes	Dorosomatidae	Sardinella sp.	Sardinella	sp.	Sardinella	Singapore	Changi	NCBI
FISH2572	Cluster4472	Cluster4472	Cluster4472	Cluster4472	Cluster4472	Animalia	Chordata	Actinopterygii	Clupeiformes	Dorosomatidae	Sardinella sp.	Sardinella	sp.	Sardinella	Singapore	Changi	NCBI
FISH2602	Cluster4472	Cluster4472	Cluster4472	Cluster4472	Cluster4472	Animalia	Chordata	Actinopterygii	Clupeiformes	Dorosomatidae	Sardinella sp.	Sardinella	sp.	Sardinella	Singapore	Changi	NCBI
FISH2659	Cluster4472	Cluster4472	Cluster4472	Cluster4472	Cluster4472	Animalia	Chordata	Actinopterygii	Clupeiformes	Dorosomatidae	Sardinella sp.	Sardinella	sp.	Sardinella	Singapore	Changi	NCBI
FISH2704	Cluster4472	Cluster4472	Cluster4472	Cluster4472	Cluster4472	Animalia	Chordata	Actinopterygii	Clupeiformes	Dorosomatidae	Sardinella sp.	Sardinella	sp.	Sardinella	Singapore	Changi	NCBI
FISH2869	Cluster4472	Cluster4472	Cluster4472	Cluster4472	Cluster4472	Animalia	Chordata	Actinopterygii	Clupeiformes	Dorosomatidae	Sardinella sp.	Sardinella	sp.	Sardinella	Singapore	Changi	NCBI
FISH2874	Cluster4472	Cluster4472	Cluster4472	Cluster4472	Cluster4472	Animalia	Chordata	Actinopterygii	Clupeiformes	Dorosomatidae	Sardinella sp.	Sardinella	sp.	Sardinella	Singapore	Changi	NCBI
FISH2886	Cluster4472	Cluster4472	Cluster4472	Cluster4472	Cluster4472	Animalia	Chordata	Actinopterygii	Clupeiformes	Dorosomatidae	Sardinella sp.	Sardinella	sp.	Sardinella	Singapore	Changi	NCBI
FISH2913	Cluster4472	Cluster4472	Cluster4472	Cluster4472	Cluster4472	Animalia	Chordata	Actinopterygii	Clupeiformes	Dorosomatidae	Sardinella sp.	Sardinella	sp.	Sardinella	Singapore	Changi	NCBI
FISH2934	Cluster4472	Cluster4472	Cluster4472	Cluster4472	Cluster4472	Animalia	Chordata	Actinopterygii	Clupeiformes	Dorosomatidae	Sardinella sp.	Sardinella	sp.	Sardinella	Singapore	Changi	NCBI
FISH0126	Cluster4477	Cluster4477	Cluster4477	Cluster4477	Cluster4477	Animalia	Chordata	Actinopterygii	Ovalentaria incertae sedis	Ambassidae	Ambassis sp.	Ambassis	sp.	Glassfishes	Singapore	Tuas	Conservative
FISH0762	Cluster4477	Cluster4477	Cluster4477	Cluster4477	Cluster4477	Animalia	Chordata	Actinopterygii	Ovalentaria incertae sedis	Ambassidae	Ambassis sp.	Ambassis	sp.	Glassfishes	Singapore	Tuas	Conservative
FISH2324	Cluster4477	Cluster4477	Cluster4477	Cluster4477	Cluster4477	Animalia	Chordata	Actinopterygii	Ovalentaria incertae sedis	Ambassidae	Ambassis sp.	Ambassis	sp.	Glassfishes	Singapore	Changi	Conservative
FISH2599	Cluster4477	Cluster4477	Cluster4477	Cluster4477	Cluster4477	Animalia	Chordata	Actinopterygii	Ovalentaria incertae sedis	Ambassidae	Ambassis sp.	Ambassis	sp.	Glassfishes	Singapore	Changi	Conservative
FISH2897	Cluster4477	Cluster4477	Cluster4477	Cluster4477	Cluster4477	Animalia	Chordata	Actinopterygii	Ovalentaria incertae sedis	Ambassidae	Ambassis sp.	Ambassis	sp.	Glassfishes	Singapore	Changi	Conservative
FISH0187	Cluster4491	Cluster4491	Cluster4491	Cluster4491	Cluster4491	Animalia	Chordata	Actinopterygii	Acanthuriformes	Leiognathidae	Deveximentum sp.	Deveximentum	sp.	Ponyfishes	Singapore	Tuas	Conservative
FISH2153	Cluster4491	Cluster4491	Cluster4491	Cluster4491	Cluster4491	Animalia	Chordata	Actinopterygii	Acanthuriformes	Leiognathidae	Deveximentum sp.	Deveximentum	sp.	Ponyfishes	Singapore	Sisters	Conservative
FISH1130	Cluster5262	Cluster5254	Cluster5254	Cluster5254	Cluster4507	Animalia	Chordata	Actinopterygii	Gobiiformes	Gobiidae	Drombus triangularis	Drombus	triangularis	Brown drombus	Singapore	Hantu	Local
FISH1251	Cluster5262	Cluster5254	Cluster5254	Cluster5254	Cluster4507	Animalia	Chordata	Actinopterygii	Gobiiformes	Gobiidae	Drombus triangularis	Drombus	triangularis	Brown drombus	Singapore	Hantu	Local
FISH1312	Cluster5262	Cluster5254	Cluster5254	Cluster5254	Cluster4507	Animalia	Chordata	Actinopterygii	Gobiiformes	Gobiidae	Drombus triangularis	Drombus	triangularis	Brown drombus	Singapore	Hantu	Local
FISH1509	Cluster5262	Cluster5254	Cluster5254	Cluster5254	Cluster4507	Animalia	Chordata	Actinopterygii	Gobiiformes	Gobiidae	Drombus triangularis	Drombus	triangularis	Brown drombus	Singapore	Hantu	Local
FISH1588	Cluster5262	Cluster5254	Cluster5254	Cluster5254	Cluster4507	Animalia	Chordata	Actinopterygii	Gobiiformes	Gobiidae	Drombus triangularis	Drombus	triangularis	Brown drombus	Singapore	Hantu	Local
FISH2347	Cluster5262	Cluster5254	Cluster5254	Cluster5254	Cluster4507	Animalia	Chordata	Actinopterygii	Gobiiformes	Gobiidae	Drombus triangularis	Drombus	triangularis	Brown drombus	Singapore	Changi	Local
FISH2350	Cluster5262	Cluster5254	Cluster5254	Cluster5254	Cluster4507	Animalia	Chordata	Actinopterygii	Gobiiformes	Gobiidae	Drombus triangularis	Drombus	triangularis	Brown drombus	Singapore	Changi	Local
FISH2439	Cluster5262	Cluster5254	Cluster5254	Cluster5254	Cluster4507	Animalia	Chordata	Actinopterygii	Gobiiformes	Gobiidae	Drombus triangularis	Drombus	triangularis	Brown drombus	Singapore	Changi	Local
FISH2592	Cluster5262	Cluster5254	Cluster5254	Cluster5254	Cluster4507	Animalia	Chordata	Actinopterygii	Gobiiformes	Gobiidae	Drombus triangularis	Drombus	triangularis	Brown drombus	Singapore	Changi	Local
FISH2788	Cluster5262	Cluster5254	Cluster5254	Cluster5254	Cluster4507	Animalia	Chordata	Actinopterygii	Gobiiformes	Gobiidae	Drombus triangularis	Drombus	triangularis	Brown drombus	Singapore	Changi	Local
FISH2870	Cluster5262	Cluster5254	Cluster5254	Cluster5254	Cluster4507	Animalia	Chordata	Actinopterygii	Gobiiformes	Gobiidae	Drombus triangularis	Drombus	triangularis	Brown drombus	Singapore	Changi	Local
FISH3007	Cluster5262	Cluster5254	Cluster5254	Cluster5254	Cluster4507	Animalia	Chordata	Actinopterygii	Gobiiformes	Gobiidae	Drombus triangularis	Drombus	triangularis	Brown drombus	Singapore	Changi	Local
FISH3039	Cluster5262	Cluster5254	Cluster5254	Cluster5254	Cluster4507	Animalia	Chordata	Actinopterygii	Gobiiformes	Gobiidae	Drombus triangularis	Drombus	triangularis	Brown drombus	Singapore	Changi	Local
FISH0763	Cluster4515	Cluster4515	Cluster4515	Cluster4515	Cluster4515	Animalia	Chordata	Actinopterygii	Gobiiformes	Gobiidae	Priolepis nuchifasciata	Priolepis	nuchifasciata	Nape-banded reef-goby	Singapore	Tuas	Local
FISH1392	Cluster4515	Cluster4515	Cluster4515	Cluster4515	Cluster4515	Animalia	Chordata	Actinopterygii	Gobiiformes	Gobiidae	Priolepis nuchifasciata	Priolepis	nuchifasciata	Nape-banded reef-goby	Singapore	Hantu	Local
FISH2658	Cluster4519	Cluster4519	Cluster4519	Cluster4519	Cluster4519	Animalia	Chordata	Actinopterygii	Blenniiformes	Blenniidae	Omobranchus sp1	Omobranchus	sp1	Combtooth blennies	Singapore	Changi	Local
FISH2974	Cluster4519	Cluster4519	Cluster4519	Cluster4519	Cluster4519	Animalia	Chordata	Actinopterygii	Blenniiformes	Blenniidae	Omobranchus sp1	Omobranchus	sp1	Combtooth blennies	Singapore	Changi	Local
FISH0701	Cluster4530	Cluster4530	Cluster4530	Cluster4530	Cluster4530	Animalia	Chordata	Actinopterygii	Mugiliformes	Mugilidae	Moolgarda perusii	Moolgarda	perusii	Longfinned mullet	Singapore	Tuas	NCBI
FISH2009	Cluster4530	Cluster4530	Cluster4530	Cluster4530	Cluster4530	Animalia	Chordata	Actinopterygii	Mugiliformes	Mugilidae	Moolgarda perusii	Moolgarda	perusii	Longfinned mullet	Singapore	Sisters	NCBI
FISH0827	Cluster4534	Cluster4534	Cluster4534	Cluster4534	Cluster4534	Animalia	Chordata	Actinopterygii	Ovalentaria incertae sedis	Pomacentridae	Neopomacentrus cyanomos	Neopomacentrus	cyanomos	Regal demoiselle	Singapore	Tuas	NCBI
FISH2170	Cluster4534	Cluster4534	Cluster4534	Cluster4534	Cluster4534	Animalia	Chordata	Actinopterygii	Ovalentaria incertae sedis	Pomacentridae	Neopomacentrus cyanomos	Neopomacentrus	cyanomos	Regal demoiselle	Singapore	Sisters	NCBI
FISH0799	Cluster4538	Cluster4538	Cluster4538	Cluster4538	Cluster4538	Animalia	Chordata	Actinopterygii	Tetraodontiformes	Monacanthidae	Pseudomonacanthus sp.	Pseudomonacanthus	sp.	Filefishes	Singapore	Tuas	NCBI
FISH1434	Cluster4538	Cluster4538	Cluster4538	Cluster4538	Cluster4538	Animalia	Chordata	Actinopterygii	Tetraodontiformes	Monacanthidae	Pseudomonacanthus sp.	Pseudomonacanthus	sp.	Filefishes	Singapore	Hantu	NCBI
FISH1759	Cluster4538	Cluster4538	Cluster4538	Cluster4538	Cluster4538	Animalia	Chordata	Actinopterygii	Tetraodontiformes	Monacanthidae	Pseudomonacanthus sp.	Pseudomonacanthus	sp.	Filefishes	Singapore	Hantu	NCBI
FISH0331	Cluster4558	Cluster4558	Cluster4558	Cluster4558	Cluster4558	Animalia	Chordata	Actinopterygii	Perciformes	Platycephalidae	Sunagocia carbunculus	Sunagocia	carbunculus	Papillose flathead	Singapore	Tuas	Local
FISH0749	Cluster4558	Cluster4558	Cluster4558	Cluster4558	Cluster4558	Animalia	Chordata	Actinopterygii	Perciformes	Platycephalidae	Sunagocia carbunculus	Sunagocia	carbunculus	Papillose flathead	Singapore	Tuas	Local
FISH1331	Cluster4558	Cluster4558	Cluster4558	Cluster4558	Cluster4558	Animalia	Chordata	Actinopterygii	Perciformes	Platycephalidae	Sunagocia carbunculus	Sunagocia	carbunculus	Papillose flathead	Singapore	Hantu	Local
FISH2102	Cluster5257	Cluster5257	Cluster5257	Cluster5257	Cluster4567	Animalia	Chordata	Actinopterygii	Gobiiformes	Gobiidae	Mugilogobius chulae	Mugilogobius	chulae	Yellowstripe goby	Singapore	Sisters	NCBI
FISH2136	Cluster5257	Cluster5257	Cluster5257	Cluster5257	Cluster4567	Animalia	Chordata	Actinopterygii	Gobiiformes	Gobiidae	Mugilogobius chulae	Mugilogobius	chulae	Yellowstripe goby	Singapore	Sisters	NCBI
FISH2674	Cluster5257	Cluster5257	Cluster5257	Cluster5257	Cluster4567	Animalia	Chordata	Actinopterygii	Gobiiformes	Gobiidae	Mugilogobius chulae	Mugilogobius	chulae	Yellowstripe goby	Singapore	Changi	NCBI
FISH1123	Cluster4573	Cluster4573	Cluster4573	Cluster4573	Cluster4573	Animalia	Chordata	Actinopterygii	Ovalentaria incertae sedis	Pomacentridae	Abudefduf sexfasciatus	Abudefduf	sexfasciatus	Scissortail sergeant	Singapore	Hantu	Local
FISH1381	Cluster4573	Cluster4573	Cluster4573	Cluster4573	Cluster4573	Animalia	Chordata	Actinopterygii	Ovalentaria incertae sedis	Pomacentridae	Abudefduf sexfasciatus	Abudefduf	sexfasciatus	Scissortail sergeant	Singapore	Hantu	Local
FISH2115	Cluster4573	Cluster4573	Cluster4573	Cluster4573	Cluster4573	Animalia	Chordata	Actinopterygii	Ovalentaria incertae sedis	Pomacentridae	Abudefduf sexfasciatus	Abudefduf	sexfasciatus	Scissortail sergeant	Singapore	Sisters	Local
FISH2225	Cluster4573	Cluster4573	Cluster4573	Cluster4573	Cluster4573	Animalia	Chordata	Actinopterygii	Ovalentaria incertae sedis	Pomacentridae	Abudefduf sexfasciatus	Abudefduf	sexfasciatus	Scissortail sergeant	Singapore	Sisters	Local
FISH2296	Cluster4573	Cluster4573	Cluster4573	Cluster4573	Cluster4573	Animalia	Chordata	Actinopterygii	Ovalentaria incertae sedis	Pomacentridae	Abudefduf sexfasciatus	Abudefduf	sexfasciatus	Scissortail sergeant	Singapore	Changi	Local
FISH2579	Cluster4576	Cluster4576	Cluster4576	Cluster4576	Cluster4576	Animalia	Chordata	Actinopterygii	Mugiliformes	Mugilidae	Planiliza subviridis	Planiliza	subviridis	Greenback mullet	Singapore	Changi	Local
FISH2581	Cluster4576	Cluster4576	Cluster4576	Cluster4576	Cluster4576	Animalia	Chordata	Actinopterygii	Mugiliformes	Mugilidae	Planiliza subviridis	Planiliza	subviridis	Greenback mullet	Singapore	Changi	Local
FISH0460	Cluster4589	Cluster4589	Cluster4589	Cluster4589	Cluster4589	Animalia	Chordata	Actinopterygii	Gobiiformes	Gobiidae	Amblygobius stethophthalmus	Amblygobius	stethophthalmus	Freckled goby	Singapore	Tuas	Local
FISH0758	Cluster4589	Cluster4589	Cluster4589	Cluster4589	Cluster4589	Animalia	Chordata	Actinopterygii	Gobiiformes	Gobiidae	Amblygobius stethophthalmus	Amblygobius	stethophthalmus	Freckled goby	Singapore	Tuas	Local
FISH0790	Cluster4589	Cluster4589	Cluster4589	Cluster4589	Cluster4589	Animalia	Chordata	Actinopterygii	Gobiiformes	Gobiidae	Amblygobius stethophthalmus	Amblygobius	stethophthalmus	Freckled goby	Singapore	Tuas	Local
FISH1045	Cluster4589	Cluster4589	Cluster4589	Cluster4589	Cluster4589	Animalia	Chordata	Actinopterygii	Gobiiformes	Gobiidae	Amblygobius stethophthalmus	Amblygobius	stethophthalmus	Freckled goby	Singapore	Hantu	Local
FISH1102	Cluster4589	Cluster4589	Cluster4589	Cluster4589	Cluster4589	Animalia	Chordata	Actinopterygii	Gobiiformes	Gobiidae	Amblygobius stethophthalmus	Amblygobius	stethophthalmus	Freckled goby	Singapore	Hantu	Local
FISH1124	Cluster4589	Cluster4589	Cluster4589	Cluster4589	Cluster4589	Animalia	Chordata	Actinopterygii	Gobiiformes	Gobiidae	Amblygobius stethophthalmus	Amblygobius	stethophthalmus	Freckled goby	Singapore	Hantu	Local
FISH1317	Cluster4589	Cluster4589	Cluster4589	Cluster4589	Cluster4589	Animalia	Chordata	Actinopterygii	Gobiiformes	Gobiidae	Amblygobius stethophthalmus	Amblygobius	stethophthalmus	Freckled goby	Singapore	Hantu	Local
FISH1380	Cluster4589	Cluster4589	Cluster4589	Cluster4589	Cluster4589	Animalia	Chordata	Actinopterygii	Gobiiformes	Gobiidae	Amblygobius stethophthalmus	Amblygobius	stethophthalmus	Freckled goby	Singapore	Hantu	Local
FISH1443	Cluster4589	Cluster4589	Cluster4589	Cluster4589	Cluster4589	Animalia	Chordata	Actinopterygii	Gobiiformes	Gobiidae	Amblygobius stethophthalmus	Amblygobius	stethophthalmus	Freckled goby	Singapore	Hantu	Local
FISH1494	Cluster4589	Cluster4589	Cluster4589	Cluster4589	Cluster4589	Animalia	Chordata	Actinopterygii	Gobiiformes	Gobiidae	Amblygobius stethophthalmus	Amblygobius	stethophthalmus	Freckled goby	Singapore	Hantu	Local
FISH1674	Cluster4589	Cluster4589	Cluster4589	Cluster4589	Cluster4589	Animalia	Chordata	Actinopterygii	Gobiiformes	Gobiidae	Amblygobius stethophthalmus	Amblygobius	stethophthalmus	Freckled goby	Singapore	Hantu	Local
FISH1875	Cluster4589	Cluster4589	Cluster4589	Cluster4589	Cluster4589	Animalia	Chordata	Actinopterygii	Gobiiformes	Gobiidae	Amblygobius stethophthalmus	Amblygobius	stethophthalmus	Freckled goby	Singapore	Hantu	Local
FISH2416	Cluster4589	Cluster4589	Cluster4589	Cluster4589	Cluster4589	Animalia	Chordata	Actinopterygii	Gobiiformes	Gobiidae	Amblygobius stethophthalmus	Amblygobius	stethophthalmus	Freckled goby	Singapore	Changi	Local
FISH2601	Cluster4589	Cluster4589	Cluster4589	Cluster4589	Cluster4589	Animalia	Chordata	Actinopterygii	Gobiiformes	Gobiidae	Amblygobius stethophthalmus	Amblygobius	stethophthalmus	Freckled goby	Singapore	Changi	Local
FISH1081	Cluster4603	Cluster4603	Cluster4603	Cluster4603	Cluster4603	Animalia	Chordata	Actinopterygii	Eupercaria incertae sedis	Sciaenidae	Johnius carouna	Johnius	carouna	Caroun croaker	Singapore	Hantu	NCBI
FISH2208	Cluster4603	Cluster4603	Cluster4603	Cluster4603	Cluster4603	Animalia	Chordata	Actinopterygii	Eupercaria incertae sedis	Sciaenidae	Johnius carouna	Johnius	carouna	Caroun croaker	Singapore	Sisters	NCBI
FISH0192	Cluster4624	Cluster4624	Cluster4624	Cluster4624	Cluster4624	Animalia	Chordata	Actinopterygii	Ovalentaria incertae sedis	Ambassidae	Ambassis sp.	Ambassis	sp.	Glassfishes	Singapore	Tuas	Conservative
FISH1224	Cluster4624	Cluster4624	Cluster4624	Cluster4624	Cluster4624	Animalia	Chordata	Actinopterygii	Ovalentaria incertae sedis	Ambassidae	Ambassis sp.	Ambassis	sp.	Glassfishes	Singapore	Hantu	Conservative
FISH0138	Cluster4631	Cluster4631	Cluster4631	Cluster4631	Cluster4631	Animalia	Chordata	Actinopterygii	Eupercaria incertae sedis	Nemipteridae	Scolopsis japonicus	Scolopsis	japonicus	Threadfish breams	Singapore	Tuas	Revised
FISH0297	Cluster4631	Cluster4631	Cluster4631	Cluster4631	Cluster4631	Animalia	Chordata	Actinopterygii	Eupercaria incertae sedis	Nemipteridae	Scolopsis japonicus	Scolopsis	japonicus	Threadfish breams	Singapore	Tuas	Revised
FISH0422	Cluster4631	Cluster4631	Cluster4631	Cluster4631	Cluster4631	Animalia	Chordata	Actinopterygii	Eupercaria incertae sedis	Nemipteridae	Scolopsis japonicus	Scolopsis	japonicus	Threadfish breams	Singapore	Tuas	Revised
FISH0505	Cluster4631	Cluster4631	Cluster4631	Cluster4631	Cluster4631	Animalia	Chordata	Actinopterygii	Eupercaria incertae sedis	Nemipteridae	Scolopsis japonicus	Scolopsis	japonicus	Threadfish breams	Singapore	Tuas	Revised
FISH0592	Cluster4631	Cluster4631	Cluster4631	Cluster4631	Cluster4631	Animalia	Chordata	Actinopterygii	Eupercaria incertae sedis	Nemipteridae	Scolopsis japonicus	Scolopsis	japonicus	Threadfish breams	Singapore	Tuas	Revised
FISH0694	Cluster4631	Cluster4631	Cluster4631	Cluster4631	Cluster4631	Animalia	Chordata	Actinopterygii	Eupercaria incertae sedis	Nemipteridae	Scolopsis japonicus	Scolopsis	japonicus	Threadfish breams	Singapore	Tuas	Revised
FISH0890	Cluster4631	Cluster4631	Cluster4631	Cluster4631	Cluster4631	Animalia	Chordata	Actinopterygii	Eupercaria incertae sedis	Nemipteridae	Scolopsis japonicus	Scolopsis	japonicus	Threadfish breams	Singapore	Tuas	Revised
FISH1027	Cluster4631	Cluster4631	Cluster4631	Cluster4631	Cluster4631	Animalia	Chordata	Actinopterygii	Eupercaria incertae sedis	Nemipteridae	Scolopsis japonicus	Scolopsis	japonicus	Threadfish breams	Singapore	Hantu	Revised
FISH1111	Cluster4631	Cluster4631	Cluster4631	Cluster4631	Cluster4631	Animalia	Chordata	Actinopterygii	Eupercaria incertae sedis	Nemipteridae	Scolopsis japonicus	Scolopsis	japonicus	Threadfish breams	Singapore	Hantu	Revised
FISH1367	Cluster4631	Cluster4631	Cluster4631	Cluster4631	Cluster4631	Animalia	Chordata	Actinopterygii	Eupercaria incertae sedis	Nemipteridae	Scolopsis japonicus	Scolopsis	japonicus	Threadfish breams	Singapore	Hantu	Revised
FISH1368	Cluster4631	Cluster4631	Cluster4631	Cluster4631	Cluster4631	Animalia	Chordata	Actinopterygii	Eupercaria incertae sedis	Nemipteridae	Scolopsis japonicus	Scolopsis	japonicus	Threadfish breams	Singapore	Hantu	Revised
FISH1398	Cluster4631	Cluster4631	Cluster4631	Cluster4631	Cluster4631	Animalia	Chordata	Actinopterygii	Eupercaria incertae sedis	Nemipteridae	Scolopsis japonicus	Scolopsis	japonicus	Threadfish breams	Singapore	Hantu	Revised
FISH1399	Cluster4631	Cluster4631	Cluster4631	Cluster4631	Cluster4631	Animalia	Chordata	Actinopterygii	Eupercaria incertae sedis	Nemipteridae	Scolopsis japonicus	Scolopsis	japonicus	Threadfish breams	Singapore	Hantu	Revised
FISH1446	Cluster4631	Cluster4631	Cluster4631	Cluster4631	Cluster4631	Animalia	Chordata	Actinopterygii	Eupercaria incertae sedis	Nemipteridae	Scolopsis japonicus	Scolopsis	japonicus	Threadfish breams	Singapore	Hantu	Revised
FISH1571	Cluster4631	Cluster4631	Cluster4631	Cluster4631	Cluster4631	Animalia	Chordata	Actinopterygii	Eupercaria incertae sedis	Nemipteridae	Scolopsis japonicus	Scolopsis	japonicus	Threadfish breams	Singapore	Hantu	Revised
FISH1684	Cluster4631	Cluster4631	Cluster4631	Cluster4631	Cluster4631	Animalia	Chordata	Actinopterygii	Eupercaria incertae sedis	Nemipteridae	Scolopsis japonicus	Scolopsis	japonicus	Threadfish breams	Singapore	Hantu	Revised
FISH1885	Cluster4631	Cluster4631	Cluster4631	Cluster4631	Cluster4631	Animalia	Chordata	Actinopterygii	Eupercaria incertae sedis	Nemipteridae	Scolopsis japonicus	Scolopsis	japonicus	Threadfish breams	Singapore	Hantu	Revised
FISH2156	Cluster4631	Cluster4631	Cluster4631	Cluster4631	Cluster4631	Animalia	Chordata	Actinopterygii	Eupercaria incertae sedis	Nemipteridae	Scolopsis japonicus	Scolopsis	japonicus	Threadfish breams	Singapore	Sisters	Revised
FISH2378	Cluster4648	Cluster4648	Cluster4648	Cluster4648	Cluster4648	Animalia	Chordata	Actinopterygii	Clupeiformes	Pristigasteridae	Ilisha melastoma	Ilisha	melastoma	Indian ilisha	Singapore	Changi	Local
FISH2539	Cluster4648	Cluster4648	Cluster4648	Cluster4648	Cluster4648	Animalia	Chordata	Actinopterygii	Clupeiformes	Pristigasteridae	Ilisha melastoma	Ilisha	melastoma	Indian ilisha	Singapore	Changi	Local
FISH2652	Cluster4648	Cluster4648	Cluster4648	Cluster4648	Cluster4648	Animalia	Chordata	Actinopterygii	Clupeiformes	Pristigasteridae	Ilisha melastoma	Ilisha	melastoma	Indian ilisha	Singapore	Changi	Local
FISH2765	Cluster4648	Cluster4648	Cluster4648	Cluster4648	Cluster4648	Animalia	Chordata	Actinopterygii	Clupeiformes	Pristigasteridae	Ilisha melastoma	Ilisha	melastoma	Indian ilisha	Singapore	Changi	Local
FISH2834	Cluster4648	Cluster4648	Cluster4648	Cluster4648	Cluster4648	Animalia	Chordata	Actinopterygii	Clupeiformes	Pristigasteridae	Ilisha melastoma	Ilisha	melastoma	Indian ilisha	Singapore	Changi	Local
FISH2910	Cluster4648	Cluster4648	Cluster4648	Cluster4648	Cluster4648	Animalia	Chordata	Actinopterygii	Clupeiformes	Pristigasteridae	Ilisha melastoma	Ilisha	melastoma	Indian ilisha	Singapore	Changi	Local
FISH2951	Cluster4648	Cluster4648	Cluster4648	Cluster4648	Cluster4648	Animalia	Chordata	Actinopterygii	Clupeiformes	Pristigasteridae	Ilisha melastoma	Ilisha	melastoma	Indian ilisha	Singapore	Changi	Local
FISH3038	Cluster4648	Cluster4648	Cluster4648	Cluster4648	Cluster4648	Animalia	Chordata	Actinopterygii	Clupeiformes	Pristigasteridae	Ilisha melastoma	Ilisha	melastoma	Indian ilisha	Singapore	Changi	Local
FISH3081	Cluster4648	Cluster4648	Cluster4648	Cluster4648	Cluster4648	Animalia	Chordata	Actinopterygii	Clupeiformes	Pristigasteridae	Ilisha melastoma	Ilisha	melastoma	Indian ilisha	Singapore	Changi	Local
FISH0214	Cluster4651	Cluster4651	Cluster4651	Cluster4651	Cluster4651	Animalia	Chordata	Actinopterygii	Eupercaria incertae sedis	Gerreidae	Gerres oyena	Gerres	oyena	Common silver-biddy	Singapore	Tuas	Local
FISH0433	Cluster4651	Cluster4651	Cluster4651	Cluster4651	Cluster4651	Animalia	Chordata	Actinopterygii	Eupercaria incertae sedis	Gerreidae	Gerres oyena	Gerres	oyena	Common silver-biddy	Singapore	Tuas	Local
FISH0475	Cluster4651	Cluster4651	Cluster4651	Cluster4651	Cluster4651	Animalia	Chordata	Actinopterygii	Eupercaria incertae sedis	Gerreidae	Gerres oyena	Gerres	oyena	Common silver-biddy	Singapore	Tuas	Local
FISH0544	Cluster4651	Cluster4651	Cluster4651	Cluster4651	Cluster4651	Animalia	Chordata	Actinopterygii	Eupercaria incertae sedis	Gerreidae	Gerres oyena	Gerres	oyena	Common silver-biddy	Singapore	Tuas	Local
FISH0923	Cluster4651	Cluster4651	Cluster4651	Cluster4651	Cluster4651	Animalia	Chordata	Actinopterygii	Eupercaria incertae sedis	Gerreidae	Gerres oyena	Gerres	oyena	Common silver-biddy	Singapore	Tuas	Local
FISH0951	Cluster4651	Cluster4651	Cluster4651	Cluster4651	Cluster4651	Animalia	Chordata	Actinopterygii	Eupercaria incertae sedis	Gerreidae	Gerres oyena	Gerres	oyena	Common silver-biddy	Singapore	Tuas	Local
FISH0283	Cluster4655	Cluster4655	Cluster4655	Cluster4655	Cluster4655	Animalia	Chordata	Actinopterygii	Perciformes	Lutjanidae	Lutjanus johnii	Lutjanus	johnii	John's snapper	Singapore	Tuas	NCBI
FISH0294	Cluster4655	Cluster4655	Cluster4655	Cluster4655	Cluster4655	Animalia	Chordata	Actinopterygii	Perciformes	Lutjanidae	Lutjanus johnii	Lutjanus	johnii	John's snapper	Singapore	Tuas	NCBI
FISH0495	Cluster4655	Cluster4655	Cluster4655	Cluster4655	Cluster4655	Animalia	Chordata	Actinopterygii	Perciformes	Lutjanidae	Lutjanus johnii	Lutjanus	johnii	John's snapper	Singapore	Tuas	NCBI
FISH0614	Cluster4655	Cluster4655	Cluster4655	Cluster4655	Cluster4655	Animalia	Chordata	Actinopterygii	Perciformes	Lutjanidae	Lutjanus johnii	Lutjanus	johnii	John's snapper	Singapore	Tuas	NCBI
FISH0216	Cluster4707	Cluster4707	Cluster4707	Cluster4707	Cluster4707	Animalia	Chordata	Actinopterygii	Mugiliformes	Mugilidae	Osteomugil sp.	Osteomugil	sp.	Mugilid mullets	Singapore	Tuas	NCBI
FISH0286	Cluster4707	Cluster4707	Cluster4707	Cluster4707	Cluster4707	Animalia	Chordata	Actinopterygii	Mugiliformes	Mugilidae	Osteomugil sp.	Osteomugil	sp.	Mugilid mullets	Singapore	Tuas	NCBI
FISH1428	Cluster4707	Cluster4707	Cluster4707	Cluster4707	Cluster4707	Animalia	Chordata	Actinopterygii	Mugiliformes	Mugilidae	Osteomugil sp.	Osteomugil	sp.	Mugilid mullets	Singapore	Hantu	NCBI
FISH1109	Cluster4714	Cluster4714	Cluster4714	Cluster4714	Cluster4714	Animalia	Chordata	Actinopterygii	Ovalentaria incertae sedis	Pomacentridae	Abudefduf bengalensis	Abudefduf	bengalensis	Bengal sergeant	Singapore	Hantu	Local
FISH1165	Cluster4714	Cluster4714	Cluster4714	Cluster4714	Cluster4714	Animalia	Chordata	Actinopterygii	Ovalentaria incertae sedis	Pomacentridae	Abudefduf bengalensis	Abudefduf	bengalensis	Bengal sergeant	Singapore	Hantu	Local
FISH1255	Cluster4714	Cluster4714	Cluster4714	Cluster4714	Cluster4714	Animalia	Chordata	Actinopterygii	Ovalentaria incertae sedis	Pomacentridae	Abudefduf bengalensis	Abudefduf	bengalensis	Bengal sergeant	Singapore	Hantu	Local
FISH1273	Cluster4714	Cluster4714	Cluster4714	Cluster4714	Cluster4714	Animalia	Chordata	Actinopterygii	Ovalentaria incertae sedis	Pomacentridae	Abudefduf bengalensis	Abudefduf	bengalensis	Bengal sergeant	Singapore	Hantu	Local
FISH1315	Cluster4714	Cluster4714	Cluster4714	Cluster4714	Cluster4714	Animalia	Chordata	Actinopterygii	Ovalentaria incertae sedis	Pomacentridae	Abudefduf bengalensis	Abudefduf	bengalensis	Bengal sergeant	Singapore	Hantu	Local
FISH1510	Cluster4714	Cluster4714	Cluster4714	Cluster4714	Cluster4714	Animalia	Chordata	Actinopterygii	Ovalentaria incertae sedis	Pomacentridae	Abudefduf bengalensis	Abudefduf	bengalensis	Bengal sergeant	Singapore	Hantu	Local
FISH1988	Cluster4714	Cluster4714	Cluster4714	Cluster4714	Cluster4714	Animalia	Chordata	Actinopterygii	Ovalentaria incertae sedis	Pomacentridae	Abudefduf bengalensis	Abudefduf	bengalensis	Bengal sergeant	Singapore	Sisters	Local
FISH2092	Cluster4714	Cluster4714	Cluster4714	Cluster4714	Cluster4714	Animalia	Chordata	Actinopterygii	Ovalentaria incertae sedis	Pomacentridae	Abudefduf bengalensis	Abudefduf	bengalensis	Bengal sergeant	Singapore	Sisters	Local
FISH2116	Cluster4714	Cluster4714	Cluster4714	Cluster4714	Cluster4714	Animalia	Chordata	Actinopterygii	Ovalentaria incertae sedis	Pomacentridae	Abudefduf bengalensis	Abudefduf	bengalensis	Bengal sergeant	Singapore	Sisters	Local
FISH2124	Cluster4714	Cluster4714	Cluster4714	Cluster4714	Cluster4714	Animalia	Chordata	Actinopterygii	Ovalentaria incertae sedis	Pomacentridae	Abudefduf bengalensis	Abudefduf	bengalensis	Bengal sergeant	Singapore	Sisters	Local
FISH2169	Cluster4714	Cluster4714	Cluster4714	Cluster4714	Cluster4714	Animalia	Chordata	Actinopterygii	Ovalentaria incertae sedis	Pomacentridae	Abudefduf bengalensis	Abudefduf	bengalensis	Bengal sergeant	Singapore	Sisters	Local
FISH2177	Cluster4714	Cluster4714	Cluster4714	Cluster4714	Cluster4714	Animalia	Chordata	Actinopterygii	Ovalentaria incertae sedis	Pomacentridae	Abudefduf bengalensis	Abudefduf	bengalensis	Bengal sergeant	Singapore	Sisters	Local
FISH2868	Cluster4716	Cluster4716	Cluster4716	Cluster4716	Cluster4716	Animalia	Chordata	Actinopterygii	Gobiiformes	Gobiidae	Acentrogobius sp.	Acentrogobius	sp.		Singapore	Changi	NCBI
FISH2959	Cluster4716	Cluster4716	Cluster4716	Cluster4716	Cluster4716	Animalia	Chordata	Actinopterygii	Gobiiformes	Gobiidae	Acentrogobius sp.	Acentrogobius	sp.		Singapore	Changi	NCBI
FISH3138	Cluster4716	Cluster4716	Cluster4716	Cluster4716	Cluster4716	Animalia	Chordata	Actinopterygii	Gobiiformes	Gobiidae	Acentrogobius sp.	Acentrogobius	sp.		Singapore	Changi	NCBI
FISH1480	Cluster4734	Cluster4734	Cluster4734	Cluster4734	Cluster4734	Animalia	Chordata	Actinopterygii	Gobiiformes	Gobiidae	Acentrogobius caninus	Acentrogobius	caninus	Tropical sand goby	Singapore	Hantu	NCBI
FISH0380	Cluster4766	Cluster4766	Cluster4766	Cluster4766	Cluster4766	Animalia	Chordata	Actinopterygii	Gobiiformes	Gobiidae	Eviota sp2	Eviota	sp2	Dwarfgobies	Singapore	Tuas	Local
FISH1097	Cluster4766	Cluster4766	Cluster4766	Cluster4766	Cluster4766	Animalia	Chordata	Actinopterygii	Gobiiformes	Gobiidae	Eviota sp2	Eviota	sp2	Dwarfgobies	Singapore	Hantu	Local
FISH1540	Cluster4766	Cluster4766	Cluster4766	Cluster4766	Cluster4766	Animalia	Chordata	Actinopterygii	Gobiiformes	Gobiidae	Eviota sp2	Eviota	sp2	Dwarfgobies	Singapore	Hantu	Local
FISH1701	Cluster4766	Cluster4766	Cluster4766	Cluster4766	Cluster4766	Animalia	Chordata	Actinopterygii	Gobiiformes	Gobiidae	Eviota sp2	Eviota	sp2	Dwarfgobies	Singapore	Hantu	Local
FISH1827	Cluster4766	Cluster4766	Cluster4766	Cluster4766	Cluster4766	Animalia	Chordata	Actinopterygii	Gobiiformes	Gobiidae	Eviota sp2	Eviota	sp2	Dwarfgobies	Singapore	Hantu	Local
FISH2174	Cluster4766	Cluster4766	Cluster4766	Cluster4766	Cluster4766	Animalia	Chordata	Actinopterygii	Gobiiformes	Gobiidae	Eviota sp2	Eviota	sp2	Dwarfgobies	Singapore	Sisters	Local
FISH2099	Cluster4767	Cluster4767	Cluster4767	Cluster4767	Cluster4767	Animalia	Chordata	Actinopterygii	Clupeiformes	Engraulidae	Stolephorus sp.	Stolephorus	sp.	Anchovies	Singapore	Sisters	NCBI
FISH2346	Cluster4767	Cluster4767	Cluster4767	Cluster4767	Cluster4767	Animalia	Chordata	Actinopterygii	Clupeiformes	Engraulidae	Stolephorus sp.	Stolephorus	sp.	Anchovies	Singapore	Changi	NCBI
FISH3096	Cluster4767	Cluster4767	Cluster4767	Cluster4767	Cluster4767	Animalia	Chordata	Actinopterygii	Clupeiformes	Engraulidae	Stolephorus sp.	Stolephorus	sp.	Anchovies	Singapore	Changi	NCBI
FISH0365	Cluster4772	Cluster4772	Cluster4772	Cluster4772	Cluster4772	Animalia	Chordata	Actinopterygii	Gobiiformes	Gobiidae	Mahidolia mystacina	Mahidolia	mystacina	Flagfin prawn goby	Singapore	Tuas	NCBI
FISH0865	Cluster4772	Cluster4772	Cluster4772	Cluster4772	Cluster4772	Animalia	Chordata	Actinopterygii	Gobiiformes	Gobiidae	Mahidolia mystacina	Mahidolia	mystacina	Flagfin prawn goby	Singapore	Tuas	NCBI
FISH2081	Cluster4772	Cluster4772	Cluster4772	Cluster4772	Cluster4772	Animalia	Chordata	Actinopterygii	Gobiiformes	Gobiidae	Mahidolia mystacina	Mahidolia	mystacina	Flagfin prawn goby	Singapore	Sisters	NCBI
FISH2476	Cluster4817	Cluster4817	Cluster4817	Cluster4817	Cluster4817	Animalia	Chordata	Actinopterygii	Clupeiformes	Engraulidae	Thryssa sp.	Thryssa	sp.	Anchovies	Singapore	Changi	NCBI
FISH2719	Cluster4817	Cluster4817	Cluster4817	Cluster4817	Cluster4817	Animalia	Chordata	Actinopterygii	Clupeiformes	Engraulidae	Thryssa sp.	Thryssa	sp.	Anchovies	Singapore	Changi	NCBI
FISH2957	Cluster4817	Cluster4817	Cluster4817	Cluster4817	Cluster4817	Animalia	Chordata	Actinopterygii	Clupeiformes	Engraulidae	Thryssa sp.	Thryssa	sp.	Anchovies	Singapore	Changi	NCBI
FISH3054	Cluster4817	Cluster4817	Cluster4817	Cluster4817	Cluster4817	Animalia	Chordata	Actinopterygii	Clupeiformes	Engraulidae	Thryssa sp.	Thryssa	sp.	Anchovies	Singapore	Changi	NCBI
FISH0697	Cluster4821	Cluster4821	Cluster4821	Cluster4821	Cluster4821	Animalia	Chordata	Actinopterygii	Kurtiformes	Apogonidae	Ostorhinchus fasciatus	Ostorhinchus	fasciatus	Broadbanded cardinalfish	Singapore	Tuas	NCBI
FISH0888	Cluster4821	Cluster4821	Cluster4821	Cluster4821	Cluster4821	Animalia	Chordata	Actinopterygii	Kurtiformes	Apogonidae	Ostorhinchus fasciatus	Ostorhinchus	fasciatus	Broadbanded cardinalfish	Singapore	Tuas	NCBI
FISH1225	Cluster4821	Cluster4821	Cluster4821	Cluster4821	Cluster4821	Animalia	Chordata	Actinopterygii	Kurtiformes	Apogonidae	Ostorhinchus fasciatus	Ostorhinchus	fasciatus	Broadbanded cardinalfish	Singapore	Hantu	NCBI
FISH1552	Cluster4821	Cluster4821	Cluster4821	Cluster4821	Cluster4821	Animalia	Chordata	Actinopterygii	Kurtiformes	Apogonidae	Ostorhinchus fasciatus	Ostorhinchus	fasciatus	Broadbanded cardinalfish	Singapore	Hantu	NCBI
FISH2127	Cluster4821	Cluster4821	Cluster4821	Cluster4821	Cluster4821	Animalia	Chordata	Actinopterygii	Kurtiformes	Apogonidae	Ostorhinchus fasciatus	Ostorhinchus	fasciatus	Broadbanded cardinalfish	Singapore	Sisters	NCBI
FISH2172	Cluster4821	Cluster4821	Cluster4821	Cluster4821	Cluster4821	Animalia	Chordata	Actinopterygii	Kurtiformes	Apogonidae	Ostorhinchus fasciatus	Ostorhinchus	fasciatus	Broadbanded cardinalfish	Singapore	Sisters	NCBI
FISH2202	Cluster4821	Cluster4821	Cluster4821	Cluster4821	Cluster4821	Animalia	Chordata	Actinopterygii	Kurtiformes	Apogonidae	Ostorhinchus fasciatus	Ostorhinchus	fasciatus	Broadbanded cardinalfish	Singapore	Sisters	NCBI
FISH2214	Cluster4821	Cluster4821	Cluster4821	Cluster4821	Cluster4821	Animalia	Chordata	Actinopterygii	Kurtiformes	Apogonidae	Ostorhinchus fasciatus	Ostorhinchus	fasciatus	Broadbanded cardinalfish	Singapore	Sisters	NCBI
FISH2216	Cluster4821	Cluster4821	Cluster4821	Cluster4821	Cluster4821	Animalia	Chordata	Actinopterygii	Kurtiformes	Apogonidae	Ostorhinchus fasciatus	Ostorhinchus	fasciatus	Broadbanded cardinalfish	Singapore	Sisters	NCBI
FISH2260	Cluster4821	Cluster4821	Cluster4821	Cluster4821	Cluster4821	Animalia	Chordata	Actinopterygii	Kurtiformes	Apogonidae	Ostorhinchus fasciatus	Ostorhinchus	fasciatus	Broadbanded cardinalfish	Singapore	Tuas	NCBI
FISH0844	Cluster4831	Cluster4831	Cluster4831	Cluster4831	Cluster4831	Animalia	Chordata	Actinopterygii	Kurtiformes	Apogonidae	Archamia bleekeri	Archamia	bleekeri	Gon's cardinalfish	Singapore	Tuas	NCBI
FISH2706	Cluster4831	Cluster4831	Cluster4831	Cluster4831	Cluster4831	Animalia	Chordata	Actinopterygii	Kurtiformes	Apogonidae	Archamia bleekeri	Archamia	bleekeri	Gon's cardinalfish	Singapore	Changi	NCBI
FISH0430	Cluster4840	Cluster4840	Cluster4840	Cluster4840	Cluster4840	Animalia	Chordata	Actinopterygii	Kurtiformes	Apogonidae	Ostorhinchus endekataenia	Ostorhinchus	endekataenia	Candystripe cardinalfish	Singapore	Tuas	Local
FISH1198	Cluster4840	Cluster4840	Cluster4840	Cluster4840	Cluster4840	Animalia	Chordata	Actinopterygii	Kurtiformes	Apogonidae	Ostorhinchus endekataenia	Ostorhinchus	endekataenia	Candystripe cardinalfish	Singapore	Hantu	Local
FISH1203	Cluster4840	Cluster4840	Cluster4840	Cluster4840	Cluster4840	Animalia	Chordata	Actinopterygii	Kurtiformes	Apogonidae	Ostorhinchus endekataenia	Ostorhinchus	endekataenia	Candystripe cardinalfish	Singapore	Hantu	Local
FISH1279	Cluster4840	Cluster4840	Cluster4840	Cluster4840	Cluster4840	Animalia	Chordata	Actinopterygii	Kurtiformes	Apogonidae	Ostorhinchus endekataenia	Ostorhinchus	endekataenia	Candystripe cardinalfish	Singapore	Hantu	Local
FISH1419	Cluster4840	Cluster4840	Cluster4840	Cluster4840	Cluster4840	Animalia	Chordata	Actinopterygii	Kurtiformes	Apogonidae	Ostorhinchus endekataenia	Ostorhinchus	endekataenia	Candystripe cardinalfish	Singapore	Hantu	Local
FISH1426	Cluster4840	Cluster4840	Cluster4840	Cluster4840	Cluster4840	Animalia	Chordata	Actinopterygii	Kurtiformes	Apogonidae	Ostorhinchus endekataenia	Ostorhinchus	endekataenia	Candystripe cardinalfish	Singapore	Hantu	Local
FISH1539	Cluster4840	Cluster4840	Cluster4840	Cluster4840	Cluster4840	Animalia	Chordata	Actinopterygii	Kurtiformes	Apogonidae	Ostorhinchus endekataenia	Ostorhinchus	endekataenia	Candystripe cardinalfish	Singapore	Hantu	Local
FISH1771	Cluster4840	Cluster4840	Cluster4840	Cluster4840	Cluster4840	Animalia	Chordata	Actinopterygii	Kurtiformes	Apogonidae	Ostorhinchus endekataenia	Ostorhinchus	endekataenia	Candystripe cardinalfish	Singapore	Hantu	Local
FISH1890	Cluster4840	Cluster4840	Cluster4840	Cluster4840	Cluster4840	Animalia	Chordata	Actinopterygii	Kurtiformes	Apogonidae	Ostorhinchus endekataenia	Ostorhinchus	endekataenia	Candystripe cardinalfish	Singapore	Hantu	Local
FISH1891	Cluster4840	Cluster4840	Cluster4840	Cluster4840	Cluster4840	Animalia	Chordata	Actinopterygii	Kurtiformes	Apogonidae	Ostorhinchus endekataenia	Ostorhinchus	endekataenia	Candystripe cardinalfish	Singapore	Hantu	Local
FISH1991	Cluster4840	Cluster4840	Cluster4840	Cluster4840	Cluster4840	Animalia	Chordata	Actinopterygii	Kurtiformes	Apogonidae	Ostorhinchus endekataenia	Ostorhinchus	endekataenia	Candystripe cardinalfish	Singapore	Sisters	Local
FISH1995	Cluster4840	Cluster4840	Cluster4840	Cluster4840	Cluster4840	Animalia	Chordata	Actinopterygii	Kurtiformes	Apogonidae	Ostorhinchus endekataenia	Ostorhinchus	endekataenia	Candystripe cardinalfish	Singapore	Sisters	Local
FISH2128	Cluster4840	Cluster4840	Cluster4840	Cluster4840	Cluster4840	Animalia	Chordata	Actinopterygii	Kurtiformes	Apogonidae	Ostorhinchus endekataenia	Ostorhinchus	endekataenia	Candystripe cardinalfish	Singapore	Sisters	Local
FISH2143	Cluster4840	Cluster4840	Cluster4840	Cluster4840	Cluster4840	Animalia	Chordata	Actinopterygii	Kurtiformes	Apogonidae	Ostorhinchus endekataenia	Ostorhinchus	endekataenia	Candystripe cardinalfish	Singapore	Sisters	Local
FISH2201	Cluster4840	Cluster4840	Cluster4840	Cluster4840	Cluster4840	Animalia	Chordata	Actinopterygii	Kurtiformes	Apogonidae	Ostorhinchus endekataenia	Ostorhinchus	endekataenia	Candystripe cardinalfish	Singapore	Sisters	Local
FISH3025	Cluster4840	Cluster4840	Cluster4840	Cluster4840	Cluster4840	Animalia	Chordata	Actinopterygii	Kurtiformes	Apogonidae	Ostorhinchus endekataenia	Ostorhinchus	endekataenia	Candystripe cardinalfish	Singapore	Changi	Local
FISH3078	Cluster4840	Cluster4840	Cluster4840	Cluster4840	Cluster4840	Animalia	Chordata	Actinopterygii	Kurtiformes	Apogonidae	Ostorhinchus endekataenia	Ostorhinchus	endekataenia	Candystripe cardinalfish	Singapore	Changi	Local
FISH2224	Cluster4841	Cluster4841	Cluster4841	Cluster4841	Cluster4841	Animalia	Chordata	Actinopterygii	Perciformes	Platycephalidae	Platycephalus sp.	Platycephalus	sp.	Flatheads	Singapore	Sisters	NCBI
FISH2507	Cluster4841	Cluster4841	Cluster4841	Cluster4841	Cluster4841	Animalia	Chordata	Actinopterygii	Perciformes	Platycephalidae	Platycephalus sp.	Platycephalus	sp.	Flatheads	Singapore	Changi	NCBI
FISH0731	Cluster4842	Cluster4842	Cluster4842	Cluster4842	Cluster4842	Animalia	Chordata	Actinopterygii	Clupeiformes	Engraulidae	Stolephorus sp3	Stolephorus	sp3	Anchovies	Singapore	Tuas	Local
FISH0957	Cluster4842	Cluster4842	Cluster4842	Cluster4842	Cluster4842	Animalia	Chordata	Actinopterygii	Clupeiformes	Engraulidae	Stolephorus sp3	Stolephorus	sp3	Anchovies	Singapore	Tuas	Local
FISH2468	Cluster4842	Cluster4842	Cluster4842	Cluster4842	Cluster4842	Animalia	Chordata	Actinopterygii	Clupeiformes	Engraulidae	Stolephorus sp3	Stolephorus	sp3	Anchovies	Singapore	Changi	Local
FISH2557	Cluster4842	Cluster4842	Cluster4842	Cluster4842	Cluster4842	Animalia	Chordata	Actinopterygii	Clupeiformes	Engraulidae	Stolephorus sp3	Stolephorus	sp3	Anchovies	Singapore	Changi	Local
FISH2722	Cluster4842	Cluster4842	Cluster4842	Cluster4842	Cluster4842	Animalia	Chordata	Actinopterygii	Clupeiformes	Engraulidae	Stolephorus sp3	Stolephorus	sp3	Anchovies	Singapore	Changi	Local
FISH2746	Cluster4842	Cluster4842	Cluster4842	Cluster4842	Cluster4842	Animalia	Chordata	Actinopterygii	Clupeiformes	Engraulidae	Stolephorus sp3	Stolephorus	sp3	Anchovies	Singapore	Changi	Local
FISH2985	Cluster4842	Cluster4842	Cluster4842	Cluster4842	Cluster4842	Animalia	Chordata	Actinopterygii	Clupeiformes	Engraulidae	Stolephorus sp3	Stolephorus	sp3	Anchovies	Singapore	Changi	Local
FISH3069	Cluster4842	Cluster4842	Cluster4842	Cluster4842	Cluster4842	Animalia	Chordata	Actinopterygii	Clupeiformes	Engraulidae	Stolephorus sp3	Stolephorus	sp3	Anchovies	Singapore	Changi	Local
FISH0151	Cluster4844	Cluster4844	Cluster4844	Cluster4844	Cluster4844	Animalia	Chordata	Actinopterygii	Labriformes	Labridae	Choerodon oligacanthus	Choerodon	oligacanthus	White-patch tuskfish/ Singapore tuskfish	Singapore	Tuas	NCBI
FISH0966	Cluster4844	Cluster4844	Cluster4844	Cluster4844	Cluster4844	Animalia	Chordata	Actinopterygii	Labriformes	Labridae	Choerodon oligacanthus	Choerodon	oligacanthus	White-patch tuskfish/ Singapore tuskfish	Singapore	Tuas	NCBI
FISH1033	Cluster4844	Cluster4844	Cluster4844	Cluster4844	Cluster4844	Animalia	Chordata	Actinopterygii	Labriformes	Labridae	Choerodon oligacanthus	Choerodon	oligacanthus	White-patch tuskfish/ Singapore tuskfish	Singapore	Hantu	NCBI
FISH0157	Cluster4851	Cluster4851	Cluster4851	Cluster4851	Cluster4851	Animalia	Chordata	Actinopterygii	Acanthuriformes	Leiognathidae	Photolateralis stercorarius	Photolateralis	stercorarius	Oblong slipmouth	Singapore	Tuas	NCBI
FISH0929	Cluster4851	Cluster4851	Cluster4851	Cluster4851	Cluster4851	Animalia	Chordata	Actinopterygii	Acanthuriformes	Leiognathidae	Photolateralis stercorarius	Photolateralis	stercorarius	Oblong slipmouth	Singapore	Tuas	NCBI
FISH0976	Cluster4851	Cluster4851	Cluster4851	Cluster4851	Cluster4851	Animalia	Chordata	Actinopterygii	Acanthuriformes	Leiognathidae	Photolateralis stercorarius	Photolateralis	stercorarius	Oblong slipmouth	Singapore	Tuas	NCBI
FISH1236	Cluster4851	Cluster4851	Cluster4851	Cluster4851	Cluster4851	Animalia	Chordata	Actinopterygii	Acanthuriformes	Leiognathidae	Photolateralis stercorarius	Photolateralis	stercorarius	Oblong slipmouth	Singapore	Hantu	NCBI
FISH1243	Cluster4851	Cluster4851	Cluster4851	Cluster4851	Cluster4851	Animalia	Chordata	Actinopterygii	Acanthuriformes	Leiognathidae	Photolateralis stercorarius	Photolateralis	stercorarius	Oblong slipmouth	Singapore	Hantu	NCBI
FISH1306	Cluster4851	Cluster4851	Cluster4851	Cluster4851	Cluster4851	Animalia	Chordata	Actinopterygii	Acanthuriformes	Leiognathidae	Photolateralis stercorarius	Photolateralis	stercorarius	Oblong slipmouth	Singapore	Hantu	NCBI
FISH1372	Cluster4851	Cluster4851	Cluster4851	Cluster4851	Cluster4851	Animalia	Chordata	Actinopterygii	Acanthuriformes	Leiognathidae	Photolateralis stercorarius	Photolateralis	stercorarius	Oblong slipmouth	Singapore	Hantu	NCBI
FISH1592	Cluster4851	Cluster4851	Cluster4851	Cluster4851	Cluster4851	Animalia	Chordata	Actinopterygii	Acanthuriformes	Leiognathidae	Photolateralis stercorarius	Photolateralis	stercorarius	Oblong slipmouth	Singapore	Hantu	NCBI
FISH1676	Cluster4851	Cluster4851	Cluster4851	Cluster4851	Cluster4851	Animalia	Chordata	Actinopterygii	Acanthuriformes	Leiognathidae	Photolateralis stercorarius	Photolateralis	stercorarius	Oblong slipmouth	Singapore	Hantu	NCBI
FISH1685	Cluster4851	Cluster4851	Cluster4851	Cluster4851	Cluster4851	Animalia	Chordata	Actinopterygii	Acanthuriformes	Leiognathidae	Photolateralis stercorarius	Photolateralis	stercorarius	Oblong slipmouth	Singapore	Hantu	NCBI
FISH1858	Cluster4851	Cluster4851	Cluster4851	Cluster4851	Cluster4851	Animalia	Chordata	Actinopterygii	Acanthuriformes	Leiognathidae	Photolateralis stercorarius	Photolateralis	stercorarius	Oblong slipmouth	Singapore	Hantu	NCBI
FISH1912	Cluster4851	Cluster4851	Cluster4851	Cluster4851	Cluster4851	Animalia	Chordata	Actinopterygii	Acanthuriformes	Leiognathidae	Photolateralis stercorarius	Photolateralis	stercorarius	Oblong slipmouth	Singapore	Hantu	NCBI
FISH1920	Cluster4851	Cluster4851	Cluster4851	Cluster4851	Cluster4851	Animalia	Chordata	Actinopterygii	Acanthuriformes	Leiognathidae	Photolateralis stercorarius	Photolateralis	stercorarius	Oblong slipmouth	Singapore	Hantu	NCBI
FISH2191	Cluster4851	Cluster4851	Cluster4851	Cluster4851	Cluster4851	Animalia	Chordata	Actinopterygii	Acanthuriformes	Leiognathidae	Photolateralis stercorarius	Photolateralis	stercorarius	Oblong slipmouth	Singapore	Sisters	NCBI
FISH2235	Cluster4851	Cluster4851	Cluster4851	Cluster4851	Cluster4851	Animalia	Chordata	Actinopterygii	Acanthuriformes	Leiognathidae	Photolateralis stercorarius	Photolateralis	stercorarius	Oblong slipmouth	Singapore	Tuas	NCBI
FISH2276	Cluster4851	Cluster4851	Cluster4851	Cluster4851	Cluster4851	Animalia	Chordata	Actinopterygii	Acanthuriformes	Leiognathidae	Photolateralis stercorarius	Photolateralis	stercorarius	Oblong slipmouth	Singapore	Tuas	NCBI
FISH0877	Cluster4856	Cluster4856	Cluster4856	Cluster4856	Cluster4856	Animalia	Chordata	Actinopterygii	Ovalentaria incertae sedis	Pomacentridae	Pomacentrus littoralis	Pomacentrus	littoralis	Smoky damsel	Singapore	Tuas	NCBI
FISH1023	Cluster4856	Cluster4856	Cluster4856	Cluster4856	Cluster4856	Animalia	Chordata	Actinopterygii	Ovalentaria incertae sedis	Pomacentridae	Pomacentrus littoralis	Pomacentrus	littoralis	Smoky damsel	Singapore	Hantu	NCBI
FISH1024	Cluster4856	Cluster4856	Cluster4856	Cluster4856	Cluster4856	Animalia	Chordata	Actinopterygii	Ovalentaria incertae sedis	Pomacentridae	Pomacentrus littoralis	Pomacentrus	littoralis	Smoky damsel	Singapore	Hantu	NCBI
FISH1125	Cluster4856	Cluster4856	Cluster4856	Cluster4856	Cluster4856	Animalia	Chordata	Actinopterygii	Ovalentaria incertae sedis	Pomacentridae	Pomacentrus littoralis	Pomacentrus	littoralis	Smoky damsel	Singapore	Hantu	NCBI
FISH1242	Cluster4856	Cluster4856	Cluster4856	Cluster4856	Cluster4856	Animalia	Chordata	Actinopterygii	Ovalentaria incertae sedis	Pomacentridae	Pomacentrus littoralis	Pomacentrus	littoralis	Smoky damsel	Singapore	Hantu	NCBI
FISH1473	Cluster4856	Cluster4856	Cluster4856	Cluster4856	Cluster4856	Animalia	Chordata	Actinopterygii	Ovalentaria incertae sedis	Pomacentridae	Pomacentrus littoralis	Pomacentrus	littoralis	Smoky damsel	Singapore	Hantu	NCBI
FISH1574	Cluster4856	Cluster4856	Cluster4856	Cluster4856	Cluster4856	Animalia	Chordata	Actinopterygii	Ovalentaria incertae sedis	Pomacentridae	Pomacentrus littoralis	Pomacentrus	littoralis	Smoky damsel	Singapore	Hantu	NCBI
FISH1729	Cluster4856	Cluster4856	Cluster4856	Cluster4856	Cluster4856	Animalia	Chordata	Actinopterygii	Ovalentaria incertae sedis	Pomacentridae	Pomacentrus littoralis	Pomacentrus	littoralis	Smoky damsel	Singapore	Hantu	NCBI
FISH1806	Cluster4856	Cluster4856	Cluster4856	Cluster4856	Cluster4856	Animalia	Chordata	Actinopterygii	Ovalentaria incertae sedis	Pomacentridae	Pomacentrus littoralis	Pomacentrus	littoralis	Smoky damsel	Singapore	Hantu	NCBI
FISH1931	Cluster4856	Cluster4856	Cluster4856	Cluster4856	Cluster4856	Animalia	Chordata	Actinopterygii	Ovalentaria incertae sedis	Pomacentridae	Pomacentrus littoralis	Pomacentrus	littoralis	Smoky damsel	Singapore	Hantu	NCBI
FISH1986	Cluster4856	Cluster4856	Cluster4856	Cluster4856	Cluster4856	Animalia	Chordata	Actinopterygii	Ovalentaria incertae sedis	Pomacentridae	Pomacentrus littoralis	Pomacentrus	littoralis	Smoky damsel	Singapore	Sisters	NCBI
FISH2017	Cluster4856	Cluster4856	Cluster4856	Cluster4856	Cluster4856	Animalia	Chordata	Actinopterygii	Ovalentaria incertae sedis	Pomacentridae	Pomacentrus littoralis	Pomacentrus	littoralis	Smoky damsel	Singapore	Sisters	NCBI
FISH2098	Cluster4856	Cluster4856	Cluster4856	Cluster4856	Cluster4856	Animalia	Chordata	Actinopterygii	Ovalentaria incertae sedis	Pomacentridae	Pomacentrus littoralis	Pomacentrus	littoralis	Smoky damsel	Singapore	Sisters	NCBI
FISH3168	Cluster4856	Cluster4856	Cluster4856	Cluster4856	Cluster4856	Animalia	Chordata	Actinopterygii	Ovalentaria incertae sedis	Pomacentridae	Pomacentrus littoralis	Pomacentrus	littoralis	Smoky damsel	Singapore	Hantu	NCBI
FISH1695	Cluster4861	Cluster4861	Cluster4861	Cluster4861	Cluster4861	Animalia	Chordata	Actinopterygii	Kurtiformes	Apogonidae	Apogon sp.	Apogon	sp.	Cardinalfishes	Singapore	Hantu	NCBI
FISH1833	Cluster4861	Cluster4861	Cluster4861	Cluster4861	Cluster4861	Animalia	Chordata	Actinopterygii	Kurtiformes	Apogonidae	Apogon sp.	Apogon	sp.	Cardinalfishes	Singapore	Hantu	NCBI
FISH1987	Cluster4861	Cluster4861	Cluster4861	Cluster4861	Cluster4861	Animalia	Chordata	Actinopterygii	Kurtiformes	Apogonidae	Apogon sp.	Apogon	sp.	Cardinalfishes	Singapore	Sisters	NCBI
FISH1567	Cluster4879	Cluster4879	Cluster4879	Cluster4879	Cluster4879	Animalia	Chordata	Actinopterygii	Gobiiformes	Gobiidae	Cryptocentrus inexplicatus	Cryptocentrus	inexplicatus	Inexplicable shrimpgoby	Singapore	Hantu	NCBI
FISH1804	Cluster4879	Cluster4879	Cluster4879	Cluster4879	Cluster4879	Animalia	Chordata	Actinopterygii	Gobiiformes	Gobiidae	Cryptocentrus inexplicatus	Cryptocentrus	inexplicatus	Inexplicable shrimpgoby	Singapore	Hantu	NCBI
FISH2046	Cluster4887	Cluster4887	Cluster4887	Cluster4887	Cluster4887	Animalia	Chordata	Actinopterygii	Clupeiformes	Dorosomatidae	Hilsa kelee	Hilsa	kelee	Kelee shad	Singapore	Sisters	NCBI
FISH2054	Cluster4887	Cluster4887	Cluster4887	Cluster4887	Cluster4887	Animalia	Chordata	Actinopterygii	Clupeiformes	Dorosomatidae	Hilsa kelee	Hilsa	kelee	Kelee shad	Singapore	Sisters	NCBI
FISH2303	Cluster4887	Cluster4887	Cluster4887	Cluster4887	Cluster4887	Animalia	Chordata	Actinopterygii	Clupeiformes	Dorosomatidae	Hilsa kelee	Hilsa	kelee	Kelee shad	Singapore	Changi	NCBI
FISH2309	Cluster4887	Cluster4887	Cluster4887	Cluster4887	Cluster4887	Animalia	Chordata	Actinopterygii	Clupeiformes	Dorosomatidae	Hilsa kelee	Hilsa	kelee	Kelee shad	Singapore	Changi	NCBI
FISH2371	Cluster4887	Cluster4887	Cluster4887	Cluster4887	Cluster4887	Animalia	Chordata	Actinopterygii	Clupeiformes	Dorosomatidae	Hilsa kelee	Hilsa	kelee	Kelee shad	Singapore	Changi	NCBI
FISH2405	Cluster4887	Cluster4887	Cluster4887	Cluster4887	Cluster4887	Animalia	Chordata	Actinopterygii	Clupeiformes	Dorosomatidae	Hilsa kelee	Hilsa	kelee	Kelee shad	Singapore	Changi	NCBI
FISH2407	Cluster4887	Cluster4887	Cluster4887	Cluster4887	Cluster4887	Animalia	Chordata	Actinopterygii	Clupeiformes	Dorosomatidae	Hilsa kelee	Hilsa	kelee	Kelee shad	Singapore	Changi	NCBI
FISH2423	Cluster4887	Cluster4887	Cluster4887	Cluster4887	Cluster4887	Animalia	Chordata	Actinopterygii	Clupeiformes	Dorosomatidae	Hilsa kelee	Hilsa	kelee	Kelee shad	Singapore	Changi	NCBI
FISH2434	Cluster4887	Cluster4887	Cluster4887	Cluster4887	Cluster4887	Animalia	Chordata	Actinopterygii	Clupeiformes	Dorosomatidae	Hilsa kelee	Hilsa	kelee	Kelee shad	Singapore	Changi	NCBI
FISH2459	Cluster4887	Cluster4887	Cluster4887	Cluster4887	Cluster4887	Animalia	Chordata	Actinopterygii	Clupeiformes	Dorosomatidae	Hilsa kelee	Hilsa	kelee	Kelee shad	Singapore	Changi	NCBI
FISH2518	Cluster4887	Cluster4887	Cluster4887	Cluster4887	Cluster4887	Animalia	Chordata	Actinopterygii	Clupeiformes	Dorosomatidae	Hilsa kelee	Hilsa	kelee	Kelee shad	Singapore	Changi	NCBI
FISH2526	Cluster4887	Cluster4887	Cluster4887	Cluster4887	Cluster4887	Animalia	Chordata	Actinopterygii	Clupeiformes	Dorosomatidae	Hilsa kelee	Hilsa	kelee	Kelee shad	Singapore	Changi	NCBI
FISH2603	Cluster4887	Cluster4887	Cluster4887	Cluster4887	Cluster4887	Animalia	Chordata	Actinopterygii	Clupeiformes	Dorosomatidae	Hilsa kelee	Hilsa	kelee	Kelee shad	Singapore	Changi	NCBI
FISH2608	Cluster4887	Cluster4887	Cluster4887	Cluster4887	Cluster4887	Animalia	Chordata	Actinopterygii	Clupeiformes	Dorosomatidae	Hilsa kelee	Hilsa	kelee	Kelee shad	Singapore	Changi	NCBI
FISH2615	Cluster4887	Cluster4887	Cluster4887	Cluster4887	Cluster4887	Animalia	Chordata	Actinopterygii	Clupeiformes	Dorosomatidae	Hilsa kelee	Hilsa	kelee	Kelee shad	Singapore	Changi	NCBI
FISH2617	Cluster4887	Cluster4887	Cluster4887	Cluster4887	Cluster4887	Animalia	Chordata	Actinopterygii	Clupeiformes	Dorosomatidae	Hilsa kelee	Hilsa	kelee	Kelee shad	Singapore	Changi	NCBI
FISH2657	Cluster4887	Cluster4887	Cluster4887	Cluster4887	Cluster4887	Animalia	Chordata	Actinopterygii	Clupeiformes	Dorosomatidae	Hilsa kelee	Hilsa	kelee	Kelee shad	Singapore	Changi	NCBI
FISH2677	Cluster4887	Cluster4887	Cluster4887	Cluster4887	Cluster4887	Animalia	Chordata	Actinopterygii	Clupeiformes	Dorosomatidae	Hilsa kelee	Hilsa	kelee	Kelee shad	Singapore	Changi	NCBI
FISH2709	Cluster4887	Cluster4887	Cluster4887	Cluster4887	Cluster4887	Animalia	Chordata	Actinopterygii	Clupeiformes	Dorosomatidae	Hilsa kelee	Hilsa	kelee	Kelee shad	Singapore	Changi	NCBI
FISH2726	Cluster4887	Cluster4887	Cluster4887	Cluster4887	Cluster4887	Animalia	Chordata	Actinopterygii	Clupeiformes	Dorosomatidae	Hilsa kelee	Hilsa	kelee	Kelee shad	Singapore	Changi	NCBI
FISH2731	Cluster4887	Cluster4887	Cluster4887	Cluster4887	Cluster4887	Animalia	Chordata	Actinopterygii	Clupeiformes	Dorosomatidae	Hilsa kelee	Hilsa	kelee	Kelee shad	Singapore	Changi	NCBI
FISH2745	Cluster4887	Cluster4887	Cluster4887	Cluster4887	Cluster4887	Animalia	Chordata	Actinopterygii	Clupeiformes	Dorosomatidae	Hilsa kelee	Hilsa	kelee	Kelee shad	Singapore	Changi	NCBI
FISH2749	Cluster4887	Cluster4887	Cluster4887	Cluster4887	Cluster4887	Animalia	Chordata	Actinopterygii	Clupeiformes	Dorosomatidae	Hilsa kelee	Hilsa	kelee	Kelee shad	Singapore	Changi	NCBI
FISH2754	Cluster4887	Cluster4887	Cluster4887	Cluster4887	Cluster4887	Animalia	Chordata	Actinopterygii	Clupeiformes	Dorosomatidae	Hilsa kelee	Hilsa	kelee	Kelee shad	Singapore	Changi	NCBI
FISH2770	Cluster4887	Cluster4887	Cluster4887	Cluster4887	Cluster4887	Animalia	Chordata	Actinopterygii	Clupeiformes	Dorosomatidae	Hilsa kelee	Hilsa	kelee	Kelee shad	Singapore	Changi	NCBI
FISH2781	Cluster4887	Cluster4887	Cluster4887	Cluster4887	Cluster4887	Animalia	Chordata	Actinopterygii	Clupeiformes	Dorosomatidae	Hilsa kelee	Hilsa	kelee	Kelee shad	Singapore	Changi	NCBI
FISH2785	Cluster4887	Cluster4887	Cluster4887	Cluster4887	Cluster4887	Animalia	Chordata	Actinopterygii	Clupeiformes	Dorosomatidae	Hilsa kelee	Hilsa	kelee	Kelee shad	Singapore	Changi	NCBI
FISH2791	Cluster4887	Cluster4887	Cluster4887	Cluster4887	Cluster4887	Animalia	Chordata	Actinopterygii	Clupeiformes	Dorosomatidae	Hilsa kelee	Hilsa	kelee	Kelee shad	Singapore	Changi	NCBI
FISH2801	Cluster4887	Cluster4887	Cluster4887	Cluster4887	Cluster4887	Animalia	Chordata	Actinopterygii	Clupeiformes	Dorosomatidae	Hilsa kelee	Hilsa	kelee	Kelee shad	Singapore	Changi	NCBI
FISH2816	Cluster4887	Cluster4887	Cluster4887	Cluster4887	Cluster4887	Animalia	Chordata	Actinopterygii	Clupeiformes	Dorosomatidae	Hilsa kelee	Hilsa	kelee	Kelee shad	Singapore	Changi	NCBI
FISH2878	Cluster4887	Cluster4887	Cluster4887	Cluster4887	Cluster4887	Animalia	Chordata	Actinopterygii	Clupeiformes	Dorosomatidae	Hilsa kelee	Hilsa	kelee	Kelee shad	Singapore	Changi	NCBI
FISH2885	Cluster4887	Cluster4887	Cluster4887	Cluster4887	Cluster4887	Animalia	Chordata	Actinopterygii	Clupeiformes	Dorosomatidae	Hilsa kelee	Hilsa	kelee	Kelee shad	Singapore	Changi	NCBI
FISH2926	Cluster4887	Cluster4887	Cluster4887	Cluster4887	Cluster4887	Animalia	Chordata	Actinopterygii	Clupeiformes	Dorosomatidae	Hilsa kelee	Hilsa	kelee	Kelee shad	Singapore	Changi	NCBI
FISH2938	Cluster4887	Cluster4887	Cluster4887	Cluster4887	Cluster4887	Animalia	Chordata	Actinopterygii	Clupeiformes	Dorosomatidae	Hilsa kelee	Hilsa	kelee	Kelee shad	Singapore	Changi	NCBI
FISH2956	Cluster4887	Cluster4887	Cluster4887	Cluster4887	Cluster4887	Animalia	Chordata	Actinopterygii	Clupeiformes	Dorosomatidae	Hilsa kelee	Hilsa	kelee	Kelee shad	Singapore	Changi	NCBI
FISH2969	Cluster4887	Cluster4887	Cluster4887	Cluster4887	Cluster4887	Animalia	Chordata	Actinopterygii	Clupeiformes	Dorosomatidae	Hilsa kelee	Hilsa	kelee	Kelee shad	Singapore	Changi	NCBI
FISH2998	Cluster4887	Cluster4887	Cluster4887	Cluster4887	Cluster4887	Animalia	Chordata	Actinopterygii	Clupeiformes	Dorosomatidae	Hilsa kelee	Hilsa	kelee	Kelee shad	Singapore	Changi	NCBI
FISH3017	Cluster4887	Cluster4887	Cluster4887	Cluster4887	Cluster4887	Animalia	Chordata	Actinopterygii	Clupeiformes	Dorosomatidae	Hilsa kelee	Hilsa	kelee	Kelee shad	Singapore	Changi	NCBI
FISH3073	Cluster4887	Cluster4887	Cluster4887	Cluster4887	Cluster4887	Animalia	Chordata	Actinopterygii	Clupeiformes	Dorosomatidae	Hilsa kelee	Hilsa	kelee	Kelee shad	Singapore	Changi	NCBI
FISH3091	Cluster4887	Cluster4887	Cluster4887	Cluster4887	Cluster4887	Animalia	Chordata	Actinopterygii	Clupeiformes	Dorosomatidae	Hilsa kelee	Hilsa	kelee	Kelee shad	Singapore	Changi	NCBI
FISH3092	Cluster4887	Cluster4887	Cluster4887	Cluster4887	Cluster4887	Animalia	Chordata	Actinopterygii	Clupeiformes	Dorosomatidae	Hilsa kelee	Hilsa	kelee	Kelee shad	Singapore	Changi	NCBI
FISH3102	Cluster4887	Cluster4887	Cluster4887	Cluster4887	Cluster4887	Animalia	Chordata	Actinopterygii	Clupeiformes	Dorosomatidae	Hilsa kelee	Hilsa	kelee	Kelee shad	Singapore	Changi	NCBI
FISH3109	Cluster4887	Cluster4887	Cluster4887	Cluster4887	Cluster4887	Animalia	Chordata	Actinopterygii	Clupeiformes	Dorosomatidae	Hilsa kelee	Hilsa	kelee	Kelee shad	Singapore	Changi	NCBI
FISH3112	Cluster4887	Cluster4887	Cluster4887	Cluster4887	Cluster4887	Animalia	Chordata	Actinopterygii	Clupeiformes	Dorosomatidae	Hilsa kelee	Hilsa	kelee	Kelee shad	Singapore	Changi	NCBI
FISH3113	Cluster4887	Cluster4887	Cluster4887	Cluster4887	Cluster4887	Animalia	Chordata	Actinopterygii	Clupeiformes	Dorosomatidae	Hilsa kelee	Hilsa	kelee	Kelee shad	Singapore	Changi	NCBI
FISH3114	Cluster4887	Cluster4887	Cluster4887	Cluster4887	Cluster4887	Animalia	Chordata	Actinopterygii	Clupeiformes	Dorosomatidae	Hilsa kelee	Hilsa	kelee	Kelee shad	Singapore	Changi	NCBI
FISH3127	Cluster4887	Cluster4887	Cluster4887	Cluster4887	Cluster4887	Animalia	Chordata	Actinopterygii	Clupeiformes	Dorosomatidae	Hilsa kelee	Hilsa	kelee	Kelee shad	Singapore	Changi	NCBI
FISH3129	Cluster4887	Cluster4887	Cluster4887	Cluster4887	Cluster4887	Animalia	Chordata	Actinopterygii	Clupeiformes	Dorosomatidae	Hilsa kelee	Hilsa	kelee	Kelee shad	Singapore	Changi	NCBI
FISH3153	Cluster4887	Cluster4887	Cluster4887	Cluster4887	Cluster4887	Animalia	Chordata	Actinopterygii	Clupeiformes	Dorosomatidae	Hilsa kelee	Hilsa	kelee	Kelee shad	Singapore	Changi	NCBI
FISH0103	Cluster4892	Cluster4892	Cluster4892	Cluster4892	Cluster4892	Animalia	Chordata	Actinopterygii	Eupercaria incertae sedis	Nemipteridae	Scolopsis vosmeri	Scolopsis	vosmeri	Whitecheek monocle bream	Singapore	Tuas	NCBI
FISH0291	Cluster4892	Cluster4892	Cluster4892	Cluster4892	Cluster4892	Animalia	Chordata	Actinopterygii	Eupercaria incertae sedis	Nemipteridae	Scolopsis vosmeri	Scolopsis	vosmeri	Whitecheek monocle bream	Singapore	Tuas	NCBI
FISH0395	Cluster4892	Cluster4892	Cluster4892	Cluster4892	Cluster4892	Animalia	Chordata	Actinopterygii	Eupercaria incertae sedis	Nemipteridae	Scolopsis vosmeri	Scolopsis	vosmeri	Whitecheek monocle bream	Singapore	Tuas	NCBI
FISH0404	Cluster4892	Cluster4892	Cluster4892	Cluster4892	Cluster4892	Animalia	Chordata	Actinopterygii	Eupercaria incertae sedis	Nemipteridae	Scolopsis vosmeri	Scolopsis	vosmeri	Whitecheek monocle bream	Singapore	Tuas	NCBI
FISH0427	Cluster4892	Cluster4892	Cluster4892	Cluster4892	Cluster4892	Animalia	Chordata	Actinopterygii	Eupercaria incertae sedis	Nemipteridae	Scolopsis vosmeri	Scolopsis	vosmeri	Whitecheek monocle bream	Singapore	Tuas	NCBI
FISH0501	Cluster4892	Cluster4892	Cluster4892	Cluster4892	Cluster4892	Animalia	Chordata	Actinopterygii	Eupercaria incertae sedis	Nemipteridae	Scolopsis vosmeri	Scolopsis	vosmeri	Whitecheek monocle bream	Singapore	Tuas	NCBI
FISH0518	Cluster4892	Cluster4892	Cluster4892	Cluster4892	Cluster4892	Animalia	Chordata	Actinopterygii	Eupercaria incertae sedis	Nemipteridae	Scolopsis vosmeri	Scolopsis	vosmeri	Whitecheek monocle bream	Singapore	Tuas	NCBI
FISH0546	Cluster4892	Cluster4892	Cluster4892	Cluster4892	Cluster4892	Animalia	Chordata	Actinopterygii	Eupercaria incertae sedis	Nemipteridae	Scolopsis vosmeri	Scolopsis	vosmeri	Whitecheek monocle bream	Singapore	Tuas	NCBI
FISH0547	Cluster4892	Cluster4892	Cluster4892	Cluster4892	Cluster4892	Animalia	Chordata	Actinopterygii	Eupercaria incertae sedis	Nemipteridae	Scolopsis vosmeri	Scolopsis	vosmeri	Whitecheek monocle bream	Singapore	Tuas	NCBI
FISH0672	Cluster4892	Cluster4892	Cluster4892	Cluster4892	Cluster4892	Animalia	Chordata	Actinopterygii	Eupercaria incertae sedis	Nemipteridae	Scolopsis vosmeri	Scolopsis	vosmeri	Whitecheek monocle bream	Singapore	Tuas	NCBI
FISH0734	Cluster4892	Cluster4892	Cluster4892	Cluster4892	Cluster4892	Animalia	Chordata	Actinopterygii	Eupercaria incertae sedis	Nemipteridae	Scolopsis vosmeri	Scolopsis	vosmeri	Whitecheek monocle bream	Singapore	Tuas	NCBI
FISH0805	Cluster4892	Cluster4892	Cluster4892	Cluster4892	Cluster4892	Animalia	Chordata	Actinopterygii	Eupercaria incertae sedis	Nemipteridae	Scolopsis vosmeri	Scolopsis	vosmeri	Whitecheek monocle bream	Singapore	Tuas	NCBI
FISH0809	Cluster4892	Cluster4892	Cluster4892	Cluster4892	Cluster4892	Animalia	Chordata	Actinopterygii	Eupercaria incertae sedis	Nemipteridae	Scolopsis vosmeri	Scolopsis	vosmeri	Whitecheek monocle bream	Singapore	Tuas	NCBI
FISH0948	Cluster4892	Cluster4892	Cluster4892	Cluster4892	Cluster4892	Animalia	Chordata	Actinopterygii	Eupercaria incertae sedis	Nemipteridae	Scolopsis vosmeri	Scolopsis	vosmeri	Whitecheek monocle bream	Singapore	Tuas	NCBI
FISH0964	Cluster4892	Cluster4892	Cluster4892	Cluster4892	Cluster4892	Animalia	Chordata	Actinopterygii	Eupercaria incertae sedis	Nemipteridae	Scolopsis vosmeri	Scolopsis	vosmeri	Whitecheek monocle bream	Singapore	Tuas	NCBI
FISH1005	Cluster4892	Cluster4892	Cluster4892	Cluster4892	Cluster4892	Animalia	Chordata	Actinopterygii	Eupercaria incertae sedis	Nemipteridae	Scolopsis vosmeri	Scolopsis	vosmeri	Whitecheek monocle bream	Singapore	Tuas	NCBI
FISH1057	Cluster4892	Cluster4892	Cluster4892	Cluster4892	Cluster4892	Animalia	Chordata	Actinopterygii	Eupercaria incertae sedis	Nemipteridae	Scolopsis vosmeri	Scolopsis	vosmeri	Whitecheek monocle bream	Singapore	Hantu	NCBI
FISH1078	Cluster4892	Cluster4892	Cluster4892	Cluster4892	Cluster4892	Animalia	Chordata	Actinopterygii	Eupercaria incertae sedis	Nemipteridae	Scolopsis vosmeri	Scolopsis	vosmeri	Whitecheek monocle bream	Singapore	Hantu	NCBI
FISH1143	Cluster4892	Cluster4892	Cluster4892	Cluster4892	Cluster4892	Animalia	Chordata	Actinopterygii	Eupercaria incertae sedis	Nemipteridae	Scolopsis vosmeri	Scolopsis	vosmeri	Whitecheek monocle bream	Singapore	Hantu	NCBI
FISH1200	Cluster4892	Cluster4892	Cluster4892	Cluster4892	Cluster4892	Animalia	Chordata	Actinopterygii	Eupercaria incertae sedis	Nemipteridae	Scolopsis vosmeri	Scolopsis	vosmeri	Whitecheek monocle bream	Singapore	Hantu	NCBI
FISH1233	Cluster4892	Cluster4892	Cluster4892	Cluster4892	Cluster4892	Animalia	Chordata	Actinopterygii	Eupercaria incertae sedis	Nemipteridae	Scolopsis vosmeri	Scolopsis	vosmeri	Whitecheek monocle bream	Singapore	Hantu	NCBI
FISH1235	Cluster4892	Cluster4892	Cluster4892	Cluster4892	Cluster4892	Animalia	Chordata	Actinopterygii	Eupercaria incertae sedis	Nemipteridae	Scolopsis vosmeri	Scolopsis	vosmeri	Whitecheek monocle bream	Singapore	Hantu	NCBI
FISH1345	Cluster4892	Cluster4892	Cluster4892	Cluster4892	Cluster4892	Animalia	Chordata	Actinopterygii	Eupercaria incertae sedis	Nemipteridae	Scolopsis vosmeri	Scolopsis	vosmeri	Whitecheek monocle bream	Singapore	Hantu	NCBI
FISH1378	Cluster4892	Cluster4892	Cluster4892	Cluster4892	Cluster4892	Animalia	Chordata	Actinopterygii	Eupercaria incertae sedis	Nemipteridae	Scolopsis vosmeri	Scolopsis	vosmeri	Whitecheek monocle bream	Singapore	Hantu	NCBI
FISH1409	Cluster4892	Cluster4892	Cluster4892	Cluster4892	Cluster4892	Animalia	Chordata	Actinopterygii	Eupercaria incertae sedis	Nemipteridae	Scolopsis vosmeri	Scolopsis	vosmeri	Whitecheek monocle bream	Singapore	Hantu	NCBI
FISH1764	Cluster4892	Cluster4892	Cluster4892	Cluster4892	Cluster4892	Animalia	Chordata	Actinopterygii	Eupercaria incertae sedis	Nemipteridae	Scolopsis vosmeri	Scolopsis	vosmeri	Whitecheek monocle bream	Singapore	Hantu	NCBI
FISH1805	Cluster4892	Cluster4892	Cluster4892	Cluster4892	Cluster4892	Animalia	Chordata	Actinopterygii	Eupercaria incertae sedis	Nemipteridae	Scolopsis vosmeri	Scolopsis	vosmeri	Whitecheek monocle bream	Singapore	Hantu	NCBI
FISH1882	Cluster4892	Cluster4892	Cluster4892	Cluster4892	Cluster4892	Animalia	Chordata	Actinopterygii	Eupercaria incertae sedis	Nemipteridae	Scolopsis vosmeri	Scolopsis	vosmeri	Whitecheek monocle bream	Singapore	Hantu	NCBI
FISH2034	Cluster4892	Cluster4892	Cluster4892	Cluster4892	Cluster4892	Animalia	Chordata	Actinopterygii	Eupercaria incertae sedis	Nemipteridae	Scolopsis vosmeri	Scolopsis	vosmeri	Whitecheek monocle bream	Singapore	Sisters	NCBI
FISH2243	Cluster4892	Cluster4892	Cluster4892	Cluster4892	Cluster4892	Animalia	Chordata	Actinopterygii	Eupercaria incertae sedis	Nemipteridae	Scolopsis vosmeri	Scolopsis	vosmeri	Whitecheek monocle bream	Singapore	Tuas	NCBI
FISH2856	Cluster4892	Cluster4892	Cluster4892	Cluster4892	Cluster4892	Animalia	Chordata	Actinopterygii	Eupercaria incertae sedis	Nemipteridae	Scolopsis vosmeri	Scolopsis	vosmeri	Whitecheek monocle bream	Singapore	Changi	NCBI
FISH3159	Cluster4892	Cluster4892	Cluster4892	Cluster4892	Cluster4892	Animalia	Chordata	Actinopterygii	Eupercaria incertae sedis	Nemipteridae	Scolopsis vosmeri	Scolopsis	vosmeri	Whitecheek monocle bream	Singapore	Tuas	NCBI
FISH3166	Cluster4892	Cluster4892	Cluster4892	Cluster4892	Cluster4892	Animalia	Chordata	Actinopterygii	Eupercaria incertae sedis	Nemipteridae	Scolopsis vosmeri	Scolopsis	vosmeri	Whitecheek monocle bream	Singapore	Hantu	NCBI
FISH3180	Cluster4892	Cluster4892	Cluster4892	Cluster4892	Cluster4892	Animalia	Chordata	Actinopterygii	Eupercaria incertae sedis	Nemipteridae	Scolopsis vosmeri	Scolopsis	vosmeri	Whitecheek monocle bream	Singapore	Hantu	NCBI
FISH0114	Cluster4902	Cluster4902	Cluster4902	Cluster4902	Cluster4902	Animalia	Chordata	Actinopterygii	Perciformes	Lutjanidae	Lutjanus carponotatus	Lutjanus	carponotatus	Spanish flag snapper	Singapore	Tuas	NCBI
FISH0224	Cluster4902	Cluster4902	Cluster4902	Cluster4902	Cluster4902	Animalia	Chordata	Actinopterygii	Perciformes	Lutjanidae	Lutjanus carponotatus	Lutjanus	carponotatus	Spanish flag snapper	Singapore	Tuas	NCBI
FISH0350	Cluster4902	Cluster4902	Cluster4902	Cluster4902	Cluster4902	Animalia	Chordata	Actinopterygii	Perciformes	Lutjanidae	Lutjanus carponotatus	Lutjanus	carponotatus	Spanish flag snapper	Singapore	Tuas	NCBI
FISH0543	Cluster4902	Cluster4902	Cluster4902	Cluster4902	Cluster4902	Animalia	Chordata	Actinopterygii	Perciformes	Lutjanidae	Lutjanus carponotatus	Lutjanus	carponotatus	Spanish flag snapper	Singapore	Tuas	NCBI
FISH0588	Cluster4902	Cluster4902	Cluster4902	Cluster4902	Cluster4902	Animalia	Chordata	Actinopterygii	Perciformes	Lutjanidae	Lutjanus carponotatus	Lutjanus	carponotatus	Spanish flag snapper	Singapore	Tuas	NCBI
FISH0631	Cluster4902	Cluster4902	Cluster4902	Cluster4902	Cluster4902	Animalia	Chordata	Actinopterygii	Perciformes	Lutjanidae	Lutjanus carponotatus	Lutjanus	carponotatus	Spanish flag snapper	Singapore	Tuas	NCBI
FISH0710	Cluster4902	Cluster4902	Cluster4902	Cluster4902	Cluster4902	Animalia	Chordata	Actinopterygii	Perciformes	Lutjanidae	Lutjanus carponotatus	Lutjanus	carponotatus	Spanish flag snapper	Singapore	Tuas	NCBI
FISH0715	Cluster4902	Cluster4902	Cluster4902	Cluster4902	Cluster4902	Animalia	Chordata	Actinopterygii	Perciformes	Lutjanidae	Lutjanus carponotatus	Lutjanus	carponotatus	Spanish flag snapper	Singapore	Tuas	NCBI
FISH0817	Cluster4902	Cluster4902	Cluster4902	Cluster4902	Cluster4902	Animalia	Chordata	Actinopterygii	Perciformes	Lutjanidae	Lutjanus carponotatus	Lutjanus	carponotatus	Spanish flag snapper	Singapore	Tuas	NCBI
FISH0936	Cluster4902	Cluster4902	Cluster4902	Cluster4902	Cluster4902	Animalia	Chordata	Actinopterygii	Perciformes	Lutjanidae	Lutjanus carponotatus	Lutjanus	carponotatus	Spanish flag snapper	Singapore	Tuas	NCBI
FISH0937	Cluster4902	Cluster4902	Cluster4902	Cluster4902	Cluster4902	Animalia	Chordata	Actinopterygii	Perciformes	Lutjanidae	Lutjanus carponotatus	Lutjanus	carponotatus	Spanish flag snapper	Singapore	Tuas	NCBI
FISH0959	Cluster4902	Cluster4902	Cluster4902	Cluster4902	Cluster4902	Animalia	Chordata	Actinopterygii	Perciformes	Lutjanidae	Lutjanus carponotatus	Lutjanus	carponotatus	Spanish flag snapper	Singapore	Tuas	NCBI
FISH1096	Cluster4902	Cluster4902	Cluster4902	Cluster4902	Cluster4902	Animalia	Chordata	Actinopterygii	Perciformes	Lutjanidae	Lutjanus carponotatus	Lutjanus	carponotatus	Spanish flag snapper	Singapore	Hantu	NCBI
FISH1133	Cluster4902	Cluster4902	Cluster4902	Cluster4902	Cluster4902	Animalia	Chordata	Actinopterygii	Perciformes	Lutjanidae	Lutjanus carponotatus	Lutjanus	carponotatus	Spanish flag snapper	Singapore	Hantu	NCBI
FISH1442	Cluster4902	Cluster4902	Cluster4902	Cluster4902	Cluster4902	Animalia	Chordata	Actinopterygii	Perciformes	Lutjanidae	Lutjanus carponotatus	Lutjanus	carponotatus	Spanish flag snapper	Singapore	Hantu	NCBI
FISH1496	Cluster4902	Cluster4902	Cluster4902	Cluster4902	Cluster4902	Animalia	Chordata	Actinopterygii	Perciformes	Lutjanidae	Lutjanus carponotatus	Lutjanus	carponotatus	Spanish flag snapper	Singapore	Hantu	NCBI
FISH1565	Cluster4902	Cluster4902	Cluster4902	Cluster4902	Cluster4902	Animalia	Chordata	Actinopterygii	Perciformes	Lutjanidae	Lutjanus carponotatus	Lutjanus	carponotatus	Spanish flag snapper	Singapore	Hantu	NCBI
FISH1582	Cluster4902	Cluster4902	Cluster4902	Cluster4902	Cluster4902	Animalia	Chordata	Actinopterygii	Perciformes	Lutjanidae	Lutjanus carponotatus	Lutjanus	carponotatus	Spanish flag snapper	Singapore	Hantu	NCBI
FISH1636	Cluster4902	Cluster4902	Cluster4902	Cluster4902	Cluster4902	Animalia	Chordata	Actinopterygii	Perciformes	Lutjanidae	Lutjanus carponotatus	Lutjanus	carponotatus	Spanish flag snapper	Singapore	Hantu	NCBI
FISH1865	Cluster4902	Cluster4902	Cluster4902	Cluster4902	Cluster4902	Animalia	Chordata	Actinopterygii	Perciformes	Lutjanidae	Lutjanus carponotatus	Lutjanus	carponotatus	Spanish flag snapper	Singapore	Hantu	NCBI
FISH2261	Cluster4902	Cluster4902	Cluster4902	Cluster4902	Cluster4902	Animalia	Chordata	Actinopterygii	Perciformes	Lutjanidae	Lutjanus carponotatus	Lutjanus	carponotatus	Spanish flag snapper	Singapore	Tuas	NCBI
FISH2267	Cluster4902	Cluster4902	Cluster4902	Cluster4902	Cluster4902	Animalia	Chordata	Actinopterygii	Perciformes	Lutjanidae	Lutjanus carponotatus	Lutjanus	carponotatus	Spanish flag snapper	Singapore	Tuas	NCBI
FISH3179	Cluster4902	Cluster4902	Cluster4902	Cluster4902	Cluster4902	Animalia	Chordata	Actinopterygii	Perciformes	Lutjanidae	Lutjanus carponotatus	Lutjanus	carponotatus	Spanish flag snapper	Singapore	Hantu	NCBI
FISH0548	Cluster4904	Cluster4904	Cluster4904	Cluster4904	Cluster4904	Animalia	Chordata	Actinopterygii	Eupercaria incertae sedis	Labridae	Halichoeres erdmanni	Halichoeres	erdmanni	Erdmann's wrasse	Singapore	Tuas	Local
FISH0621	Cluster4904	Cluster4904	Cluster4904	Cluster4904	Cluster4904	Animalia	Chordata	Actinopterygii	Eupercaria incertae sedis	Labridae	Halichoeres erdmanni	Halichoeres	erdmanni	Erdmann's wrasse	Singapore	Tuas	Local
FISH0842	Cluster4904	Cluster4904	Cluster4904	Cluster4904	Cluster4904	Animalia	Chordata	Actinopterygii	Eupercaria incertae sedis	Labridae	Halichoeres erdmanni	Halichoeres	erdmanni	Erdmann's wrasse	Singapore	Tuas	Local
FISH0852	Cluster4904	Cluster4904	Cluster4904	Cluster4904	Cluster4904	Animalia	Chordata	Actinopterygii	Eupercaria incertae sedis	Labridae	Halichoeres erdmanni	Halichoeres	erdmanni	Erdmann's wrasse	Singapore	Tuas	Local
FISH1141	Cluster4904	Cluster4904	Cluster4904	Cluster4904	Cluster4904	Animalia	Chordata	Actinopterygii	Eupercaria incertae sedis	Labridae	Halichoeres erdmanni	Halichoeres	erdmanni	Erdmann's wrasse	Singapore	Hantu	Local
FISH1598	Cluster4904	Cluster4904	Cluster4904	Cluster4904	Cluster4904	Animalia	Chordata	Actinopterygii	Eupercaria incertae sedis	Labridae	Halichoeres erdmanni	Halichoeres	erdmanni	Erdmann's wrasse	Singapore	Hantu	Local
FISH1841	Cluster4904	Cluster4904	Cluster4904	Cluster4904	Cluster4904	Animalia	Chordata	Actinopterygii	Eupercaria incertae sedis	Labridae	Halichoeres erdmanni	Halichoeres	erdmanni	Erdmann's wrasse	Singapore	Hantu	Local
FISH1902	Cluster4904	Cluster4904	Cluster4904	Cluster4904	Cluster4904	Animalia	Chordata	Actinopterygii	Eupercaria incertae sedis	Labridae	Halichoeres erdmanni	Halichoeres	erdmanni	Erdmann's wrasse	Singapore	Hantu	Local
FISH0082	Cluster4906	Cluster4906	Cluster4906	Cluster4906	Cluster4906	Animalia	Chordata	Actinopterygii	Acanthuriformes	Drepaneidae	Drepane punctata	Drepane	punctata	Spotted sicklefish	Singapore	Tuas	NCBI
FISH0145	Cluster4906	Cluster4906	Cluster4906	Cluster4906	Cluster4906	Animalia	Chordata	Actinopterygii	Acanthuriformes	Drepaneidae	Drepane punctata	Drepane	punctata	Spotted sicklefish	Singapore	Tuas	NCBI
FISH0279	Cluster4906	Cluster4906	Cluster4906	Cluster4906	Cluster4906	Animalia	Chordata	Actinopterygii	Acanthuriformes	Drepaneidae	Drepane punctata	Drepane	punctata	Spotted sicklefish	Singapore	Tuas	NCBI
FISH0326	Cluster4906	Cluster4906	Cluster4906	Cluster4906	Cluster4906	Animalia	Chordata	Actinopterygii	Acanthuriformes	Drepaneidae	Drepane punctata	Drepane	punctata	Spotted sicklefish	Singapore	Tuas	NCBI
FISH0563	Cluster4906	Cluster4906	Cluster4906	Cluster4906	Cluster4906	Animalia	Chordata	Actinopterygii	Acanthuriformes	Drepaneidae	Drepane punctata	Drepane	punctata	Spotted sicklefish	Singapore	Tuas	NCBI
FISH1286	Cluster4906	Cluster4906	Cluster4906	Cluster4906	Cluster4906	Animalia	Chordata	Actinopterygii	Acanthuriformes	Drepaneidae	Drepane punctata	Drepane	punctata	Spotted sicklefish	Singapore	Hantu	NCBI
FISH2067	Cluster4906	Cluster4906	Cluster4906	Cluster4906	Cluster4906	Animalia	Chordata	Actinopterygii	Acanthuriformes	Drepaneidae	Drepane punctata	Drepane	punctata	Spotted sicklefish	Singapore	Sisters	NCBI
FISH2508	Cluster4906	Cluster4906	Cluster4906	Cluster4906	Cluster4906	Animalia	Chordata	Actinopterygii	Acanthuriformes	Drepaneidae	Drepane punctata	Drepane	punctata	Spotted sicklefish	Singapore	Changi	NCBI
FISH2671	Cluster4906	Cluster4906	Cluster4906	Cluster4906	Cluster4906	Animalia	Chordata	Actinopterygii	Acanthuriformes	Drepaneidae	Drepane punctata	Drepane	punctata	Spotted sicklefish	Singapore	Changi	NCBI
FISH2294	Cluster4911	Cluster4911	Cluster4911	Cluster4911	Cluster4911	Animalia	Chordata	Actinopterygii	Clupeiformes	Engraulidae	Coilia dussumieri	Coilia	dussumieri	Goldspotted grenadier anchovy	Singapore	Changi	NCBI
FISH2583	Cluster4911	Cluster4911	Cluster4911	Cluster4911	Cluster4911	Animalia	Chordata	Actinopterygii	Clupeiformes	Engraulidae	Coilia dussumieri	Coilia	dussumieri	Goldspotted grenadier anchovy	Singapore	Changi	NCBI
FISH2804	Cluster4911	Cluster4911	Cluster4911	Cluster4911	Cluster4911	Animalia	Chordata	Actinopterygii	Clupeiformes	Engraulidae	Coilia dussumieri	Coilia	dussumieri	Goldspotted grenadier anchovy	Singapore	Changi	NCBI
FISH2896	Cluster4912	Cluster4912	Cluster4912	Cluster4912	Cluster4912	Animalia	Chordata	Actinopterygii	Gobiiformes	Gobiidae	Mugilogobius sp.	Mugilogobius	sp.	Gobies	Singapore	Changi	NCBI
FISH1974	Cluster4916	Cluster4916	Cluster4916	Cluster4916	Cluster4916	Animalia	Chordata	Actinopterygii	Gobiiformes	Gobiidae	Myersina filifer	Myersina	filifer	Filamentous shrimpgoby	Singapore	Sisters	NCBI
FISH0990	Cluster4921	Cluster4921	Cluster4921	Cluster4921	Cluster4921	Animalia	Chordata	Actinopterygii	Gobiiformes	Gobiidae	Tridentiger barbatus	Tridentiger	barbatus	Shokihaze goby	Singapore	Tuas	NCBI
FISH1162	Cluster4921	Cluster4921	Cluster4921	Cluster4921	Cluster4921	Animalia	Chordata	Actinopterygii	Gobiiformes	Gobiidae	Tridentiger barbatus	Tridentiger	barbatus	Shokihaze goby	Singapore	Hantu	NCBI
FISH1900	Cluster4921	Cluster4921	Cluster4921	Cluster4921	Cluster4921	Animalia	Chordata	Actinopterygii	Gobiiformes	Gobiidae	Tridentiger barbatus	Tridentiger	barbatus	Shokihaze goby	Singapore	Hantu	NCBI
FISH2266	Cluster4921	Cluster4921	Cluster4921	Cluster4921	Cluster4921	Animalia	Chordata	Actinopterygii	Gobiiformes	Gobiidae	Tridentiger barbatus	Tridentiger	barbatus	Shokihaze goby	Singapore	Tuas	NCBI
FISH2558	Cluster4921	Cluster4921	Cluster4921	Cluster4921	Cluster4921	Animalia	Chordata	Actinopterygii	Gobiiformes	Gobiidae	Tridentiger barbatus	Tridentiger	barbatus	Shokihaze goby	Singapore	Changi	NCBI
FISH2594	Cluster4921	Cluster4921	Cluster4921	Cluster4921	Cluster4921	Animalia	Chordata	Actinopterygii	Gobiiformes	Gobiidae	Tridentiger barbatus	Tridentiger	barbatus	Shokihaze goby	Singapore	Changi	NCBI
FISH2730	Cluster4921	Cluster4921	Cluster4921	Cluster4921	Cluster4921	Animalia	Chordata	Actinopterygii	Gobiiformes	Gobiidae	Tridentiger barbatus	Tridentiger	barbatus	Shokihaze goby	Singapore	Changi	NCBI
FISH0268	Cluster4936	Cluster4936	Cluster4936	Cluster4936	Cluster4936	Animalia	Chordata	Actinopterygii	Carangaria incertae sedis	Polynemidae	Polydactylus sextarius	Polydactylus	sextarius	Blackspot threadfin	Singapore	Tuas	NCBI
FISH0439	Cluster4936	Cluster4936	Cluster4936	Cluster4936	Cluster4936	Animalia	Chordata	Actinopterygii	Carangaria incertae sedis	Polynemidae	Polydactylus sextarius	Polydactylus	sextarius	Blackspot threadfin	Singapore	Tuas	NCBI
FISH1132	Cluster4936	Cluster4936	Cluster4936	Cluster4936	Cluster4936	Animalia	Chordata	Actinopterygii	Carangaria incertae sedis	Polynemidae	Polydactylus sextarius	Polydactylus	sextarius	Blackspot threadfin	Singapore	Hantu	NCBI
FISH2888	Cluster4936	Cluster4936	Cluster4936	Cluster4936	Cluster4936	Animalia	Chordata	Actinopterygii	Carangaria incertae sedis	Polynemidae	Polydactylus sextarius	Polydactylus	sextarius	Blackspot threadfin	Singapore	Changi	NCBI
FISH0993	Cluster4937	Cluster4937	Cluster4937	Cluster4937	Cluster4937	Animalia	Chordata	Actinopterygii	Gobiiformes	Gobiidae	Istigobius diadema	Istigobius	diadema	Spectacled sandgoby	Singapore	Tuas	Local
FISH1328	Cluster4937	Cluster4937	Cluster4937	Cluster4937	Cluster4937	Animalia	Chordata	Actinopterygii	Gobiiformes	Gobiidae	Istigobius diadema	Istigobius	diadema	Spectacled sandgoby	Singapore	Hantu	Local
FISH0642	Cluster4944	Cluster4944	Cluster4944	Cluster4944	Cluster4944	Animalia	Chordata	Actinopterygii	Gobiiformes	Gobiidae	Acentrogobius moloanus	Acentrogobius	moloanus	Barcheek Amoya	Singapore	Tuas	NCBI
FISH0994	Cluster4944	Cluster4944	Cluster4944	Cluster4944	Cluster4944	Animalia	Chordata	Actinopterygii	Gobiiformes	Gobiidae	Acentrogobius moloanus	Acentrogobius	moloanus	Barcheek Amoya	Singapore	Tuas	NCBI
FISH1544	Cluster4944	Cluster4944	Cluster4944	Cluster4944	Cluster4944	Animalia	Chordata	Actinopterygii	Gobiiformes	Gobiidae	Acentrogobius moloanus	Acentrogobius	moloanus	Barcheek Amoya	Singapore	Hantu	NCBI
FISH2623	Cluster4944	Cluster4944	Cluster4944	Cluster4944	Cluster4944	Animalia	Chordata	Actinopterygii	Gobiiformes	Gobiidae	Acentrogobius moloanus	Acentrogobius	moloanus	Barcheek Amoya	Singapore	Changi	NCBI
FISH1154	Cluster4950	Cluster4950	Cluster4950	Cluster4950	Cluster4950	Animalia	Chordata	Actinopterygii	Kurtiformes	Apogonidae	Nectamia savayensis	Nectamia	savayensis	Samoan cardinalfish	Singapore	Hantu	NCBI
FISH1388	Cluster4950	Cluster4950	Cluster4950	Cluster4950	Cluster4950	Animalia	Chordata	Actinopterygii	Kurtiformes	Apogonidae	Nectamia savayensis	Nectamia	savayensis	Samoan cardinalfish	Singapore	Hantu	NCBI
FISH0087	Cluster4951	Cluster4951	Cluster4951	Cluster4951	Cluster4951	Animalia	Chordata	Actinopterygii	Perciformes	Platycephalidae	Sunagocia carbunculus	Sunagocia	carbunculus	Papillose flathead	Singapore	Tuas	NCBI
FISH0180	Cluster4951	Cluster4951	Cluster4951	Cluster4951	Cluster4951	Animalia	Chordata	Actinopterygii	Perciformes	Platycephalidae	Sunagocia carbunculus	Sunagocia	carbunculus	Papillose flathead	Singapore	Tuas	NCBI
FISH0999	Cluster4951	Cluster4951	Cluster4951	Cluster4951	Cluster4951	Animalia	Chordata	Actinopterygii	Perciformes	Platycephalidae	Sunagocia carbunculus	Sunagocia	carbunculus	Papillose flathead	Singapore	Tuas	NCBI
FISH1068	Cluster4951	Cluster4951	Cluster4951	Cluster4951	Cluster4951	Animalia	Chordata	Actinopterygii	Perciformes	Platycephalidae	Sunagocia carbunculus	Sunagocia	carbunculus	Papillose flathead	Singapore	Hantu	NCBI
FISH1335	Cluster4951	Cluster4951	Cluster4951	Cluster4951	Cluster4951	Animalia	Chordata	Actinopterygii	Perciformes	Platycephalidae	Sunagocia carbunculus	Sunagocia	carbunculus	Papillose flathead	Singapore	Hantu	NCBI
FISH1543	Cluster4951	Cluster4951	Cluster4951	Cluster4951	Cluster4951	Animalia	Chordata	Actinopterygii	Perciformes	Platycephalidae	Sunagocia carbunculus	Sunagocia	carbunculus	Papillose flathead	Singapore	Hantu	NCBI
FISH0516	Cluster5256	Cluster5256	Cluster5256	Cluster5256	Cluster4967	Animalia	Chordata	Actinopterygii	Mulliformes	Mullidae	Upeneus cf. sulphureus	Upeneus	cf. sulphureus	Sulphur goatfish	Singapore	Tuas	NCBI
FISH0647	Cluster5256	Cluster5256	Cluster5256	Cluster5256	Cluster4967	Animalia	Chordata	Actinopterygii	Mulliformes	Mullidae	Upeneus cf. sulphureus	Upeneus	cf. sulphureus	Sulphur goatfish	Singapore	Tuas	NCBI
FISH0671	Cluster5256	Cluster5256	Cluster5256	Cluster5256	Cluster4967	Animalia	Chordata	Actinopterygii	Mulliformes	Mullidae	Upeneus cf. sulphureus	Upeneus	cf. sulphureus	Sulphur goatfish	Singapore	Tuas	NCBI
FISH0653	Cluster4975	Cluster4975	Cluster4975	Cluster4975	Cluster4975	Animalia	Chordata	Actinopterygii	Gobiiformes	Gobiidae	Cryptocentrus caeruleomaculatus	Cryptocentrus	caeruleomaculatus	Blue-speckled prawn-goby	Singapore	Tuas	Local
FISH0692	Cluster4975	Cluster4975	Cluster4975	Cluster4975	Cluster4975	Animalia	Chordata	Actinopterygii	Gobiiformes	Gobiidae	Cryptocentrus caeruleomaculatus	Cryptocentrus	caeruleomaculatus	Blue-speckled prawn-goby	Singapore	Tuas	Local
FISH1288	Cluster4975	Cluster4975	Cluster4975	Cluster4975	Cluster4975	Animalia	Chordata	Actinopterygii	Gobiiformes	Gobiidae	Cryptocentrus caeruleomaculatus	Cryptocentrus	caeruleomaculatus	Blue-speckled prawn-goby	Singapore	Hantu	Local
FISH1474	Cluster4975	Cluster4975	Cluster4975	Cluster4975	Cluster4975	Animalia	Chordata	Actinopterygii	Gobiiformes	Gobiidae	Cryptocentrus caeruleomaculatus	Cryptocentrus	caeruleomaculatus	Blue-speckled prawn-goby	Singapore	Hantu	Local
FISH1597	Cluster4975	Cluster4975	Cluster4975	Cluster4975	Cluster4975	Animalia	Chordata	Actinopterygii	Gobiiformes	Gobiidae	Cryptocentrus caeruleomaculatus	Cryptocentrus	caeruleomaculatus	Blue-speckled prawn-goby	Singapore	Hantu	Local
FISH1619	Cluster4975	Cluster4975	Cluster4975	Cluster4975	Cluster4975	Animalia	Chordata	Actinopterygii	Gobiiformes	Gobiidae	Cryptocentrus caeruleomaculatus	Cryptocentrus	caeruleomaculatus	Blue-speckled prawn-goby	Singapore	Hantu	Local
FISH1681	Cluster4975	Cluster4975	Cluster4975	Cluster4975	Cluster4975	Animalia	Chordata	Actinopterygii	Gobiiformes	Gobiidae	Cryptocentrus caeruleomaculatus	Cryptocentrus	caeruleomaculatus	Blue-speckled prawn-goby	Singapore	Hantu	Local
FISH1761	Cluster4975	Cluster4975	Cluster4975	Cluster4975	Cluster4975	Animalia	Chordata	Actinopterygii	Gobiiformes	Gobiidae	Cryptocentrus caeruleomaculatus	Cryptocentrus	caeruleomaculatus	Blue-speckled prawn-goby	Singapore	Hantu	Local
FISH1797	Cluster4975	Cluster4975	Cluster4975	Cluster4975	Cluster4975	Animalia	Chordata	Actinopterygii	Gobiiformes	Gobiidae	Cryptocentrus caeruleomaculatus	Cryptocentrus	caeruleomaculatus	Blue-speckled prawn-goby	Singapore	Hantu	Local
FISH0870	Cluster4980	Cluster4980	Cluster4980	Cluster4980	Cluster4980	Animalia	Chordata	Actinopterygii	Gobiiformes	Gobiidae	Favonigobius opalescens	Favonigobius	opalescens	Opalescent sand-goby	Singapore	Tuas	Local
FISH0988	Cluster4980	Cluster4980	Cluster4980	Cluster4980	Cluster4980	Animalia	Chordata	Actinopterygii	Gobiiformes	Gobiidae	Favonigobius opalescens	Favonigobius	opalescens	Opalescent sand-goby	Singapore	Tuas	Local
FISH1014	Cluster4980	Cluster4980	Cluster4980	Cluster4980	Cluster4980	Animalia	Chordata	Actinopterygii	Gobiiformes	Gobiidae	Favonigobius opalescens	Favonigobius	opalescens	Opalescent sand-goby	Singapore	Tuas	Local
FISH1016	Cluster4980	Cluster4980	Cluster4980	Cluster4980	Cluster4980	Animalia	Chordata	Actinopterygii	Gobiiformes	Gobiidae	Favonigobius opalescens	Favonigobius	opalescens	Opalescent sand-goby	Singapore	Tuas	Local
FISH1053	Cluster4980	Cluster4980	Cluster4980	Cluster4980	Cluster4980	Animalia	Chordata	Actinopterygii	Gobiiformes	Gobiidae	Favonigobius opalescens	Favonigobius	opalescens	Opalescent sand-goby	Singapore	Hantu	Local
FISH1383	Cluster4980	Cluster4980	Cluster4980	Cluster4980	Cluster4980	Animalia	Chordata	Actinopterygii	Gobiiformes	Gobiidae	Favonigobius opalescens	Favonigobius	opalescens	Opalescent sand-goby	Singapore	Hantu	Local
FISH1465	Cluster4980	Cluster4980	Cluster4980	Cluster4980	Cluster4980	Animalia	Chordata	Actinopterygii	Gobiiformes	Gobiidae	Favonigobius opalescens	Favonigobius	opalescens	Opalescent sand-goby	Singapore	Hantu	Local
FISH2226	Cluster4980	Cluster4980	Cluster4980	Cluster4980	Cluster4980	Animalia	Chordata	Actinopterygii	Gobiiformes	Gobiidae	Favonigobius opalescens	Favonigobius	opalescens	Opalescent sand-goby	Singapore	Sisters	Local
FISH0107	Cluster4983	Cluster4983	Cluster4983	Cluster4983	Cluster4983	Animalia	Chordata	Actinopterygii	Kurtiformes	Apogonidae	Ostorhinchus sp.	Ostorhinchus	sp.	Cardinalfishes	Singapore	Tuas	NCBI
FISH0651	Cluster4983	Cluster4983	Cluster4983	Cluster4983	Cluster4983	Animalia	Chordata	Actinopterygii	Kurtiformes	Apogonidae	Ostorhinchus sp.	Ostorhinchus	sp.	Cardinalfishes	Singapore	Tuas	NCBI
FISH0779	Cluster4983	Cluster4983	Cluster4983	Cluster4983	Cluster4983	Animalia	Chordata	Actinopterygii	Kurtiformes	Apogonidae	Ostorhinchus sp.	Ostorhinchus	sp.	Cardinalfishes	Singapore	Tuas	NCBI
FISH0795	Cluster4983	Cluster4983	Cluster4983	Cluster4983	Cluster4983	Animalia	Chordata	Actinopterygii	Kurtiformes	Apogonidae	Ostorhinchus sp.	Ostorhinchus	sp.	Cardinalfishes	Singapore	Tuas	NCBI
FISH1028	Cluster4983	Cluster4983	Cluster4983	Cluster4983	Cluster4983	Animalia	Chordata	Actinopterygii	Kurtiformes	Apogonidae	Ostorhinchus sp.	Ostorhinchus	sp.	Cardinalfishes	Singapore	Hantu	NCBI
FISH1346	Cluster4983	Cluster4983	Cluster4983	Cluster4983	Cluster4983	Animalia	Chordata	Actinopterygii	Kurtiformes	Apogonidae	Ostorhinchus sp.	Ostorhinchus	sp.	Cardinalfishes	Singapore	Hantu	NCBI
FISH1514	Cluster4983	Cluster4983	Cluster4983	Cluster4983	Cluster4983	Animalia	Chordata	Actinopterygii	Kurtiformes	Apogonidae	Ostorhinchus sp.	Ostorhinchus	sp.	Cardinalfishes	Singapore	Hantu	NCBI
FISH1577	Cluster4983	Cluster4983	Cluster4983	Cluster4983	Cluster4983	Animalia	Chordata	Actinopterygii	Kurtiformes	Apogonidae	Ostorhinchus sp.	Ostorhinchus	sp.	Cardinalfishes	Singapore	Hantu	NCBI
FISH1927	Cluster4983	Cluster4983	Cluster4983	Cluster4983	Cluster4983	Animalia	Chordata	Actinopterygii	Kurtiformes	Apogonidae	Ostorhinchus sp.	Ostorhinchus	sp.	Cardinalfishes	Singapore	Hantu	NCBI
FISH1973	Cluster4983	Cluster4983	Cluster4983	Cluster4983	Cluster4983	Animalia	Chordata	Actinopterygii	Kurtiformes	Apogonidae	Ostorhinchus sp.	Ostorhinchus	sp.	Cardinalfishes	Singapore	Sisters	NCBI
FISH2030	Cluster4983	Cluster4983	Cluster4983	Cluster4983	Cluster4983	Animalia	Chordata	Actinopterygii	Kurtiformes	Apogonidae	Ostorhinchus sp.	Ostorhinchus	sp.	Cardinalfishes	Singapore	Sisters	NCBI
FISH2041	Cluster4983	Cluster4983	Cluster4983	Cluster4983	Cluster4983	Animalia	Chordata	Actinopterygii	Kurtiformes	Apogonidae	Ostorhinchus sp.	Ostorhinchus	sp.	Cardinalfishes	Singapore	Sisters	NCBI
FISH2053	Cluster4983	Cluster4983	Cluster4983	Cluster4983	Cluster4983	Animalia	Chordata	Actinopterygii	Kurtiformes	Apogonidae	Ostorhinchus sp.	Ostorhinchus	sp.	Cardinalfishes	Singapore	Sisters	NCBI
FISH2061	Cluster4983	Cluster4983	Cluster4983	Cluster4983	Cluster4983	Animalia	Chordata	Actinopterygii	Kurtiformes	Apogonidae	Ostorhinchus sp.	Ostorhinchus	sp.	Cardinalfishes	Singapore	Sisters	NCBI
FISH2094	Cluster4983	Cluster4983	Cluster4983	Cluster4983	Cluster4983	Animalia	Chordata	Actinopterygii	Kurtiformes	Apogonidae	Ostorhinchus sp.	Ostorhinchus	sp.	Cardinalfishes	Singapore	Sisters	NCBI
FISH2112	Cluster4983	Cluster4983	Cluster4983	Cluster4983	Cluster4983	Animalia	Chordata	Actinopterygii	Kurtiformes	Apogonidae	Ostorhinchus sp.	Ostorhinchus	sp.	Cardinalfishes	Singapore	Sisters	NCBI
FISH2120	Cluster4983	Cluster4983	Cluster4983	Cluster4983	Cluster4983	Animalia	Chordata	Actinopterygii	Kurtiformes	Apogonidae	Ostorhinchus sp.	Ostorhinchus	sp.	Cardinalfishes	Singapore	Sisters	NCBI
FISH2148	Cluster4983	Cluster4983	Cluster4983	Cluster4983	Cluster4983	Animalia	Chordata	Actinopterygii	Kurtiformes	Apogonidae	Ostorhinchus sp.	Ostorhinchus	sp.	Cardinalfishes	Singapore	Sisters	NCBI
FISH2171	Cluster4983	Cluster4983	Cluster4983	Cluster4983	Cluster4983	Animalia	Chordata	Actinopterygii	Kurtiformes	Apogonidae	Ostorhinchus sp.	Ostorhinchus	sp.	Cardinalfishes	Singapore	Sisters	NCBI
FISH2184	Cluster4983	Cluster4983	Cluster4983	Cluster4983	Cluster4983	Animalia	Chordata	Actinopterygii	Kurtiformes	Apogonidae	Ostorhinchus sp.	Ostorhinchus	sp.	Cardinalfishes	Singapore	Sisters	NCBI
FISH2196	Cluster4983	Cluster4983	Cluster4983	Cluster4983	Cluster4983	Animalia	Chordata	Actinopterygii	Kurtiformes	Apogonidae	Ostorhinchus sp.	Ostorhinchus	sp.	Cardinalfishes	Singapore	Sisters	NCBI
FISH2215	Cluster4983	Cluster4983	Cluster4983	Cluster4983	Cluster4983	Animalia	Chordata	Actinopterygii	Kurtiformes	Apogonidae	Ostorhinchus sp.	Ostorhinchus	sp.	Cardinalfishes	Singapore	Sisters	NCBI
FISH2275	Cluster4983	Cluster4983	Cluster4983	Cluster4983	Cluster4983	Animalia	Chordata	Actinopterygii	Kurtiformes	Apogonidae	Ostorhinchus sp.	Ostorhinchus	sp.	Cardinalfishes	Singapore	Tuas	NCBI
FISH2281	Cluster4983	Cluster4983	Cluster4983	Cluster4983	Cluster4983	Animalia	Chordata	Actinopterygii	Kurtiformes	Apogonidae	Ostorhinchus sp.	Ostorhinchus	sp.	Cardinalfishes	Singapore	Hantu	NCBI
FISH2293	Cluster4983	Cluster4983	Cluster4983	Cluster4983	Cluster4983	Animalia	Chordata	Actinopterygii	Kurtiformes	Apogonidae	Ostorhinchus sp.	Ostorhinchus	sp.	Cardinalfishes	Singapore	Changi	NCBI
FISH2336	Cluster4983	Cluster4983	Cluster4983	Cluster4983	Cluster4983	Animalia	Chordata	Actinopterygii	Kurtiformes	Apogonidae	Ostorhinchus sp.	Ostorhinchus	sp.	Cardinalfishes	Singapore	Changi	NCBI
FISH2351	Cluster4983	Cluster4983	Cluster4983	Cluster4983	Cluster4983	Animalia	Chordata	Actinopterygii	Kurtiformes	Apogonidae	Ostorhinchus sp.	Ostorhinchus	sp.	Cardinalfishes	Singapore	Changi	NCBI
FISH2353	Cluster4983	Cluster4983	Cluster4983	Cluster4983	Cluster4983	Animalia	Chordata	Actinopterygii	Kurtiformes	Apogonidae	Ostorhinchus sp.	Ostorhinchus	sp.	Cardinalfishes	Singapore	Changi	NCBI
FISH2388	Cluster4983	Cluster4983	Cluster4983	Cluster4983	Cluster4983	Animalia	Chordata	Actinopterygii	Kurtiformes	Apogonidae	Ostorhinchus sp.	Ostorhinchus	sp.	Cardinalfishes	Singapore	Changi	NCBI
FISH2419	Cluster4983	Cluster4983	Cluster4983	Cluster4983	Cluster4983	Animalia	Chordata	Actinopterygii	Kurtiformes	Apogonidae	Ostorhinchus sp.	Ostorhinchus	sp.	Cardinalfishes	Singapore	Changi	NCBI
FISH2475	Cluster4983	Cluster4983	Cluster4983	Cluster4983	Cluster4983	Animalia	Chordata	Actinopterygii	Kurtiformes	Apogonidae	Ostorhinchus sp.	Ostorhinchus	sp.	Cardinalfishes	Singapore	Changi	NCBI
FISH2607	Cluster4983	Cluster4983	Cluster4983	Cluster4983	Cluster4983	Animalia	Chordata	Actinopterygii	Kurtiformes	Apogonidae	Ostorhinchus sp.	Ostorhinchus	sp.	Cardinalfishes	Singapore	Changi	NCBI
FISH2703	Cluster4983	Cluster4983	Cluster4983	Cluster4983	Cluster4983	Animalia	Chordata	Actinopterygii	Kurtiformes	Apogonidae	Ostorhinchus sp.	Ostorhinchus	sp.	Cardinalfishes	Singapore	Changi	NCBI
FISH2717	Cluster4983	Cluster4983	Cluster4983	Cluster4983	Cluster4983	Animalia	Chordata	Actinopterygii	Kurtiformes	Apogonidae	Ostorhinchus sp.	Ostorhinchus	sp.	Cardinalfishes	Singapore	Changi	NCBI
FISH2907	Cluster4983	Cluster4983	Cluster4983	Cluster4983	Cluster4983	Animalia	Chordata	Actinopterygii	Kurtiformes	Apogonidae	Ostorhinchus sp.	Ostorhinchus	sp.	Cardinalfishes	Singapore	Changi	NCBI
FISH3086	Cluster4983	Cluster4983	Cluster4983	Cluster4983	Cluster4983	Animalia	Chordata	Actinopterygii	Kurtiformes	Apogonidae	Ostorhinchus sp.	Ostorhinchus	sp.	Cardinalfishes	Singapore	Changi	NCBI
FISH3104	Cluster4983	Cluster4983	Cluster4983	Cluster4983	Cluster4983	Animalia	Chordata	Actinopterygii	Kurtiformes	Apogonidae	Ostorhinchus sp.	Ostorhinchus	sp.	Cardinalfishes	Singapore	Changi	NCBI
FISH3165	Cluster4983	Cluster4983	Cluster4983	Cluster4983	Cluster4983	Animalia	Chordata	Actinopterygii	Kurtiformes	Apogonidae	Ostorhinchus sp.	Ostorhinchus	sp.	Cardinalfishes	Singapore	Hantu	NCBI
FISH3177	Cluster4983	Cluster4983	Cluster4983	Cluster4983	Cluster4983	Animalia	Chordata	Actinopterygii	Kurtiformes	Apogonidae	Ostorhinchus sp.	Ostorhinchus	sp.	Cardinalfishes	Singapore	Hantu	NCBI
FISH0131	Cluster4987	Cluster4987	Cluster4987	Cluster4987	Cluster4987	Animalia	Chordata	Actinopterygii	Eupercaria incertae sedis	Gerreidae	Gerres erythrourus	Gerres	erythrourus	Deep-bodies mojarra	Singapore	Tuas	NCBI
FISH0468	Cluster4987	Cluster4987	Cluster4987	Cluster4987	Cluster4987	Animalia	Chordata	Actinopterygii	Eupercaria incertae sedis	Gerreidae	Gerres erythrourus	Gerres	erythrourus	Deep-bodies mojarra	Singapore	Tuas	NCBI
FISH1082	Cluster4987	Cluster4987	Cluster4987	Cluster4987	Cluster4987	Animalia	Chordata	Actinopterygii	Eupercaria incertae sedis	Gerreidae	Gerres erythrourus	Gerres	erythrourus	Deep-bodies mojarra	Singapore	Hantu	NCBI
FISH2262	Cluster4987	Cluster4987	Cluster4987	Cluster4987	Cluster4987	Animalia	Chordata	Actinopterygii	Eupercaria incertae sedis	Gerreidae	Gerres erythrourus	Gerres	erythrourus	Deep-bodies mojarra	Singapore	Tuas	NCBI
FISH2580	Cluster4987	Cluster4987	Cluster4987	Cluster4987	Cluster4987	Animalia	Chordata	Actinopterygii	Eupercaria incertae sedis	Gerreidae	Gerres erythrourus	Gerres	erythrourus	Deep-bodies mojarra	Singapore	Changi	NCBI
FISH2917	Cluster4987	Cluster4987	Cluster4987	Cluster4987	Cluster4987	Animalia	Chordata	Actinopterygii	Eupercaria incertae sedis	Gerreidae	Gerres erythrourus	Gerres	erythrourus	Deep-bodies mojarra	Singapore	Changi	NCBI
FISH3022	Cluster4987	Cluster4987	Cluster4987	Cluster4987	Cluster4987	Animalia	Chordata	Actinopterygii	Eupercaria incertae sedis	Gerreidae	Gerres erythrourus	Gerres	erythrourus	Deep-bodies mojarra	Singapore	Changi	NCBI
FISH0684	Cluster4988	Cluster4988	Cluster4988	Cluster4988	Cluster4988	Animalia	Chordata	Actinopterygii	Gobiiformes	Gobiidae	Trypauchen vagina	Trypauchen	vagina	Burrowing goby	Singapore	Tuas	NCBI
FISH1756	Cluster4988	Cluster4988	Cluster4988	Cluster4988	Cluster4988	Animalia	Chordata	Actinopterygii	Gobiiformes	Gobiidae	Trypauchen vagina	Trypauchen	vagina	Burrowing goby	Singapore	Hantu	NCBI
FISH2556	Cluster4988	Cluster4988	Cluster4988	Cluster4988	Cluster4988	Animalia	Chordata	Actinopterygii	Gobiiformes	Gobiidae	Trypauchen vagina	Trypauchen	vagina	Burrowing goby	Singapore	Changi	NCBI
FISH2633	Cluster4988	Cluster4988	Cluster4988	Cluster4988	Cluster4988	Animalia	Chordata	Actinopterygii	Gobiiformes	Gobiidae	Trypauchen vagina	Trypauchen	vagina	Burrowing goby	Singapore	Changi	NCBI
FISH2702	Cluster4988	Cluster4988	Cluster4988	Cluster4988	Cluster4988	Animalia	Chordata	Actinopterygii	Gobiiformes	Gobiidae	Trypauchen vagina	Trypauchen	vagina	Burrowing goby	Singapore	Changi	NCBI
FISH2807	Cluster4988	Cluster4988	Cluster4988	Cluster4988	Cluster4988	Animalia	Chordata	Actinopterygii	Gobiiformes	Gobiidae	Trypauchen vagina	Trypauchen	vagina	Burrowing goby	Singapore	Changi	NCBI
FISH0381	Cluster4989	Cluster4989	Cluster4989	Cluster4989	Cluster4989	Animalia	Chordata	Actinopterygii	Pleuronectiformes	Bothidae	Arnoglossus tenuis	Arnoglossus	tenuis	Dwarf lefteye flounder	Singapore	Tuas	NCBI
FISH0691	Cluster4989	Cluster4989	Cluster4989	Cluster4989	Cluster4989	Animalia	Chordata	Actinopterygii	Pleuronectiformes	Bothidae	Arnoglossus tenuis	Arnoglossus	tenuis	Dwarf lefteye flounder	Singapore	Tuas	NCBI
FISH2131	Cluster4989	Cluster4989	Cluster4989	Cluster4989	Cluster4989	Animalia	Chordata	Actinopterygii	Pleuronectiformes	Bothidae	Arnoglossus tenuis	Arnoglossus	tenuis	Dwarf lefteye flounder	Singapore	Sisters	NCBI
FISH0898	Cluster4990	Cluster4990	Cluster4990	Cluster4990	Cluster4990	Animalia	Chordata	Actinopterygii	Gobiiformes	Butidae	Butis koilomatodon	Butis	koilomatodon	Mudsleeper	Singapore	Tuas	NCBI
FISH1182	Cluster4990	Cluster4990	Cluster4990	Cluster4990	Cluster4990	Animalia	Chordata	Actinopterygii	Gobiiformes	Butidae	Butis koilomatodon	Butis	koilomatodon	Mudsleeper	Singapore	Hantu	NCBI
FISH2340	Cluster4990	Cluster4990	Cluster4990	Cluster4990	Cluster4990	Animalia	Chordata	Actinopterygii	Gobiiformes	Butidae	Butis koilomatodon	Butis	koilomatodon	Mudsleeper	Singapore	Changi	NCBI
FISH2433	Cluster4990	Cluster4990	Cluster4990	Cluster4990	Cluster4990	Animalia	Chordata	Actinopterygii	Gobiiformes	Butidae	Butis koilomatodon	Butis	koilomatodon	Mudsleeper	Singapore	Changi	NCBI
FISH2540	Cluster4990	Cluster4990	Cluster4990	Cluster4990	Cluster4990	Animalia	Chordata	Actinopterygii	Gobiiformes	Butidae	Butis koilomatodon	Butis	koilomatodon	Mudsleeper	Singapore	Changi	NCBI
FISH2573	Cluster4990	Cluster4990	Cluster4990	Cluster4990	Cluster4990	Animalia	Chordata	Actinopterygii	Gobiiformes	Butidae	Butis koilomatodon	Butis	koilomatodon	Mudsleeper	Singapore	Changi	NCBI
FISH2587	Cluster4990	Cluster4990	Cluster4990	Cluster4990	Cluster4990	Animalia	Chordata	Actinopterygii	Gobiiformes	Butidae	Butis koilomatodon	Butis	koilomatodon	Mudsleeper	Singapore	Changi	NCBI
FISH2645	Cluster4990	Cluster4990	Cluster4990	Cluster4990	Cluster4990	Animalia	Chordata	Actinopterygii	Gobiiformes	Butidae	Butis koilomatodon	Butis	koilomatodon	Mudsleeper	Singapore	Changi	NCBI
FISH2739	Cluster4990	Cluster4990	Cluster4990	Cluster4990	Cluster4990	Animalia	Chordata	Actinopterygii	Gobiiformes	Butidae	Butis koilomatodon	Butis	koilomatodon	Mudsleeper	Singapore	Changi	NCBI
FISH2741	Cluster4990	Cluster4990	Cluster4990	Cluster4990	Cluster4990	Animalia	Chordata	Actinopterygii	Gobiiformes	Butidae	Butis koilomatodon	Butis	koilomatodon	Mudsleeper	Singapore	Changi	NCBI
FISH2815	Cluster4990	Cluster4990	Cluster4990	Cluster4990	Cluster4990	Animalia	Chordata	Actinopterygii	Gobiiformes	Butidae	Butis koilomatodon	Butis	koilomatodon	Mudsleeper	Singapore	Changi	NCBI
FISH2889	Cluster4990	Cluster4990	Cluster4990	Cluster4990	Cluster4990	Animalia	Chordata	Actinopterygii	Gobiiformes	Butidae	Butis koilomatodon	Butis	koilomatodon	Mudsleeper	Singapore	Changi	NCBI
FISH2901	Cluster4990	Cluster4990	Cluster4990	Cluster4990	Cluster4990	Animalia	Chordata	Actinopterygii	Gobiiformes	Butidae	Butis koilomatodon	Butis	koilomatodon	Mudsleeper	Singapore	Changi	NCBI
FISH2903	Cluster4990	Cluster4990	Cluster4990	Cluster4990	Cluster4990	Animalia	Chordata	Actinopterygii	Gobiiformes	Butidae	Butis koilomatodon	Butis	koilomatodon	Mudsleeper	Singapore	Changi	NCBI
FISH2954	Cluster4990	Cluster4990	Cluster4990	Cluster4990	Cluster4990	Animalia	Chordata	Actinopterygii	Gobiiformes	Butidae	Butis koilomatodon	Butis	koilomatodon	Mudsleeper	Singapore	Changi	NCBI
FISH2960	Cluster4990	Cluster4990	Cluster4990	Cluster4990	Cluster4990	Animalia	Chordata	Actinopterygii	Gobiiformes	Butidae	Butis koilomatodon	Butis	koilomatodon	Mudsleeper	Singapore	Changi	NCBI
FISH2984	Cluster4990	Cluster4990	Cluster4990	Cluster4990	Cluster4990	Animalia	Chordata	Actinopterygii	Gobiiformes	Butidae	Butis koilomatodon	Butis	koilomatodon	Mudsleeper	Singapore	Changi	NCBI
FISH3045	Cluster4990	Cluster4990	Cluster4990	Cluster4990	Cluster4990	Animalia	Chordata	Actinopterygii	Gobiiformes	Butidae	Butis koilomatodon	Butis	koilomatodon	Mudsleeper	Singapore	Changi	NCBI
FISH3115	Cluster4990	Cluster4990	Cluster4990	Cluster4990	Cluster4990	Animalia	Chordata	Actinopterygii	Gobiiformes	Butidae	Butis koilomatodon	Butis	koilomatodon	Mudsleeper	Singapore	Changi	NCBI
FISH3133	Cluster4990	Cluster4990	Cluster4990	Cluster4990	Cluster4990	Animalia	Chordata	Actinopterygii	Gobiiformes	Butidae	Butis koilomatodon	Butis	koilomatodon	Mudsleeper	Singapore	Changi	NCBI
FISH3195	Cluster4990	Cluster4990	Cluster4990	Cluster4990	Cluster4990	Animalia	Chordata	Actinopterygii	Gobiiformes	Butidae	Butis koilomatodon	Butis	koilomatodon	Mudsleeper	Singapore	Changi	NCBI
FISH0175	Cluster4998	Cluster4998	Cluster4998	Cluster4998	Cluster4998	Animalia	Chordata	Actinopterygii	Gobiiformes	Gobiidae	Acentrogobius sp2	Acentrogobius	sp2		Singapore	Tuas	Local
FISH0228	Cluster4998	Cluster4998	Cluster4998	Cluster4998	Cluster4998	Animalia	Chordata	Actinopterygii	Gobiiformes	Gobiidae	Acentrogobius sp2	Acentrogobius	sp2		Singapore	Tuas	Local
FISH0739	Cluster4998	Cluster4998	Cluster4998	Cluster4998	Cluster4998	Animalia	Chordata	Actinopterygii	Gobiiformes	Gobiidae	Acentrogobius sp2	Acentrogobius	sp2		Singapore	Tuas	Local
FISH0748	Cluster4998	Cluster4998	Cluster4998	Cluster4998	Cluster4998	Animalia	Chordata	Actinopterygii	Gobiiformes	Gobiidae	Acentrogobius sp2	Acentrogobius	sp2		Singapore	Tuas	Local
FISH0867	Cluster4998	Cluster4998	Cluster4998	Cluster4998	Cluster4998	Animalia	Chordata	Actinopterygii	Gobiiformes	Gobiidae	Acentrogobius sp2	Acentrogobius	sp2		Singapore	Tuas	Local
FISH1100	Cluster4998	Cluster4998	Cluster4998	Cluster4998	Cluster4998	Animalia	Chordata	Actinopterygii	Gobiiformes	Gobiidae	Acentrogobius sp2	Acentrogobius	sp2		Singapore	Hantu	Local
FISH1137	Cluster4998	Cluster4998	Cluster4998	Cluster4998	Cluster4998	Animalia	Chordata	Actinopterygii	Gobiiformes	Gobiidae	Acentrogobius sp2	Acentrogobius	sp2		Singapore	Hantu	Local
FISH1456	Cluster4998	Cluster4998	Cluster4998	Cluster4998	Cluster4998	Animalia	Chordata	Actinopterygii	Gobiiformes	Gobiidae	Acentrogobius sp2	Acentrogobius	sp2		Singapore	Hantu	Local
FISH1690	Cluster4998	Cluster4998	Cluster4998	Cluster4998	Cluster4998	Animalia	Chordata	Actinopterygii	Gobiiformes	Gobiidae	Acentrogobius sp2	Acentrogobius	sp2		Singapore	Hantu	Local
FISH1748	Cluster4998	Cluster4998	Cluster4998	Cluster4998	Cluster4998	Animalia	Chordata	Actinopterygii	Gobiiformes	Gobiidae	Acentrogobius sp2	Acentrogobius	sp2		Singapore	Hantu	Local
FISH2059	Cluster4998	Cluster4998	Cluster4998	Cluster4998	Cluster4998	Animalia	Chordata	Actinopterygii	Gobiiformes	Gobiidae	Acentrogobius sp2	Acentrogobius	sp2		Singapore	Sisters	Local
FISH2331	Cluster4998	Cluster4998	Cluster4998	Cluster4998	Cluster4998	Animalia	Chordata	Actinopterygii	Gobiiformes	Gobiidae	Acentrogobius sp2	Acentrogobius	sp2		Singapore	Changi	Local
FISH3042	Cluster4998	Cluster4998	Cluster4998	Cluster4998	Cluster4998	Animalia	Chordata	Actinopterygii	Gobiiformes	Gobiidae	Acentrogobius sp2	Acentrogobius	sp2		Singapore	Changi	Local
FISH3070	Cluster4998	Cluster4998	Cluster4998	Cluster4998	Cluster4998	Animalia	Chordata	Actinopterygii	Gobiiformes	Gobiidae	Acentrogobius sp2	Acentrogobius	sp2		Singapore	Changi	Local
FISH0289	Cluster5007	Cluster5007	Cluster5007	Cluster5007	Cluster5007	Animalia	Chordata	Actinopterygii	Carangiformes	Carangidae	Alepes sp.	Alepes	sp.	Scads	Singapore	Tuas	Conservative
FISH1085	Cluster5007	Cluster5007	Cluster5007	Cluster5007	Cluster5007	Animalia	Chordata	Actinopterygii	Carangiformes	Carangidae	Alepes sp.	Alepes	sp.	Scads	Singapore	Hantu	Conservative
FISH1285	Cluster5007	Cluster5007	Cluster5007	Cluster5007	Cluster5007	Animalia	Chordata	Actinopterygii	Carangiformes	Carangidae	Alepes sp.	Alepes	sp.	Scads	Singapore	Hantu	Conservative
FISH1958	Cluster5007	Cluster5007	Cluster5007	Cluster5007	Cluster5007	Animalia	Chordata	Actinopterygii	Carangiformes	Carangidae	Alepes sp.	Alepes	sp.	Scads	Singapore	Hantu	Conservative
FISH0659	Cluster5010	Cluster5010	Cluster5010	Cluster5010	Cluster5010	Animalia	Chordata	Actinopterygii	Gobiiformes	Gobiidae	Arcygobius baliurus	Arcygobius	baliurus	Isthmus goby	Singapore	Tuas	NCBI
FISH0781	Cluster5010	Cluster5010	Cluster5010	Cluster5010	Cluster5010	Animalia	Chordata	Actinopterygii	Gobiiformes	Gobiidae	Arcygobius baliurus	Arcygobius	baliurus	Isthmus goby	Singapore	Tuas	NCBI
FISH0913	Cluster5010	Cluster5010	Cluster5010	Cluster5010	Cluster5010	Animalia	Chordata	Actinopterygii	Gobiiformes	Gobiidae	Arcygobius baliurus	Arcygobius	baliurus	Isthmus goby	Singapore	Tuas	NCBI
FISH0940	Cluster5010	Cluster5010	Cluster5010	Cluster5010	Cluster5010	Animalia	Chordata	Actinopterygii	Gobiiformes	Gobiidae	Arcygobius baliurus	Arcygobius	baliurus	Isthmus goby	Singapore	Tuas	NCBI
FISH1946	Cluster5010	Cluster5010	Cluster5010	Cluster5010	Cluster5010	Animalia	Chordata	Actinopterygii	Gobiiformes	Gobiidae	Arcygobius baliurus	Arcygobius	baliurus	Isthmus goby	Singapore	Hantu	NCBI
FISH2265	Cluster5010	Cluster5010	Cluster5010	Cluster5010	Cluster5010	Animalia	Chordata	Actinopterygii	Gobiiformes	Gobiidae	Arcygobius baliurus	Arcygobius	baliurus	Isthmus goby	Singapore	Tuas	NCBI
FISH2291	Cluster5010	Cluster5010	Cluster5010	Cluster5010	Cluster5010	Animalia	Chordata	Actinopterygii	Gobiiformes	Gobiidae	Arcygobius baliurus	Arcygobius	baliurus	Isthmus goby	Singapore	Changi	NCBI
FISH2300	Cluster5010	Cluster5010	Cluster5010	Cluster5010	Cluster5010	Animalia	Chordata	Actinopterygii	Gobiiformes	Gobiidae	Arcygobius baliurus	Arcygobius	baliurus	Isthmus goby	Singapore	Changi	NCBI
FISH2414	Cluster5010	Cluster5010	Cluster5010	Cluster5010	Cluster5010	Animalia	Chordata	Actinopterygii	Gobiiformes	Gobiidae	Arcygobius baliurus	Arcygobius	baliurus	Isthmus goby	Singapore	Changi	NCBI
FISH2430	Cluster5010	Cluster5010	Cluster5010	Cluster5010	Cluster5010	Animalia	Chordata	Actinopterygii	Gobiiformes	Gobiidae	Arcygobius baliurus	Arcygobius	baliurus	Isthmus goby	Singapore	Changi	NCBI
FISH2471	Cluster5010	Cluster5010	Cluster5010	Cluster5010	Cluster5010	Animalia	Chordata	Actinopterygii	Gobiiformes	Gobiidae	Arcygobius baliurus	Arcygobius	baliurus	Isthmus goby	Singapore	Changi	NCBI
FISH2541	Cluster5010	Cluster5010	Cluster5010	Cluster5010	Cluster5010	Animalia	Chordata	Actinopterygii	Gobiiformes	Gobiidae	Arcygobius baliurus	Arcygobius	baliurus	Isthmus goby	Singapore	Changi	NCBI
FISH2738	Cluster5010	Cluster5010	Cluster5010	Cluster5010	Cluster5010	Animalia	Chordata	Actinopterygii	Gobiiformes	Gobiidae	Arcygobius baliurus	Arcygobius	baliurus	Isthmus goby	Singapore	Changi	NCBI
FISH2802	Cluster5010	Cluster5010	Cluster5010	Cluster5010	Cluster5010	Animalia	Chordata	Actinopterygii	Gobiiformes	Gobiidae	Arcygobius baliurus	Arcygobius	baliurus	Isthmus goby	Singapore	Changi	NCBI
FISH2811	Cluster5010	Cluster5010	Cluster5010	Cluster5010	Cluster5010	Animalia	Chordata	Actinopterygii	Gobiiformes	Gobiidae	Arcygobius baliurus	Arcygobius	baliurus	Isthmus goby	Singapore	Changi	NCBI
FISH2826	Cluster5010	Cluster5010	Cluster5010	Cluster5010	Cluster5010	Animalia	Chordata	Actinopterygii	Gobiiformes	Gobiidae	Arcygobius baliurus	Arcygobius	baliurus	Isthmus goby	Singapore	Changi	NCBI
FISH2827	Cluster5010	Cluster5010	Cluster5010	Cluster5010	Cluster5010	Animalia	Chordata	Actinopterygii	Gobiiformes	Gobiidae	Arcygobius baliurus	Arcygobius	baliurus	Isthmus goby	Singapore	Changi	NCBI
FISH2842	Cluster5010	Cluster5010	Cluster5010	Cluster5010	Cluster5010	Animalia	Chordata	Actinopterygii	Gobiiformes	Gobiidae	Arcygobius baliurus	Arcygobius	baliurus	Isthmus goby	Singapore	Changi	NCBI
FISH2916	Cluster5010	Cluster5010	Cluster5010	Cluster5010	Cluster5010	Animalia	Chordata	Actinopterygii	Gobiiformes	Gobiidae	Arcygobius baliurus	Arcygobius	baliurus	Isthmus goby	Singapore	Changi	NCBI
FISH2989	Cluster5010	Cluster5010	Cluster5010	Cluster5010	Cluster5010	Animalia	Chordata	Actinopterygii	Gobiiformes	Gobiidae	Arcygobius baliurus	Arcygobius	baliurus	Isthmus goby	Singapore	Changi	NCBI
FISH3011	Cluster5010	Cluster5010	Cluster5010	Cluster5010	Cluster5010	Animalia	Chordata	Actinopterygii	Gobiiformes	Gobiidae	Arcygobius baliurus	Arcygobius	baliurus	Isthmus goby	Singapore	Changi	NCBI
FISH3126	Cluster5010	Cluster5010	Cluster5010	Cluster5010	Cluster5010	Animalia	Chordata	Actinopterygii	Gobiiformes	Gobiidae	Arcygobius baliurus	Arcygobius	baliurus	Isthmus goby	Singapore	Changi	NCBI
FISH3198	Cluster5010	Cluster5010	Cluster5010	Cluster5010	Cluster5010	Animalia	Chordata	Actinopterygii	Gobiiformes	Gobiidae	Arcygobius baliurus	Arcygobius	baliurus	Isthmus goby	Singapore	Changi	NCBI
FISH0168	Cluster5015	Cluster5015	Cluster5015	Cluster5015	Cluster5015	Animalia	Chordata	Actinopterygii	Gobiiformes	Gobiidae	Istigobius sp1	Istigobius	sp1	Gobies	Singapore	Tuas	Local
FISH0288	Cluster5015	Cluster5015	Cluster5015	Cluster5015	Cluster5015	Animalia	Chordata	Actinopterygii	Gobiiformes	Gobiidae	Istigobius sp1	Istigobius	sp1	Gobies	Singapore	Tuas	Local
FISH0397	Cluster5015	Cluster5015	Cluster5015	Cluster5015	Cluster5015	Animalia	Chordata	Actinopterygii	Gobiiformes	Gobiidae	Istigobius sp1	Istigobius	sp1	Gobies	Singapore	Tuas	Local
FISH0420	Cluster5015	Cluster5015	Cluster5015	Cluster5015	Cluster5015	Animalia	Chordata	Actinopterygii	Gobiiformes	Gobiidae	Istigobius sp1	Istigobius	sp1	Gobies	Singapore	Tuas	Local
FISH0534	Cluster5015	Cluster5015	Cluster5015	Cluster5015	Cluster5015	Animalia	Chordata	Actinopterygii	Gobiiformes	Gobiidae	Istigobius sp1	Istigobius	sp1	Gobies	Singapore	Tuas	Local
FISH0597	Cluster5015	Cluster5015	Cluster5015	Cluster5015	Cluster5015	Animalia	Chordata	Actinopterygii	Gobiiformes	Gobiidae	Istigobius sp1	Istigobius	sp1	Gobies	Singapore	Tuas	Local
FISH0664	Cluster5015	Cluster5015	Cluster5015	Cluster5015	Cluster5015	Animalia	Chordata	Actinopterygii	Gobiiformes	Gobiidae	Istigobius sp1	Istigobius	sp1	Gobies	Singapore	Tuas	Local
FISH0813	Cluster5015	Cluster5015	Cluster5015	Cluster5015	Cluster5015	Animalia	Chordata	Actinopterygii	Gobiiformes	Gobiidae	Istigobius sp1	Istigobius	sp1	Gobies	Singapore	Tuas	Local
FISH0958	Cluster5015	Cluster5015	Cluster5015	Cluster5015	Cluster5015	Animalia	Chordata	Actinopterygii	Gobiiformes	Gobiidae	Istigobius sp1	Istigobius	sp1	Gobies	Singapore	Tuas	Local
FISH1115	Cluster5015	Cluster5015	Cluster5015	Cluster5015	Cluster5015	Animalia	Chordata	Actinopterygii	Gobiiformes	Gobiidae	Istigobius sp1	Istigobius	sp1	Gobies	Singapore	Hantu	Local
FISH1131	Cluster5015	Cluster5015	Cluster5015	Cluster5015	Cluster5015	Animalia	Chordata	Actinopterygii	Gobiiformes	Gobiidae	Istigobius sp1	Istigobius	sp1	Gobies	Singapore	Hantu	Local
FISH1168	Cluster5015	Cluster5015	Cluster5015	Cluster5015	Cluster5015	Animalia	Chordata	Actinopterygii	Gobiiformes	Gobiidae	Istigobius sp1	Istigobius	sp1	Gobies	Singapore	Hantu	Local
FISH1239	Cluster5015	Cluster5015	Cluster5015	Cluster5015	Cluster5015	Animalia	Chordata	Actinopterygii	Gobiiformes	Gobiidae	Istigobius sp1	Istigobius	sp1	Gobies	Singapore	Hantu	Local
FISH1268	Cluster5015	Cluster5015	Cluster5015	Cluster5015	Cluster5015	Animalia	Chordata	Actinopterygii	Gobiiformes	Gobiidae	Istigobius sp1	Istigobius	sp1	Gobies	Singapore	Hantu	Local
FISH1284	Cluster5015	Cluster5015	Cluster5015	Cluster5015	Cluster5015	Animalia	Chordata	Actinopterygii	Gobiiformes	Gobiidae	Istigobius sp1	Istigobius	sp1	Gobies	Singapore	Hantu	Local
FISH1298	Cluster5015	Cluster5015	Cluster5015	Cluster5015	Cluster5015	Animalia	Chordata	Actinopterygii	Gobiiformes	Gobiidae	Istigobius sp1	Istigobius	sp1	Gobies	Singapore	Hantu	Local
FISH1387	Cluster5015	Cluster5015	Cluster5015	Cluster5015	Cluster5015	Animalia	Chordata	Actinopterygii	Gobiiformes	Gobiidae	Istigobius sp1	Istigobius	sp1	Gobies	Singapore	Hantu	Local
FISH1564	Cluster5015	Cluster5015	Cluster5015	Cluster5015	Cluster5015	Animalia	Chordata	Actinopterygii	Gobiiformes	Gobiidae	Istigobius sp1	Istigobius	sp1	Gobies	Singapore	Hantu	Local
FISH1581	Cluster5015	Cluster5015	Cluster5015	Cluster5015	Cluster5015	Animalia	Chordata	Actinopterygii	Gobiiformes	Gobiidae	Istigobius sp1	Istigobius	sp1	Gobies	Singapore	Hantu	Local
FISH1594	Cluster5015	Cluster5015	Cluster5015	Cluster5015	Cluster5015	Animalia	Chordata	Actinopterygii	Gobiiformes	Gobiidae	Istigobius sp1	Istigobius	sp1	Gobies	Singapore	Hantu	Local
FISH1599	Cluster5015	Cluster5015	Cluster5015	Cluster5015	Cluster5015	Animalia	Chordata	Actinopterygii	Gobiiformes	Gobiidae	Istigobius sp1	Istigobius	sp1	Gobies	Singapore	Hantu	Local
FISH1604	Cluster5015	Cluster5015	Cluster5015	Cluster5015	Cluster5015	Animalia	Chordata	Actinopterygii	Gobiiformes	Gobiidae	Istigobius sp1	Istigobius	sp1	Gobies	Singapore	Hantu	Local
FISH1605	Cluster5015	Cluster5015	Cluster5015	Cluster5015	Cluster5015	Animalia	Chordata	Actinopterygii	Gobiiformes	Gobiidae	Istigobius sp1	Istigobius	sp1	Gobies	Singapore	Hantu	Local
FISH1631	Cluster5015	Cluster5015	Cluster5015	Cluster5015	Cluster5015	Animalia	Chordata	Actinopterygii	Gobiiformes	Gobiidae	Istigobius sp1	Istigobius	sp1	Gobies	Singapore	Hantu	Local
FISH1637	Cluster5015	Cluster5015	Cluster5015	Cluster5015	Cluster5015	Animalia	Chordata	Actinopterygii	Gobiiformes	Gobiidae	Istigobius sp1	Istigobius	sp1	Gobies	Singapore	Hantu	Local
FISH1731	Cluster5015	Cluster5015	Cluster5015	Cluster5015	Cluster5015	Animalia	Chordata	Actinopterygii	Gobiiformes	Gobiidae	Istigobius sp1	Istigobius	sp1	Gobies	Singapore	Hantu	Local
FISH1770	Cluster5015	Cluster5015	Cluster5015	Cluster5015	Cluster5015	Animalia	Chordata	Actinopterygii	Gobiiformes	Gobiidae	Istigobius sp1	Istigobius	sp1	Gobies	Singapore	Hantu	Local
FISH1835	Cluster5015	Cluster5015	Cluster5015	Cluster5015	Cluster5015	Animalia	Chordata	Actinopterygii	Gobiiformes	Gobiidae	Istigobius sp1	Istigobius	sp1	Gobies	Singapore	Hantu	Local
FISH1892	Cluster5015	Cluster5015	Cluster5015	Cluster5015	Cluster5015	Animalia	Chordata	Actinopterygii	Gobiiformes	Gobiidae	Istigobius sp1	Istigobius	sp1	Gobies	Singapore	Hantu	Local
FISH1942	Cluster5015	Cluster5015	Cluster5015	Cluster5015	Cluster5015	Animalia	Chordata	Actinopterygii	Gobiiformes	Gobiidae	Istigobius sp1	Istigobius	sp1	Gobies	Singapore	Hantu	Local
FISH2008	Cluster5015	Cluster5015	Cluster5015	Cluster5015	Cluster5015	Animalia	Chordata	Actinopterygii	Gobiiformes	Gobiidae	Istigobius sp1	Istigobius	sp1	Gobies	Singapore	Sisters	Local
FISH2253	Cluster5015	Cluster5015	Cluster5015	Cluster5015	Cluster5015	Animalia	Chordata	Actinopterygii	Gobiiformes	Gobiidae	Istigobius sp1	Istigobius	sp1	Gobies	Singapore	Tuas	Local
FISH2270	Cluster5015	Cluster5015	Cluster5015	Cluster5015	Cluster5015	Animalia	Chordata	Actinopterygii	Gobiiformes	Gobiidae	Istigobius sp1	Istigobius	sp1	Gobies	Singapore	Tuas	Local
FISH2361	Cluster5015	Cluster5015	Cluster5015	Cluster5015	Cluster5015	Animalia	Chordata	Actinopterygii	Gobiiformes	Gobiidae	Istigobius sp1	Istigobius	sp1	Gobies	Singapore	Changi	Local
FISH2381	Cluster5015	Cluster5015	Cluster5015	Cluster5015	Cluster5015	Animalia	Chordata	Actinopterygii	Gobiiformes	Gobiidae	Istigobius sp1	Istigobius	sp1	Gobies	Singapore	Changi	Local
FISH2396	Cluster5015	Cluster5015	Cluster5015	Cluster5015	Cluster5015	Animalia	Chordata	Actinopterygii	Gobiiformes	Gobiidae	Istigobius sp1	Istigobius	sp1	Gobies	Singapore	Changi	Local
FISH2513	Cluster5015	Cluster5015	Cluster5015	Cluster5015	Cluster5015	Animalia	Chordata	Actinopterygii	Gobiiformes	Gobiidae	Istigobius sp1	Istigobius	sp1	Gobies	Singapore	Changi	Local
FISH2841	Cluster5015	Cluster5015	Cluster5015	Cluster5015	Cluster5015	Animalia	Chordata	Actinopterygii	Gobiiformes	Gobiidae	Istigobius sp1	Istigobius	sp1	Gobies	Singapore	Changi	Local
FISH2939	Cluster5015	Cluster5015	Cluster5015	Cluster5015	Cluster5015	Animalia	Chordata	Actinopterygii	Gobiiformes	Gobiidae	Istigobius sp1	Istigobius	sp1	Gobies	Singapore	Changi	Local
FISH3033	Cluster5015	Cluster5015	Cluster5015	Cluster5015	Cluster5015	Animalia	Chordata	Actinopterygii	Gobiiformes	Gobiidae	Istigobius sp1	Istigobius	sp1	Gobies	Singapore	Changi	Local
FISH0223	Cluster5026	Cluster5026	Cluster5026	Cluster5026	Cluster5026	Animalia	Chordata	Actinopterygii	Eupercaria incertae sedis	Nemipteridae	Pentapodus setosus	Pentapodus	setosus	Butterfly whiptail	Singapore	Tuas	NCBI
FISH0538	Cluster5026	Cluster5026	Cluster5026	Cluster5026	Cluster5026	Animalia	Chordata	Actinopterygii	Eupercaria incertae sedis	Nemipteridae	Pentapodus setosus	Pentapodus	setosus	Butterfly whiptail	Singapore	Tuas	NCBI
FISH0654	Cluster5026	Cluster5026	Cluster5026	Cluster5026	Cluster5026	Animalia	Chordata	Actinopterygii	Eupercaria incertae sedis	Nemipteridae	Pentapodus setosus	Pentapodus	setosus	Butterfly whiptail	Singapore	Tuas	NCBI
FISH0774	Cluster5026	Cluster5026	Cluster5026	Cluster5026	Cluster5026	Animalia	Chordata	Actinopterygii	Eupercaria incertae sedis	Nemipteridae	Pentapodus setosus	Pentapodus	setosus	Butterfly whiptail	Singapore	Tuas	NCBI
FISH0821	Cluster5026	Cluster5026	Cluster5026	Cluster5026	Cluster5026	Animalia	Chordata	Actinopterygii	Eupercaria incertae sedis	Nemipteridae	Pentapodus setosus	Pentapodus	setosus	Butterfly whiptail	Singapore	Tuas	NCBI
FISH0836	Cluster5026	Cluster5026	Cluster5026	Cluster5026	Cluster5026	Animalia	Chordata	Actinopterygii	Eupercaria incertae sedis	Nemipteridae	Pentapodus setosus	Pentapodus	setosus	Butterfly whiptail	Singapore	Tuas	NCBI
FISH1207	Cluster5026	Cluster5026	Cluster5026	Cluster5026	Cluster5026	Animalia	Chordata	Actinopterygii	Eupercaria incertae sedis	Nemipteridae	Pentapodus setosus	Pentapodus	setosus	Butterfly whiptail	Singapore	Hantu	NCBI
FISH1376	Cluster5026	Cluster5026	Cluster5026	Cluster5026	Cluster5026	Animalia	Chordata	Actinopterygii	Eupercaria incertae sedis	Nemipteridae	Pentapodus setosus	Pentapodus	setosus	Butterfly whiptail	Singapore	Hantu	NCBI
FISH1406	Cluster5026	Cluster5026	Cluster5026	Cluster5026	Cluster5026	Animalia	Chordata	Actinopterygii	Eupercaria incertae sedis	Nemipteridae	Pentapodus setosus	Pentapodus	setosus	Butterfly whiptail	Singapore	Hantu	NCBI
FISH1709	Cluster5026	Cluster5026	Cluster5026	Cluster5026	Cluster5026	Animalia	Chordata	Actinopterygii	Eupercaria incertae sedis	Nemipteridae	Pentapodus setosus	Pentapodus	setosus	Butterfly whiptail	Singapore	Hantu	NCBI
FISH1787	Cluster5026	Cluster5026	Cluster5026	Cluster5026	Cluster5026	Animalia	Chordata	Actinopterygii	Eupercaria incertae sedis	Nemipteridae	Pentapodus setosus	Pentapodus	setosus	Butterfly whiptail	Singapore	Hantu	NCBI
FISH1952	Cluster5026	Cluster5026	Cluster5026	Cluster5026	Cluster5026	Animalia	Chordata	Actinopterygii	Eupercaria incertae sedis	Nemipteridae	Pentapodus setosus	Pentapodus	setosus	Butterfly whiptail	Singapore	Hantu	NCBI
FISH1966	Cluster5026	Cluster5026	Cluster5026	Cluster5026	Cluster5026	Animalia	Chordata	Actinopterygii	Eupercaria incertae sedis	Nemipteridae	Pentapodus setosus	Pentapodus	setosus	Butterfly whiptail	Singapore	Sisters	NCBI
FISH2992	Cluster5260	Cluster5260	Cluster5030	Cluster5030	Cluster5030	Animalia	Chordata	Actinopterygii	Gobiiformes	Gobiidae	Parachaeturichthys polynema	Parachaeturichthys	polynema	Taileyed goby	Singapore	Changi	NCBI
FISH2997	Cluster5260	Cluster5260	Cluster5030	Cluster5030	Cluster5030	Animalia	Chordata	Actinopterygii	Gobiiformes	Gobiidae	Parachaeturichthys polynema	Parachaeturichthys	polynema	Taileyed goby	Singapore	Changi	NCBI
FISH2307	Cluster5042	Cluster5042	Cluster5042	Cluster5042	Cluster5042	Animalia	Chordata	Actinopterygii	Acanthuriformes	Leiognathidae	Leiognathus brevirostris	Leiognathus	brevirostris	Shortnose ponyfish	Singapore	Changi	NCBI
FISH2329	Cluster5042	Cluster5042	Cluster5042	Cluster5042	Cluster5042	Animalia	Chordata	Actinopterygii	Acanthuriformes	Leiognathidae	Leiognathus brevirostris	Leiognathus	brevirostris	Shortnose ponyfish	Singapore	Changi	NCBI
FISH2469	Cluster5042	Cluster5042	Cluster5042	Cluster5042	Cluster5042	Animalia	Chordata	Actinopterygii	Acanthuriformes	Leiognathidae	Leiognathus brevirostris	Leiognathus	brevirostris	Shortnose ponyfish	Singapore	Changi	NCBI
FISH2519	Cluster5042	Cluster5042	Cluster5042	Cluster5042	Cluster5042	Animalia	Chordata	Actinopterygii	Acanthuriformes	Leiognathidae	Leiognathus brevirostris	Leiognathus	brevirostris	Shortnose ponyfish	Singapore	Changi	NCBI
FISH2571	Cluster5042	Cluster5042	Cluster5042	Cluster5042	Cluster5042	Animalia	Chordata	Actinopterygii	Acanthuriformes	Leiognathidae	Leiognathus brevirostris	Leiognathus	brevirostris	Shortnose ponyfish	Singapore	Changi	NCBI
FISH2641	Cluster5042	Cluster5042	Cluster5042	Cluster5042	Cluster5042	Animalia	Chordata	Actinopterygii	Acanthuriformes	Leiognathidae	Leiognathus brevirostris	Leiognathus	brevirostris	Shortnose ponyfish	Singapore	Changi	NCBI
FISH2876	Cluster5042	Cluster5042	Cluster5042	Cluster5042	Cluster5042	Animalia	Chordata	Actinopterygii	Acanthuriformes	Leiognathidae	Leiognathus brevirostris	Leiognathus	brevirostris	Shortnose ponyfish	Singapore	Changi	NCBI
FISH2922	Cluster5042	Cluster5042	Cluster5042	Cluster5042	Cluster5042	Animalia	Chordata	Actinopterygii	Acanthuriformes	Leiognathidae	Leiognathus brevirostris	Leiognathus	brevirostris	Shortnose ponyfish	Singapore	Changi	NCBI
FISH3003	Cluster5042	Cluster5042	Cluster5042	Cluster5042	Cluster5042	Animalia	Chordata	Actinopterygii	Acanthuriformes	Leiognathidae	Leiognathus brevirostris	Leiognathus	brevirostris	Shortnose ponyfish	Singapore	Changi	NCBI
FISH0125	Cluster5048	Cluster5048	Cluster5048	Cluster5048	Cluster5048	Animalia	Chordata	Actinopterygii	Tetraodontiformes	Monacanthidae	Monacanthus chinensis	Monacanthus	chinensis	Fan-bellied leatherjacket	Singapore	Tuas	NCBI
FISH0186	Cluster5048	Cluster5048	Cluster5048	Cluster5048	Cluster5048	Animalia	Chordata	Actinopterygii	Tetraodontiformes	Monacanthidae	Monacanthus chinensis	Monacanthus	chinensis	Fan-bellied leatherjacket	Singapore	Tuas	NCBI
FISH0276	Cluster5048	Cluster5048	Cluster5048	Cluster5048	Cluster5048	Animalia	Chordata	Actinopterygii	Tetraodontiformes	Monacanthidae	Monacanthus chinensis	Monacanthus	chinensis	Fan-bellied leatherjacket	Singapore	Tuas	NCBI
FISH0296	Cluster5048	Cluster5048	Cluster5048	Cluster5048	Cluster5048	Animalia	Chordata	Actinopterygii	Tetraodontiformes	Monacanthidae	Monacanthus chinensis	Monacanthus	chinensis	Fan-bellied leatherjacket	Singapore	Tuas	NCBI
FISH0358	Cluster5048	Cluster5048	Cluster5048	Cluster5048	Cluster5048	Animalia	Chordata	Actinopterygii	Tetraodontiformes	Monacanthidae	Monacanthus chinensis	Monacanthus	chinensis	Fan-bellied leatherjacket	Singapore	Tuas	NCBI
FISH0387	Cluster5048	Cluster5048	Cluster5048	Cluster5048	Cluster5048	Animalia	Chordata	Actinopterygii	Tetraodontiformes	Monacanthidae	Monacanthus chinensis	Monacanthus	chinensis	Fan-bellied leatherjacket	Singapore	Tuas	NCBI
FISH0625	Cluster5048	Cluster5048	Cluster5048	Cluster5048	Cluster5048	Animalia	Chordata	Actinopterygii	Tetraodontiformes	Monacanthidae	Monacanthus chinensis	Monacanthus	chinensis	Fan-bellied leatherjacket	Singapore	Tuas	NCBI
FISH0875	Cluster5048	Cluster5048	Cluster5048	Cluster5048	Cluster5048	Animalia	Chordata	Actinopterygii	Tetraodontiformes	Monacanthidae	Monacanthus chinensis	Monacanthus	chinensis	Fan-bellied leatherjacket	Singapore	Tuas	NCBI
FISH0915	Cluster5048	Cluster5048	Cluster5048	Cluster5048	Cluster5048	Animalia	Chordata	Actinopterygii	Tetraodontiformes	Monacanthidae	Monacanthus chinensis	Monacanthus	chinensis	Fan-bellied leatherjacket	Singapore	Tuas	NCBI
FISH1186	Cluster5048	Cluster5048	Cluster5048	Cluster5048	Cluster5048	Animalia	Chordata	Actinopterygii	Tetraodontiformes	Monacanthidae	Monacanthus chinensis	Monacanthus	chinensis	Fan-bellied leatherjacket	Singapore	Hantu	NCBI
FISH1240	Cluster5048	Cluster5048	Cluster5048	Cluster5048	Cluster5048	Animalia	Chordata	Actinopterygii	Tetraodontiformes	Monacanthidae	Monacanthus chinensis	Monacanthus	chinensis	Fan-bellied leatherjacket	Singapore	Hantu	NCBI
FISH1439	Cluster5048	Cluster5048	Cluster5048	Cluster5048	Cluster5048	Animalia	Chordata	Actinopterygii	Tetraodontiformes	Monacanthidae	Monacanthus chinensis	Monacanthus	chinensis	Fan-bellied leatherjacket	Singapore	Hantu	NCBI
FISH1545	Cluster5048	Cluster5048	Cluster5048	Cluster5048	Cluster5048	Animalia	Chordata	Actinopterygii	Tetraodontiformes	Monacanthidae	Monacanthus chinensis	Monacanthus	chinensis	Fan-bellied leatherjacket	Singapore	Hantu	NCBI
FISH1878	Cluster5048	Cluster5048	Cluster5048	Cluster5048	Cluster5048	Animalia	Chordata	Actinopterygii	Tetraodontiformes	Monacanthidae	Monacanthus chinensis	Monacanthus	chinensis	Fan-bellied leatherjacket	Singapore	Hantu	NCBI
FISH2278	Cluster5048	Cluster5048	Cluster5048	Cluster5048	Cluster5048	Animalia	Chordata	Actinopterygii	Tetraodontiformes	Monacanthidae	Monacanthus chinensis	Monacanthus	chinensis	Fan-bellied leatherjacket	Singapore	Tuas	NCBI
FISH2424	Cluster5048	Cluster5048	Cluster5048	Cluster5048	Cluster5048	Animalia	Chordata	Actinopterygii	Tetraodontiformes	Monacanthidae	Monacanthus chinensis	Monacanthus	chinensis	Fan-bellied leatherjacket	Singapore	Changi	NCBI
FISH2872	Cluster5048	Cluster5048	Cluster5048	Cluster5048	Cluster5048	Animalia	Chordata	Actinopterygii	Tetraodontiformes	Monacanthidae	Monacanthus chinensis	Monacanthus	chinensis	Fan-bellied leatherjacket	Singapore	Changi	NCBI
FISH3170	Cluster5048	Cluster5048	Cluster5048	Cluster5048	Cluster5048	Animalia	Chordata	Actinopterygii	Tetraodontiformes	Monacanthidae	Monacanthus chinensis	Monacanthus	chinensis	Fan-bellied leatherjacket	Singapore	Hantu	NCBI
FISH0718	Cluster5055	Cluster5055	Cluster5055	Cluster5055	Cluster5055	Animalia	Chordata	Actinopterygii	Perciformes	Lutjanidae	Lutjanus vitta	Lutjanus	vitta	Brownstripe red snapper	Singapore	Tuas	NCBI
FISH2255	Cluster5055	Cluster5055	Cluster5055	Cluster5055	Cluster5055	Animalia	Chordata	Actinopterygii	Perciformes	Lutjanidae	Lutjanus vitta	Lutjanus	vitta	Brownstripe red snapper	Singapore	Tuas	NCBI
FISH2038	Cluster5062	Cluster5062	Cluster5062	Cluster5062	Cluster5062	Animalia	Chordata	Actinopterygii	Gobiiformes	Gobiidae	Amblyeleotris fontanesii	Amblyeleotris	fontanesii	Giant prawn-goby	Singapore	Sisters	NCBI
FISH2144	Cluster5062	Cluster5062	Cluster5062	Cluster5062	Cluster5062	Animalia	Chordata	Actinopterygii	Gobiiformes	Gobiidae	Amblyeleotris fontanesii	Amblyeleotris	fontanesii	Giant prawn-goby	Singapore	Sisters	NCBI
FISH2180	Cluster5062	Cluster5062	Cluster5062	Cluster5062	Cluster5062	Animalia	Chordata	Actinopterygii	Gobiiformes	Gobiidae	Amblyeleotris fontanesii	Amblyeleotris	fontanesii	Giant prawn-goby	Singapore	Sisters	NCBI
FISH2213	Cluster5062	Cluster5062	Cluster5062	Cluster5062	Cluster5062	Animalia	Chordata	Actinopterygii	Gobiiformes	Gobiidae	Amblyeleotris fontanesii	Amblyeleotris	fontanesii	Giant prawn-goby	Singapore	Sisters	NCBI
FISH3192	Cluster5062	Cluster5062	Cluster5062	Cluster5062	Cluster5062	Animalia	Chordata	Actinopterygii	Gobiiformes	Gobiidae	Amblyeleotris fontanesii	Amblyeleotris	fontanesii	Giant prawn-goby	Singapore	Sisters	NCBI
FISH0100	Cluster5064	Cluster5064	Cluster5064	Cluster5064	Cluster5064	Animalia	Chordata	Actinopterygii	Gobiiformes	Gobiidae	Istigobius goldmanni	Istigobius	goldmanni	Goldman's goby	Singapore	Tuas	Local
FISH0498	Cluster5064	Cluster5064	Cluster5064	Cluster5064	Cluster5064	Animalia	Chordata	Actinopterygii	Gobiiformes	Gobiidae	Istigobius goldmanni	Istigobius	goldmanni	Goldman's goby	Singapore	Tuas	Local
FISH0655	Cluster5064	Cluster5064	Cluster5064	Cluster5064	Cluster5064	Animalia	Chordata	Actinopterygii	Gobiiformes	Gobiidae	Istigobius goldmanni	Istigobius	goldmanni	Goldman's goby	Singapore	Tuas	Local
FISH1237	Cluster5064	Cluster5064	Cluster5064	Cluster5064	Cluster5064	Animalia	Chordata	Actinopterygii	Gobiiformes	Gobiidae	Istigobius goldmanni	Istigobius	goldmanni	Goldman's goby	Singapore	Hantu	Local
FISH1250	Cluster5064	Cluster5064	Cluster5064	Cluster5064	Cluster5064	Animalia	Chordata	Actinopterygii	Gobiiformes	Gobiidae	Istigobius goldmanni	Istigobius	goldmanni	Goldman's goby	Singapore	Hantu	Local
FISH1254	Cluster5064	Cluster5064	Cluster5064	Cluster5064	Cluster5064	Animalia	Chordata	Actinopterygii	Gobiiformes	Gobiidae	Istigobius goldmanni	Istigobius	goldmanni	Goldman's goby	Singapore	Hantu	Local
FISH1369	Cluster5064	Cluster5064	Cluster5064	Cluster5064	Cluster5064	Animalia	Chordata	Actinopterygii	Gobiiformes	Gobiidae	Istigobius goldmanni	Istigobius	goldmanni	Goldman's goby	Singapore	Hantu	Local
FISH1414	Cluster5064	Cluster5064	Cluster5064	Cluster5064	Cluster5064	Animalia	Chordata	Actinopterygii	Gobiiformes	Gobiidae	Istigobius goldmanni	Istigobius	goldmanni	Goldman's goby	Singapore	Hantu	Local
FISH1536	Cluster5064	Cluster5064	Cluster5064	Cluster5064	Cluster5064	Animalia	Chordata	Actinopterygii	Gobiiformes	Gobiidae	Istigobius goldmanni	Istigobius	goldmanni	Goldman's goby	Singapore	Hantu	Local
FISH1560	Cluster5064	Cluster5064	Cluster5064	Cluster5064	Cluster5064	Animalia	Chordata	Actinopterygii	Gobiiformes	Gobiidae	Istigobius goldmanni	Istigobius	goldmanni	Goldman's goby	Singapore	Hantu	Local
FISH1586	Cluster5064	Cluster5064	Cluster5064	Cluster5064	Cluster5064	Animalia	Chordata	Actinopterygii	Gobiiformes	Gobiidae	Istigobius goldmanni	Istigobius	goldmanni	Goldman's goby	Singapore	Hantu	Local
FISH1652	Cluster5064	Cluster5064	Cluster5064	Cluster5064	Cluster5064	Animalia	Chordata	Actinopterygii	Gobiiformes	Gobiidae	Istigobius goldmanni	Istigobius	goldmanni	Goldman's goby	Singapore	Hantu	Local
FISH1780	Cluster5064	Cluster5064	Cluster5064	Cluster5064	Cluster5064	Animalia	Chordata	Actinopterygii	Gobiiformes	Gobiidae	Istigobius goldmanni	Istigobius	goldmanni	Goldman's goby	Singapore	Hantu	Local
FISH1786	Cluster5064	Cluster5064	Cluster5064	Cluster5064	Cluster5064	Animalia	Chordata	Actinopterygii	Gobiiformes	Gobiidae	Istigobius goldmanni	Istigobius	goldmanni	Goldman's goby	Singapore	Hantu	Local
FISH1840	Cluster5064	Cluster5064	Cluster5064	Cluster5064	Cluster5064	Animalia	Chordata	Actinopterygii	Gobiiformes	Gobiidae	Istigobius goldmanni	Istigobius	goldmanni	Goldman's goby	Singapore	Hantu	Local
FISH1842	Cluster5064	Cluster5064	Cluster5064	Cluster5064	Cluster5064	Animalia	Chordata	Actinopterygii	Gobiiformes	Gobiidae	Istigobius goldmanni	Istigobius	goldmanni	Goldman's goby	Singapore	Hantu	Local
FISH1868	Cluster5064	Cluster5064	Cluster5064	Cluster5064	Cluster5064	Animalia	Chordata	Actinopterygii	Gobiiformes	Gobiidae	Istigobius goldmanni	Istigobius	goldmanni	Goldman's goby	Singapore	Hantu	Local
FISH1872	Cluster5064	Cluster5064	Cluster5064	Cluster5064	Cluster5064	Animalia	Chordata	Actinopterygii	Gobiiformes	Gobiidae	Istigobius goldmanni	Istigobius	goldmanni	Goldman's goby	Singapore	Hantu	Local
FISH1914	Cluster5064	Cluster5064	Cluster5064	Cluster5064	Cluster5064	Animalia	Chordata	Actinopterygii	Gobiiformes	Gobiidae	Istigobius goldmanni	Istigobius	goldmanni	Goldman's goby	Singapore	Hantu	Local
FISH1933	Cluster5064	Cluster5064	Cluster5064	Cluster5064	Cluster5064	Animalia	Chordata	Actinopterygii	Gobiiformes	Gobiidae	Istigobius goldmanni	Istigobius	goldmanni	Goldman's goby	Singapore	Hantu	Local
FISH1953	Cluster5064	Cluster5064	Cluster5064	Cluster5064	Cluster5064	Animalia	Chordata	Actinopterygii	Gobiiformes	Gobiidae	Istigobius goldmanni	Istigobius	goldmanni	Goldman's goby	Singapore	Hantu	Local
FISH1962	Cluster5064	Cluster5064	Cluster5064	Cluster5064	Cluster5064	Animalia	Chordata	Actinopterygii	Gobiiformes	Gobiidae	Istigobius goldmanni	Istigobius	goldmanni	Goldman's goby	Singapore	Hantu	Local
FISH2520	Cluster5064	Cluster5064	Cluster5064	Cluster5064	Cluster5064	Animalia	Chordata	Actinopterygii	Gobiiformes	Gobiidae	Istigobius goldmanni	Istigobius	goldmanni	Goldman's goby	Singapore	Changi	Local
FISH3185	Cluster5064	Cluster5064	Cluster5064	Cluster5064	Cluster5064	Animalia	Chordata	Actinopterygii	Gobiiformes	Gobiidae	Istigobius goldmanni	Istigobius	goldmanni	Goldman's goby	Singapore	Hantu	Local
FISH0077	Cluster5083	Cluster5083	Cluster5083	Cluster5083	Cluster5083	Animalia	Chordata	Actinopterygii	Callionymiformes	Callionymidae	Callionymus enneactis	Callionymus	enneactis	Mangrove dragonet	Singapore	Tuas	Local
FISH0176	Cluster5083	Cluster5083	Cluster5083	Cluster5083	Cluster5083	Animalia	Chordata	Actinopterygii	Callionymiformes	Callionymidae	Callionymus enneactis	Callionymus	enneactis	Mangrove dragonet	Singapore	Tuas	Local
FISH0657	Cluster5083	Cluster5083	Cluster5083	Cluster5083	Cluster5083	Animalia	Chordata	Actinopterygii	Callionymiformes	Callionymidae	Callionymus enneactis	Callionymus	enneactis	Mangrove dragonet	Singapore	Tuas	Local
FISH1026	Cluster5083	Cluster5083	Cluster5083	Cluster5083	Cluster5083	Animalia	Chordata	Actinopterygii	Callionymiformes	Callionymidae	Callionymus enneactis	Callionymus	enneactis	Mangrove dragonet	Singapore	Hantu	Local
FISH1357	Cluster5083	Cluster5083	Cluster5083	Cluster5083	Cluster5083	Animalia	Chordata	Actinopterygii	Callionymiformes	Callionymidae	Callionymus enneactis	Callionymus	enneactis	Mangrove dragonet	Singapore	Hantu	Local
FISH1421	Cluster5085	Cluster5085	Cluster5085	Cluster5085	Cluster5085	Animalia	Chordata	Actinopterygii	Gobiiformes	Gobiidae	Tomiyamichthys russus	Tomiyamichthys	russus	Ocellated shrimpgoby	Singapore	Hantu	NCBI
FISH2129	Cluster5085	Cluster5085	Cluster5085	Cluster5085	Cluster5085	Animalia	Chordata	Actinopterygii	Gobiiformes	Gobiidae	Tomiyamichthys russus	Tomiyamichthys	russus	Ocellated shrimpgoby	Singapore	Sisters	NCBI
FISH0097	Cluster5088	Cluster5088	Cluster5088	Cluster5088	Cluster5088	Animalia	Chordata	Actinopterygii	Carangiformes	Carangidae	Selaroides leptolepis	Selaroides	leptolepis	Yellowstripe scad	Singapore	Tuas	NCBI
FISH0153	Cluster5088	Cluster5088	Cluster5088	Cluster5088	Cluster5088	Animalia	Chordata	Actinopterygii	Carangiformes	Carangidae	Selaroides leptolepis	Selaroides	leptolepis	Yellowstripe scad	Singapore	Tuas	NCBI
FISH0414	Cluster5088	Cluster5088	Cluster5088	Cluster5088	Cluster5088	Animalia	Chordata	Actinopterygii	Carangiformes	Carangidae	Selaroides leptolepis	Selaroides	leptolepis	Yellowstripe scad	Singapore	Tuas	NCBI
FISH0465	Cluster5088	Cluster5088	Cluster5088	Cluster5088	Cluster5088	Animalia	Chordata	Actinopterygii	Carangiformes	Carangidae	Selaroides leptolepis	Selaroides	leptolepis	Yellowstripe scad	Singapore	Tuas	NCBI
FISH0467	Cluster5088	Cluster5088	Cluster5088	Cluster5088	Cluster5088	Animalia	Chordata	Actinopterygii	Carangiformes	Carangidae	Selaroides leptolepis	Selaroides	leptolepis	Yellowstripe scad	Singapore	Tuas	NCBI
FISH0561	Cluster5088	Cluster5088	Cluster5088	Cluster5088	Cluster5088	Animalia	Chordata	Actinopterygii	Carangiformes	Carangidae	Selaroides leptolepis	Selaroides	leptolepis	Yellowstripe scad	Singapore	Tuas	NCBI
FISH0624	Cluster5088	Cluster5088	Cluster5088	Cluster5088	Cluster5088	Animalia	Chordata	Actinopterygii	Carangiformes	Carangidae	Selaroides leptolepis	Selaroides	leptolepis	Yellowstripe scad	Singapore	Tuas	NCBI
FISH0628	Cluster5088	Cluster5088	Cluster5088	Cluster5088	Cluster5088	Animalia	Chordata	Actinopterygii	Carangiformes	Carangidae	Selaroides leptolepis	Selaroides	leptolepis	Yellowstripe scad	Singapore	Tuas	NCBI
FISH0638	Cluster5088	Cluster5088	Cluster5088	Cluster5088	Cluster5088	Animalia	Chordata	Actinopterygii	Carangiformes	Carangidae	Selaroides leptolepis	Selaroides	leptolepis	Yellowstripe scad	Singapore	Tuas	NCBI
FISH0841	Cluster5088	Cluster5088	Cluster5088	Cluster5088	Cluster5088	Animalia	Chordata	Actinopterygii	Carangiformes	Carangidae	Selaroides leptolepis	Selaroides	leptolepis	Yellowstripe scad	Singapore	Tuas	NCBI
FISH0960	Cluster5088	Cluster5088	Cluster5088	Cluster5088	Cluster5088	Animalia	Chordata	Actinopterygii	Carangiformes	Carangidae	Selaroides leptolepis	Selaroides	leptolepis	Yellowstripe scad	Singapore	Tuas	NCBI
FISH1113	Cluster5088	Cluster5088	Cluster5088	Cluster5088	Cluster5088	Animalia	Chordata	Actinopterygii	Carangiformes	Carangidae	Selaroides leptolepis	Selaroides	leptolepis	Yellowstripe scad	Singapore	Hantu	NCBI
FISH1227	Cluster5088	Cluster5088	Cluster5088	Cluster5088	Cluster5088	Animalia	Chordata	Actinopterygii	Carangiformes	Carangidae	Selaroides leptolepis	Selaroides	leptolepis	Yellowstripe scad	Singapore	Hantu	NCBI
FISH1500	Cluster5088	Cluster5088	Cluster5088	Cluster5088	Cluster5088	Animalia	Chordata	Actinopterygii	Carangiformes	Carangidae	Selaroides leptolepis	Selaroides	leptolepis	Yellowstripe scad	Singapore	Hantu	NCBI
FISH1575	Cluster5088	Cluster5088	Cluster5088	Cluster5088	Cluster5088	Animalia	Chordata	Actinopterygii	Carangiformes	Carangidae	Selaroides leptolepis	Selaroides	leptolepis	Yellowstripe scad	Singapore	Hantu	NCBI
FISH1767	Cluster5088	Cluster5088	Cluster5088	Cluster5088	Cluster5088	Animalia	Chordata	Actinopterygii	Carangiformes	Carangidae	Selaroides leptolepis	Selaroides	leptolepis	Yellowstripe scad	Singapore	Hantu	NCBI
FISH1929	Cluster5088	Cluster5088	Cluster5088	Cluster5088	Cluster5088	Animalia	Chordata	Actinopterygii	Carangiformes	Carangidae	Selaroides leptolepis	Selaroides	leptolepis	Yellowstripe scad	Singapore	Hantu	NCBI
FISH1941	Cluster5088	Cluster5088	Cluster5088	Cluster5088	Cluster5088	Animalia	Chordata	Actinopterygii	Carangiformes	Carangidae	Selaroides leptolepis	Selaroides	leptolepis	Yellowstripe scad	Singapore	Hantu	NCBI
FISH1959	Cluster5088	Cluster5088	Cluster5088	Cluster5088	Cluster5088	Animalia	Chordata	Actinopterygii	Carangiformes	Carangidae	Selaroides leptolepis	Selaroides	leptolepis	Yellowstripe scad	Singapore	Hantu	NCBI
FISH2220	Cluster5088	Cluster5088	Cluster5088	Cluster5088	Cluster5088	Animalia	Chordata	Actinopterygii	Carangiformes	Carangidae	Selaroides leptolepis	Selaroides	leptolepis	Yellowstripe scad	Singapore	Sisters	NCBI
FISH1791	Cluster5090	Cluster5090	Cluster5090	Cluster5090	Cluster5090	Animalia	Chordata	Actinopterygii	Gobiiformes	Gobiidae	Acentrogobius gracilis	Acentrogobius	gracilis	Bluespotted mangrove goby	Singapore	Hantu	Local
FISH2185	Cluster5090	Cluster5090	Cluster5090	Cluster5090	Cluster5090	Animalia	Chordata	Actinopterygii	Gobiiformes	Gobiidae	Acentrogobius gracilis	Acentrogobius	gracilis	Bluespotted mangrove goby	Singapore	Sisters	Local
FISH2292	Cluster5090	Cluster5090	Cluster5090	Cluster5090	Cluster5090	Animalia	Chordata	Actinopterygii	Gobiiformes	Gobiidae	Acentrogobius gracilis	Acentrogobius	gracilis	Bluespotted mangrove goby	Singapore	Changi	Local
FISH2298	Cluster5090	Cluster5090	Cluster5090	Cluster5090	Cluster5090	Animalia	Chordata	Actinopterygii	Gobiiformes	Gobiidae	Acentrogobius gracilis	Acentrogobius	gracilis	Bluespotted mangrove goby	Singapore	Changi	Local
FISH2314	Cluster5090	Cluster5090	Cluster5090	Cluster5090	Cluster5090	Animalia	Chordata	Actinopterygii	Gobiiformes	Gobiidae	Acentrogobius gracilis	Acentrogobius	gracilis	Bluespotted mangrove goby	Singapore	Changi	Local
FISH2379	Cluster5090	Cluster5090	Cluster5090	Cluster5090	Cluster5090	Animalia	Chordata	Actinopterygii	Gobiiformes	Gobiidae	Acentrogobius gracilis	Acentrogobius	gracilis	Bluespotted mangrove goby	Singapore	Changi	Local
FISH2449	Cluster5090	Cluster5090	Cluster5090	Cluster5090	Cluster5090	Animalia	Chordata	Actinopterygii	Gobiiformes	Gobiidae	Acentrogobius gracilis	Acentrogobius	gracilis	Bluespotted mangrove goby	Singapore	Changi	Local
FISH2497	Cluster5090	Cluster5090	Cluster5090	Cluster5090	Cluster5090	Animalia	Chordata	Actinopterygii	Gobiiformes	Gobiidae	Acentrogobius gracilis	Acentrogobius	gracilis	Bluespotted mangrove goby	Singapore	Changi	Local
FISH2586	Cluster5090	Cluster5090	Cluster5090	Cluster5090	Cluster5090	Animalia	Chordata	Actinopterygii	Gobiiformes	Gobiidae	Acentrogobius gracilis	Acentrogobius	gracilis	Bluespotted mangrove goby	Singapore	Changi	Local
FISH2612	Cluster5090	Cluster5090	Cluster5090	Cluster5090	Cluster5090	Animalia	Chordata	Actinopterygii	Gobiiformes	Gobiidae	Acentrogobius gracilis	Acentrogobius	gracilis	Bluespotted mangrove goby	Singapore	Changi	Local
FISH2621	Cluster5090	Cluster5090	Cluster5090	Cluster5090	Cluster5090	Animalia	Chordata	Actinopterygii	Gobiiformes	Gobiidae	Acentrogobius gracilis	Acentrogobius	gracilis	Bluespotted mangrove goby	Singapore	Changi	Local
FISH2679	Cluster5090	Cluster5090	Cluster5090	Cluster5090	Cluster5090	Animalia	Chordata	Actinopterygii	Gobiiformes	Gobiidae	Acentrogobius gracilis	Acentrogobius	gracilis	Bluespotted mangrove goby	Singapore	Changi	Local
FISH2705	Cluster5090	Cluster5090	Cluster5090	Cluster5090	Cluster5090	Animalia	Chordata	Actinopterygii	Gobiiformes	Gobiidae	Acentrogobius gracilis	Acentrogobius	gracilis	Bluespotted mangrove goby	Singapore	Changi	Local
FISH2736	Cluster5090	Cluster5090	Cluster5090	Cluster5090	Cluster5090	Animalia	Chordata	Actinopterygii	Gobiiformes	Gobiidae	Acentrogobius gracilis	Acentrogobius	gracilis	Bluespotted mangrove goby	Singapore	Changi	Local
FISH2775	Cluster5090	Cluster5090	Cluster5090	Cluster5090	Cluster5090	Animalia	Chordata	Actinopterygii	Gobiiformes	Gobiidae	Acentrogobius gracilis	Acentrogobius	gracilis	Bluespotted mangrove goby	Singapore	Changi	Local
FISH2835	Cluster5090	Cluster5090	Cluster5090	Cluster5090	Cluster5090	Animalia	Chordata	Actinopterygii	Gobiiformes	Gobiidae	Acentrogobius gracilis	Acentrogobius	gracilis	Bluespotted mangrove goby	Singapore	Changi	Local
FISH2838	Cluster5090	Cluster5090	Cluster5090	Cluster5090	Cluster5090	Animalia	Chordata	Actinopterygii	Gobiiformes	Gobiidae	Acentrogobius gracilis	Acentrogobius	gracilis	Bluespotted mangrove goby	Singapore	Changi	Local
FISH2900	Cluster5090	Cluster5090	Cluster5090	Cluster5090	Cluster5090	Animalia	Chordata	Actinopterygii	Gobiiformes	Gobiidae	Acentrogobius gracilis	Acentrogobius	gracilis	Bluespotted mangrove goby	Singapore	Changi	Local
FISH2911	Cluster5090	Cluster5090	Cluster5090	Cluster5090	Cluster5090	Animalia	Chordata	Actinopterygii	Gobiiformes	Gobiidae	Acentrogobius gracilis	Acentrogobius	gracilis	Bluespotted mangrove goby	Singapore	Changi	Local
FISH2930	Cluster5090	Cluster5090	Cluster5090	Cluster5090	Cluster5090	Animalia	Chordata	Actinopterygii	Gobiiformes	Gobiidae	Acentrogobius gracilis	Acentrogobius	gracilis	Bluespotted mangrove goby	Singapore	Changi	Local
FISH2970	Cluster5090	Cluster5090	Cluster5090	Cluster5090	Cluster5090	Animalia	Chordata	Actinopterygii	Gobiiformes	Gobiidae	Acentrogobius gracilis	Acentrogobius	gracilis	Bluespotted mangrove goby	Singapore	Changi	Local
FISH2991	Cluster5090	Cluster5090	Cluster5090	Cluster5090	Cluster5090	Animalia	Chordata	Actinopterygii	Gobiiformes	Gobiidae	Acentrogobius gracilis	Acentrogobius	gracilis	Bluespotted mangrove goby	Singapore	Changi	Local
FISH3009	Cluster5090	Cluster5090	Cluster5090	Cluster5090	Cluster5090	Animalia	Chordata	Actinopterygii	Gobiiformes	Gobiidae	Acentrogobius gracilis	Acentrogobius	gracilis	Bluespotted mangrove goby	Singapore	Changi	Local
FISH3037	Cluster5090	Cluster5090	Cluster5090	Cluster5090	Cluster5090	Animalia	Chordata	Actinopterygii	Gobiiformes	Gobiidae	Acentrogobius gracilis	Acentrogobius	gracilis	Bluespotted mangrove goby	Singapore	Changi	Local
FISH3084	Cluster5090	Cluster5090	Cluster5090	Cluster5090	Cluster5090	Animalia	Chordata	Actinopterygii	Gobiiformes	Gobiidae	Acentrogobius gracilis	Acentrogobius	gracilis	Bluespotted mangrove goby	Singapore	Changi	Local
FISH3097	Cluster5090	Cluster5090	Cluster5090	Cluster5090	Cluster5090	Animalia	Chordata	Actinopterygii	Gobiiformes	Gobiidae	Acentrogobius gracilis	Acentrogobius	gracilis	Bluespotted mangrove goby	Singapore	Changi	Local
FISH3124	Cluster5090	Cluster5090	Cluster5090	Cluster5090	Cluster5090	Animalia	Chordata	Actinopterygii	Gobiiformes	Gobiidae	Acentrogobius gracilis	Acentrogobius	gracilis	Bluespotted mangrove goby	Singapore	Changi	Local
FISH0894	Cluster5091	Cluster5091	Cluster5091	Cluster5091	Cluster5091	Animalia	Chordata	Actinopterygii	Gobiiformes	Gobiidae	Mugilogobius mertoni	Mugilogobius	mertoni	Chequered mangrove goby	Singapore	Tuas	NCBI
FISH2398	Cluster5091	Cluster5091	Cluster5091	Cluster5091	Cluster5091	Animalia	Chordata	Actinopterygii	Gobiiformes	Gobiidae	Mugilogobius mertoni	Mugilogobius	mertoni	Chequered mangrove goby	Singapore	Changi	NCBI
FISH0930	Cluster5260	Cluster5260	Cluster5094	Cluster5094	Cluster5094	Animalia	Chordata	Actinopterygii	Gobiiformes	Gobiidae	Parachaeturichthys polynema	Parachaeturichthys	polynema	Taileyed goby	Singapore	Tuas	NCBI
FISH1148	Cluster5260	Cluster5260	Cluster5094	Cluster5094	Cluster5094	Animalia	Chordata	Actinopterygii	Gobiiformes	Gobiidae	Parachaeturichthys polynema	Parachaeturichthys	polynema	Taileyed goby	Singapore	Hantu	NCBI
FISH1176	Cluster5260	Cluster5260	Cluster5094	Cluster5094	Cluster5094	Animalia	Chordata	Actinopterygii	Gobiiformes	Gobiidae	Parachaeturichthys polynema	Parachaeturichthys	polynema	Taileyed goby	Singapore	Hantu	NCBI
FISH1263	Cluster5260	Cluster5260	Cluster5094	Cluster5094	Cluster5094	Animalia	Chordata	Actinopterygii	Gobiiformes	Gobiidae	Parachaeturichthys polynema	Parachaeturichthys	polynema	Taileyed goby	Singapore	Hantu	NCBI
FISH2012	Cluster5260	Cluster5260	Cluster5094	Cluster5094	Cluster5094	Animalia	Chordata	Actinopterygii	Gobiiformes	Gobiidae	Parachaeturichthys polynema	Parachaeturichthys	polynema	Taileyed goby	Singapore	Sisters	NCBI
FISH2986	Cluster5260	Cluster5260	Cluster5094	Cluster5094	Cluster5094	Animalia	Chordata	Actinopterygii	Gobiiformes	Gobiidae	Parachaeturichthys polynema	Parachaeturichthys	polynema	Taileyed goby	Singapore	Changi	NCBI
FISH1970	Cluster5095	Cluster5095	Cluster5095	Cluster5095	Cluster5095	Animalia	Chordata	Actinopterygii	Eupercaria incertae sedis	Sciaenidae	Johnius trewavasae	Johnius	trewavasae	Trewavas croaker	Singapore	Sisters	NCBI
FISH1983	Cluster5095	Cluster5095	Cluster5095	Cluster5095	Cluster5095	Animalia	Chordata	Actinopterygii	Eupercaria incertae sedis	Sciaenidae	Johnius trewavasae	Johnius	trewavasae	Trewavas croaker	Singapore	Sisters	NCBI
FISH0406	Cluster5253	Cluster5253	Cluster5253	Cluster5253	Cluster5096	Animalia	Chordata	Actinopterygii	Gobiiformes	Gobiidae	Valenciennea immaculata	Valenciennea	immaculata	Red-lined sleeper	Singapore	Tuas	Local
FISH0517	Cluster5253	Cluster5253	Cluster5253	Cluster5253	Cluster5096	Animalia	Chordata	Actinopterygii	Gobiiformes	Gobiidae	Valenciennea immaculata	Valenciennea	immaculata	Red-lined sleeper	Singapore	Tuas	Local
FISH1011	Cluster5253	Cluster5253	Cluster5253	Cluster5253	Cluster5096	Animalia	Chordata	Actinopterygii	Gobiiformes	Gobiidae	Valenciennea immaculata	Valenciennea	immaculata	Red-lined sleeper	Singapore	Tuas	Local
FISH1025	Cluster5253	Cluster5253	Cluster5253	Cluster5253	Cluster5096	Animalia	Chordata	Actinopterygii	Gobiiformes	Gobiidae	Valenciennea immaculata	Valenciennea	immaculata	Red-lined sleeper	Singapore	Hantu	Local
FISH1061	Cluster5253	Cluster5253	Cluster5253	Cluster5253	Cluster5096	Animalia	Chordata	Actinopterygii	Gobiiformes	Gobiidae	Valenciennea immaculata	Valenciennea	immaculata	Red-lined sleeper	Singapore	Hantu	Local
FISH1209	Cluster5253	Cluster5253	Cluster5253	Cluster5253	Cluster5096	Animalia	Chordata	Actinopterygii	Gobiiformes	Gobiidae	Valenciennea immaculata	Valenciennea	immaculata	Red-lined sleeper	Singapore	Hantu	Local
FISH1213	Cluster5253	Cluster5253	Cluster5253	Cluster5253	Cluster5096	Animalia	Chordata	Actinopterygii	Gobiiformes	Gobiidae	Valenciennea immaculata	Valenciennea	immaculata	Red-lined sleeper	Singapore	Hantu	Local
FISH1444	Cluster5253	Cluster5253	Cluster5253	Cluster5253	Cluster5096	Animalia	Chordata	Actinopterygii	Gobiiformes	Gobiidae	Valenciennea immaculata	Valenciennea	immaculata	Red-lined sleeper	Singapore	Hantu	Local
FISH1498	Cluster5253	Cluster5253	Cluster5253	Cluster5253	Cluster5096	Animalia	Chordata	Actinopterygii	Gobiiformes	Gobiidae	Valenciennea immaculata	Valenciennea	immaculata	Red-lined sleeper	Singapore	Hantu	Local
FISH1546	Cluster5253	Cluster5253	Cluster5253	Cluster5253	Cluster5096	Animalia	Chordata	Actinopterygii	Gobiiformes	Gobiidae	Valenciennea immaculata	Valenciennea	immaculata	Red-lined sleeper	Singapore	Hantu	Local
FISH1563	Cluster5253	Cluster5253	Cluster5253	Cluster5253	Cluster5096	Animalia	Chordata	Actinopterygii	Gobiiformes	Gobiidae	Valenciennea immaculata	Valenciennea	immaculata	Red-lined sleeper	Singapore	Hantu	Local
FISH1629	Cluster5253	Cluster5253	Cluster5253	Cluster5253	Cluster5096	Animalia	Chordata	Actinopterygii	Gobiiformes	Gobiidae	Valenciennea immaculata	Valenciennea	immaculata	Red-lined sleeper	Singapore	Hantu	Local
FISH1656	Cluster5253	Cluster5253	Cluster5253	Cluster5253	Cluster5096	Animalia	Chordata	Actinopterygii	Gobiiformes	Gobiidae	Valenciennea immaculata	Valenciennea	immaculata	Red-lined sleeper	Singapore	Hantu	Local
FISH1807	Cluster5253	Cluster5253	Cluster5253	Cluster5253	Cluster5096	Animalia	Chordata	Actinopterygii	Gobiiformes	Gobiidae	Valenciennea immaculata	Valenciennea	immaculata	Red-lined sleeper	Singapore	Hantu	Local
FISH1906	Cluster5253	Cluster5253	Cluster5253	Cluster5253	Cluster5096	Animalia	Chordata	Actinopterygii	Gobiiformes	Gobiidae	Valenciennea immaculata	Valenciennea	immaculata	Red-lined sleeper	Singapore	Hantu	Local
FISH2387	Cluster5253	Cluster5253	Cluster5253	Cluster5253	Cluster5096	Animalia	Chordata	Actinopterygii	Gobiiformes	Gobiidae	Valenciennea immaculata	Valenciennea	immaculata	Red-lined sleeper	Singapore	Changi	Local
FISH2549	Cluster5253	Cluster5253	Cluster5253	Cluster5253	Cluster5096	Animalia	Chordata	Actinopterygii	Gobiiformes	Gobiidae	Valenciennea immaculata	Valenciennea	immaculata	Red-lined sleeper	Singapore	Changi	Local
FISH3043	Cluster5253	Cluster5253	Cluster5253	Cluster5253	Cluster5096	Animalia	Chordata	Actinopterygii	Gobiiformes	Gobiidae	Valenciennea immaculata	Valenciennea	immaculata	Red-lined sleeper	Singapore	Changi	Local
FISH2577	Cluster5097	Cluster5097	Cluster5097	Cluster5097	Cluster5097	Animalia	Chordata	Actinopterygii	Gobiiformes	Gobiidae	Gobiopterus brachypterus	Gobiopterus	brachypterus	Gobiopterus goby	Singapore	Changi	Local
FISH2685	Cluster5097	Cluster5097	Cluster5097	Cluster5097	Cluster5097	Animalia	Chordata	Actinopterygii	Gobiiformes	Gobiidae	Gobiopterus brachypterus	Gobiopterus	brachypterus	Gobiopterus goby	Singapore	Changi	Local
FISH2742	Cluster5097	Cluster5097	Cluster5097	Cluster5097	Cluster5097	Animalia	Chordata	Actinopterygii	Gobiiformes	Gobiidae	Gobiopterus brachypterus	Gobiopterus	brachypterus	Gobiopterus goby	Singapore	Changi	Local
FISH3012	Cluster5097	Cluster5097	Cluster5097	Cluster5097	Cluster5097	Animalia	Chordata	Actinopterygii	Gobiiformes	Gobiidae	Gobiopterus brachypterus	Gobiopterus	brachypterus	Gobiopterus goby	Singapore	Changi	Local
FISH3023	Cluster5097	Cluster5097	Cluster5097	Cluster5097	Cluster5097	Animalia	Chordata	Actinopterygii	Gobiiformes	Gobiidae	Gobiopterus brachypterus	Gobiopterus	brachypterus	Gobiopterus goby	Singapore	Changi	Local
FISH3024	Cluster5097	Cluster5097	Cluster5097	Cluster5097	Cluster5097	Animalia	Chordata	Actinopterygii	Gobiiformes	Gobiidae	Gobiopterus brachypterus	Gobiopterus	brachypterus	Gobiopterus goby	Singapore	Changi	Local
FISH0213	Cluster5099	Cluster5099	Cluster5099	Cluster5099	Cluster5099	Animalia	Chordata	Actinopterygii	Eupercaria incertae sedis	Nemipteridae	Scolopsis ciliata	Scolopsis	ciliata	Saw-jawed monocle bream	Singapore	Tuas	NCBI
FISH0392	Cluster5099	Cluster5099	Cluster5099	Cluster5099	Cluster5099	Animalia	Chordata	Actinopterygii	Eupercaria incertae sedis	Nemipteridae	Scolopsis ciliata	Scolopsis	ciliata	Saw-jawed monocle bream	Singapore	Tuas	NCBI
FISH0578	Cluster5099	Cluster5099	Cluster5099	Cluster5099	Cluster5099	Animalia	Chordata	Actinopterygii	Eupercaria incertae sedis	Nemipteridae	Scolopsis ciliata	Scolopsis	ciliata	Saw-jawed monocle bream	Singapore	Tuas	NCBI
FISH1022	Cluster5099	Cluster5099	Cluster5099	Cluster5099	Cluster5099	Animalia	Chordata	Actinopterygii	Eupercaria incertae sedis	Nemipteridae	Scolopsis ciliata	Scolopsis	ciliata	Saw-jawed monocle bream	Singapore	Hantu	NCBI
FISH0859	Cluster5100	Cluster5100	Cluster5100	Cluster5100	Cluster5100	Animalia	Chordata	Actinopterygii	Tetraodontiformes	Monacanthidae	Monacanthidae sp.	Monacanthidae	sp.	Filefishes	Singapore	Tuas	Conservative
FISH2656	Cluster5100	Cluster5100	Cluster5100	Cluster5100	Cluster5100	Animalia	Chordata	Actinopterygii	Tetraodontiformes	Monacanthidae	Monacanthidae sp.	Monacanthidae	sp.	Filefishes	Singapore	Changi	Conservative
FISH0083	Cluster5102	Cluster5102	Cluster5102	Cluster5102	Cluster5102	Animalia	Chordata	Actinopterygii	Eupercaria incertae sedis	Labridae	Halichoeres bicolor	Halichoeres	bicolor	Pearly-spotted wrasse	Singapore	Tuas	NCBI
FISH0094	Cluster5102	Cluster5102	Cluster5102	Cluster5102	Cluster5102	Animalia	Chordata	Actinopterygii	Eupercaria incertae sedis	Labridae	Halichoeres bicolor	Halichoeres	bicolor	Pearly-spotted wrasse	Singapore	Tuas	NCBI
FISH0102	Cluster5102	Cluster5102	Cluster5102	Cluster5102	Cluster5102	Animalia	Chordata	Actinopterygii	Eupercaria incertae sedis	Labridae	Halichoeres bicolor	Halichoeres	bicolor	Pearly-spotted wrasse	Singapore	Tuas	NCBI
FISH0171	Cluster5102	Cluster5102	Cluster5102	Cluster5102	Cluster5102	Animalia	Chordata	Actinopterygii	Eupercaria incertae sedis	Labridae	Halichoeres bicolor	Halichoeres	bicolor	Pearly-spotted wrasse	Singapore	Tuas	NCBI
FISH0483	Cluster5102	Cluster5102	Cluster5102	Cluster5102	Cluster5102	Animalia	Chordata	Actinopterygii	Eupercaria incertae sedis	Labridae	Halichoeres bicolor	Halichoeres	bicolor	Pearly-spotted wrasse	Singapore	Tuas	NCBI
FISH0696	Cluster5102	Cluster5102	Cluster5102	Cluster5102	Cluster5102	Animalia	Chordata	Actinopterygii	Eupercaria incertae sedis	Labridae	Halichoeres bicolor	Halichoeres	bicolor	Pearly-spotted wrasse	Singapore	Tuas	NCBI
FISH0771	Cluster5102	Cluster5102	Cluster5102	Cluster5102	Cluster5102	Animalia	Chordata	Actinopterygii	Eupercaria incertae sedis	Labridae	Halichoeres bicolor	Halichoeres	bicolor	Pearly-spotted wrasse	Singapore	Tuas	NCBI
FISH0856	Cluster5102	Cluster5102	Cluster5102	Cluster5102	Cluster5102	Animalia	Chordata	Actinopterygii	Eupercaria incertae sedis	Labridae	Halichoeres bicolor	Halichoeres	bicolor	Pearly-spotted wrasse	Singapore	Tuas	NCBI
FISH1519	Cluster5102	Cluster5102	Cluster5102	Cluster5102	Cluster5102	Animalia	Chordata	Actinopterygii	Eupercaria incertae sedis	Labridae	Halichoeres bicolor	Halichoeres	bicolor	Pearly-spotted wrasse	Singapore	Hantu	NCBI
FISH1521	Cluster5102	Cluster5102	Cluster5102	Cluster5102	Cluster5102	Animalia	Chordata	Actinopterygii	Eupercaria incertae sedis	Labridae	Halichoeres bicolor	Halichoeres	bicolor	Pearly-spotted wrasse	Singapore	Hantu	NCBI
FISH1615	Cluster5102	Cluster5102	Cluster5102	Cluster5102	Cluster5102	Animalia	Chordata	Actinopterygii	Eupercaria incertae sedis	Labridae	Halichoeres bicolor	Halichoeres	bicolor	Pearly-spotted wrasse	Singapore	Hantu	NCBI
FISH2639	Cluster5102	Cluster5102	Cluster5102	Cluster5102	Cluster5102	Animalia	Chordata	Actinopterygii	Eupercaria incertae sedis	Labridae	Halichoeres bicolor	Halichoeres	bicolor	Pearly-spotted wrasse	Singapore	Changi	NCBI
FISH1144	Cluster5107	Cluster5107	Cluster5107	Cluster5107	Cluster5107	Animalia	Chordata	Actinopterygii	Gobiiformes	Gobiidae	Cryptocentrus sericus	Cryptocentrus	sericus	Ventral-barred shrimpgoby	Singapore	Hantu	Local
FISH1610	Cluster5107	Cluster5107	Cluster5107	Cluster5107	Cluster5107	Animalia	Chordata	Actinopterygii	Gobiiformes	Gobiidae	Cryptocentrus sericus	Cryptocentrus	sericus	Ventral-barred shrimpgoby	Singapore	Hantu	Local
FISH1671	Cluster5107	Cluster5107	Cluster5107	Cluster5107	Cluster5107	Animalia	Chordata	Actinopterygii	Gobiiformes	Gobiidae	Cryptocentrus sericus	Cryptocentrus	sericus	Ventral-barred shrimpgoby	Singapore	Hantu	Local
FISH1859	Cluster5107	Cluster5107	Cluster5107	Cluster5107	Cluster5107	Animalia	Chordata	Actinopterygii	Gobiiformes	Gobiidae	Cryptocentrus sericus	Cryptocentrus	sericus	Ventral-barred shrimpgoby	Singapore	Hantu	Local
FISH2044	Cluster5107	Cluster5107	Cluster5107	Cluster5107	Cluster5107	Animalia	Chordata	Actinopterygii	Gobiiformes	Gobiidae	Cryptocentrus sericus	Cryptocentrus	sericus	Ventral-barred shrimpgoby	Singapore	Sisters	Local
FISH2123	Cluster5107	Cluster5107	Cluster5107	Cluster5107	Cluster5107	Animalia	Chordata	Actinopterygii	Gobiiformes	Gobiidae	Cryptocentrus sericus	Cryptocentrus	sericus	Ventral-barred shrimpgoby	Singapore	Sisters	Local
FISH2158	Cluster5107	Cluster5107	Cluster5107	Cluster5107	Cluster5107	Animalia	Chordata	Actinopterygii	Gobiiformes	Gobiidae	Cryptocentrus sericus	Cryptocentrus	sericus	Ventral-barred shrimpgoby	Singapore	Sisters	Local
FISH2694	Cluster5107	Cluster5107	Cluster5107	Cluster5107	Cluster5107	Animalia	Chordata	Actinopterygii	Gobiiformes	Gobiidae	Cryptocentrus sericus	Cryptocentrus	sericus	Ventral-barred shrimpgoby	Singapore	Changi	Local
FISH2723	Cluster5107	Cluster5107	Cluster5107	Cluster5107	Cluster5107	Animalia	Chordata	Actinopterygii	Gobiiformes	Gobiidae	Cryptocentrus sericus	Cryptocentrus	sericus	Ventral-barred shrimpgoby	Singapore	Changi	Local
FISH2727	Cluster5107	Cluster5107	Cluster5107	Cluster5107	Cluster5107	Animalia	Chordata	Actinopterygii	Gobiiformes	Gobiidae	Cryptocentrus sericus	Cryptocentrus	sericus	Ventral-barred shrimpgoby	Singapore	Changi	Local
FISH0078	Cluster5108	Cluster5108	Cluster5108	Cluster5108	Cluster5108	Animalia	Chordata	Actinopterygii	Acanthuriformes	Leiognathidae	Leiognathus ruconius	Leiognathus	ruconius	Deep pugnose ponyfish	Singapore	Tuas	NCBI
FISH0081	Cluster5108	Cluster5108	Cluster5108	Cluster5108	Cluster5108	Animalia	Chordata	Actinopterygii	Acanthuriformes	Leiognathidae	Leiognathus ruconius	Leiognathus	ruconius	Deep pugnose ponyfish	Singapore	Tuas	NCBI
FISH0086	Cluster5108	Cluster5108	Cluster5108	Cluster5108	Cluster5108	Animalia	Chordata	Actinopterygii	Acanthuriformes	Leiognathidae	Leiognathus ruconius	Leiognathus	ruconius	Deep pugnose ponyfish	Singapore	Tuas	NCBI
FISH0089	Cluster5108	Cluster5108	Cluster5108	Cluster5108	Cluster5108	Animalia	Chordata	Actinopterygii	Acanthuriformes	Leiognathidae	Leiognathus ruconius	Leiognathus	ruconius	Deep pugnose ponyfish	Singapore	Tuas	NCBI
FISH0106	Cluster5108	Cluster5108	Cluster5108	Cluster5108	Cluster5108	Animalia	Chordata	Actinopterygii	Acanthuriformes	Leiognathidae	Leiognathus ruconius	Leiognathus	ruconius	Deep pugnose ponyfish	Singapore	Tuas	NCBI
FISH0120	Cluster5108	Cluster5108	Cluster5108	Cluster5108	Cluster5108	Animalia	Chordata	Actinopterygii	Acanthuriformes	Leiognathidae	Leiognathus ruconius	Leiognathus	ruconius	Deep pugnose ponyfish	Singapore	Tuas	NCBI
FISH0132	Cluster5108	Cluster5108	Cluster5108	Cluster5108	Cluster5108	Animalia	Chordata	Actinopterygii	Acanthuriformes	Leiognathidae	Leiognathus ruconius	Leiognathus	ruconius	Deep pugnose ponyfish	Singapore	Tuas	NCBI
FISH0133	Cluster5108	Cluster5108	Cluster5108	Cluster5108	Cluster5108	Animalia	Chordata	Actinopterygii	Acanthuriformes	Leiognathidae	Leiognathus ruconius	Leiognathus	ruconius	Deep pugnose ponyfish	Singapore	Tuas	NCBI
FISH0159	Cluster5108	Cluster5108	Cluster5108	Cluster5108	Cluster5108	Animalia	Chordata	Actinopterygii	Acanthuriformes	Leiognathidae	Leiognathus ruconius	Leiognathus	ruconius	Deep pugnose ponyfish	Singapore	Tuas	NCBI
FISH0162	Cluster5108	Cluster5108	Cluster5108	Cluster5108	Cluster5108	Animalia	Chordata	Actinopterygii	Acanthuriformes	Leiognathidae	Leiognathus ruconius	Leiognathus	ruconius	Deep pugnose ponyfish	Singapore	Tuas	NCBI
FISH0172	Cluster5108	Cluster5108	Cluster5108	Cluster5108	Cluster5108	Animalia	Chordata	Actinopterygii	Acanthuriformes	Leiognathidae	Leiognathus ruconius	Leiognathus	ruconius	Deep pugnose ponyfish	Singapore	Tuas	NCBI
FISH0177	Cluster5108	Cluster5108	Cluster5108	Cluster5108	Cluster5108	Animalia	Chordata	Actinopterygii	Acanthuriformes	Leiognathidae	Leiognathus ruconius	Leiognathus	ruconius	Deep pugnose ponyfish	Singapore	Tuas	NCBI
FISH0178	Cluster5108	Cluster5108	Cluster5108	Cluster5108	Cluster5108	Animalia	Chordata	Actinopterygii	Acanthuriformes	Leiognathidae	Leiognathus ruconius	Leiognathus	ruconius	Deep pugnose ponyfish	Singapore	Tuas	NCBI
FISH0189	Cluster5108	Cluster5108	Cluster5108	Cluster5108	Cluster5108	Animalia	Chordata	Actinopterygii	Acanthuriformes	Leiognathidae	Leiognathus ruconius	Leiognathus	ruconius	Deep pugnose ponyfish	Singapore	Tuas	NCBI
FISH0191	Cluster5108	Cluster5108	Cluster5108	Cluster5108	Cluster5108	Animalia	Chordata	Actinopterygii	Acanthuriformes	Leiognathidae	Leiognathus ruconius	Leiognathus	ruconius	Deep pugnose ponyfish	Singapore	Tuas	NCBI
FISH0194	Cluster5108	Cluster5108	Cluster5108	Cluster5108	Cluster5108	Animalia	Chordata	Actinopterygii	Acanthuriformes	Leiognathidae	Leiognathus ruconius	Leiognathus	ruconius	Deep pugnose ponyfish	Singapore	Tuas	NCBI
FISH0199	Cluster5108	Cluster5108	Cluster5108	Cluster5108	Cluster5108	Animalia	Chordata	Actinopterygii	Acanthuriformes	Leiognathidae	Leiognathus ruconius	Leiognathus	ruconius	Deep pugnose ponyfish	Singapore	Tuas	NCBI
FISH0204	Cluster5108	Cluster5108	Cluster5108	Cluster5108	Cluster5108	Animalia	Chordata	Actinopterygii	Acanthuriformes	Leiognathidae	Leiognathus ruconius	Leiognathus	ruconius	Deep pugnose ponyfish	Singapore	Tuas	NCBI
FISH0210	Cluster5108	Cluster5108	Cluster5108	Cluster5108	Cluster5108	Animalia	Chordata	Actinopterygii	Acanthuriformes	Leiognathidae	Leiognathus ruconius	Leiognathus	ruconius	Deep pugnose ponyfish	Singapore	Tuas	NCBI
FISH0230	Cluster5108	Cluster5108	Cluster5108	Cluster5108	Cluster5108	Animalia	Chordata	Actinopterygii	Acanthuriformes	Leiognathidae	Leiognathus ruconius	Leiognathus	ruconius	Deep pugnose ponyfish	Singapore	Tuas	NCBI
FISH0236	Cluster5108	Cluster5108	Cluster5108	Cluster5108	Cluster5108	Animalia	Chordata	Actinopterygii	Acanthuriformes	Leiognathidae	Leiognathus ruconius	Leiognathus	ruconius	Deep pugnose ponyfish	Singapore	Tuas	NCBI
FISH0241	Cluster5108	Cluster5108	Cluster5108	Cluster5108	Cluster5108	Animalia	Chordata	Actinopterygii	Acanthuriformes	Leiognathidae	Leiognathus ruconius	Leiognathus	ruconius	Deep pugnose ponyfish	Singapore	Tuas	NCBI
FISH0248	Cluster5108	Cluster5108	Cluster5108	Cluster5108	Cluster5108	Animalia	Chordata	Actinopterygii	Acanthuriformes	Leiognathidae	Leiognathus ruconius	Leiognathus	ruconius	Deep pugnose ponyfish	Singapore	Tuas	NCBI
FISH0252	Cluster5108	Cluster5108	Cluster5108	Cluster5108	Cluster5108	Animalia	Chordata	Actinopterygii	Acanthuriformes	Leiognathidae	Leiognathus ruconius	Leiognathus	ruconius	Deep pugnose ponyfish	Singapore	Tuas	NCBI
FISH0258	Cluster5108	Cluster5108	Cluster5108	Cluster5108	Cluster5108	Animalia	Chordata	Actinopterygii	Acanthuriformes	Leiognathidae	Leiognathus ruconius	Leiognathus	ruconius	Deep pugnose ponyfish	Singapore	Tuas	NCBI
FISH0266	Cluster5108	Cluster5108	Cluster5108	Cluster5108	Cluster5108	Animalia	Chordata	Actinopterygii	Acanthuriformes	Leiognathidae	Leiognathus ruconius	Leiognathus	ruconius	Deep pugnose ponyfish	Singapore	Tuas	NCBI
FISH0267	Cluster5108	Cluster5108	Cluster5108	Cluster5108	Cluster5108	Animalia	Chordata	Actinopterygii	Acanthuriformes	Leiognathidae	Leiognathus ruconius	Leiognathus	ruconius	Deep pugnose ponyfish	Singapore	Tuas	NCBI
FISH0273	Cluster5108	Cluster5108	Cluster5108	Cluster5108	Cluster5108	Animalia	Chordata	Actinopterygii	Acanthuriformes	Leiognathidae	Leiognathus ruconius	Leiognathus	ruconius	Deep pugnose ponyfish	Singapore	Tuas	NCBI
FISH0274	Cluster5108	Cluster5108	Cluster5108	Cluster5108	Cluster5108	Animalia	Chordata	Actinopterygii	Acanthuriformes	Leiognathidae	Leiognathus ruconius	Leiognathus	ruconius	Deep pugnose ponyfish	Singapore	Tuas	NCBI
FISH0277	Cluster5108	Cluster5108	Cluster5108	Cluster5108	Cluster5108	Animalia	Chordata	Actinopterygii	Acanthuriformes	Leiognathidae	Leiognathus ruconius	Leiognathus	ruconius	Deep pugnose ponyfish	Singapore	Tuas	NCBI
FISH0287	Cluster5108	Cluster5108	Cluster5108	Cluster5108	Cluster5108	Animalia	Chordata	Actinopterygii	Acanthuriformes	Leiognathidae	Leiognathus ruconius	Leiognathus	ruconius	Deep pugnose ponyfish	Singapore	Tuas	NCBI
FISH0300	Cluster5108	Cluster5108	Cluster5108	Cluster5108	Cluster5108	Animalia	Chordata	Actinopterygii	Acanthuriformes	Leiognathidae	Leiognathus ruconius	Leiognathus	ruconius	Deep pugnose ponyfish	Singapore	Tuas	NCBI
FISH0302	Cluster5108	Cluster5108	Cluster5108	Cluster5108	Cluster5108	Animalia	Chordata	Actinopterygii	Acanthuriformes	Leiognathidae	Leiognathus ruconius	Leiognathus	ruconius	Deep pugnose ponyfish	Singapore	Tuas	NCBI
FISH0313	Cluster5108	Cluster5108	Cluster5108	Cluster5108	Cluster5108	Animalia	Chordata	Actinopterygii	Acanthuriformes	Leiognathidae	Leiognathus ruconius	Leiognathus	ruconius	Deep pugnose ponyfish	Singapore	Tuas	NCBI
FISH0318	Cluster5108	Cluster5108	Cluster5108	Cluster5108	Cluster5108	Animalia	Chordata	Actinopterygii	Acanthuriformes	Leiognathidae	Leiognathus ruconius	Leiognathus	ruconius	Deep pugnose ponyfish	Singapore	Tuas	NCBI
FISH0321	Cluster5108	Cluster5108	Cluster5108	Cluster5108	Cluster5108	Animalia	Chordata	Actinopterygii	Acanthuriformes	Leiognathidae	Leiognathus ruconius	Leiognathus	ruconius	Deep pugnose ponyfish	Singapore	Tuas	NCBI
FISH0324	Cluster5108	Cluster5108	Cluster5108	Cluster5108	Cluster5108	Animalia	Chordata	Actinopterygii	Acanthuriformes	Leiognathidae	Leiognathus ruconius	Leiognathus	ruconius	Deep pugnose ponyfish	Singapore	Tuas	NCBI
FISH0330	Cluster5108	Cluster5108	Cluster5108	Cluster5108	Cluster5108	Animalia	Chordata	Actinopterygii	Acanthuriformes	Leiognathidae	Leiognathus ruconius	Leiognathus	ruconius	Deep pugnose ponyfish	Singapore	Tuas	NCBI
FISH0339	Cluster5108	Cluster5108	Cluster5108	Cluster5108	Cluster5108	Animalia	Chordata	Actinopterygii	Acanthuriformes	Leiognathidae	Leiognathus ruconius	Leiognathus	ruconius	Deep pugnose ponyfish	Singapore	Tuas	NCBI
FISH0342	Cluster5108	Cluster5108	Cluster5108	Cluster5108	Cluster5108	Animalia	Chordata	Actinopterygii	Acanthuriformes	Leiognathidae	Leiognathus ruconius	Leiognathus	ruconius	Deep pugnose ponyfish	Singapore	Tuas	NCBI
FISH0343	Cluster5108	Cluster5108	Cluster5108	Cluster5108	Cluster5108	Animalia	Chordata	Actinopterygii	Acanthuriformes	Leiognathidae	Leiognathus ruconius	Leiognathus	ruconius	Deep pugnose ponyfish	Singapore	Tuas	NCBI
FISH0344	Cluster5108	Cluster5108	Cluster5108	Cluster5108	Cluster5108	Animalia	Chordata	Actinopterygii	Acanthuriformes	Leiognathidae	Leiognathus ruconius	Leiognathus	ruconius	Deep pugnose ponyfish	Singapore	Tuas	NCBI
FISH0345	Cluster5108	Cluster5108	Cluster5108	Cluster5108	Cluster5108	Animalia	Chordata	Actinopterygii	Acanthuriformes	Leiognathidae	Leiognathus ruconius	Leiognathus	ruconius	Deep pugnose ponyfish	Singapore	Tuas	NCBI
FISH0346	Cluster5108	Cluster5108	Cluster5108	Cluster5108	Cluster5108	Animalia	Chordata	Actinopterygii	Acanthuriformes	Leiognathidae	Leiognathus ruconius	Leiognathus	ruconius	Deep pugnose ponyfish	Singapore	Tuas	NCBI
FISH0351	Cluster5108	Cluster5108	Cluster5108	Cluster5108	Cluster5108	Animalia	Chordata	Actinopterygii	Acanthuriformes	Leiognathidae	Leiognathus ruconius	Leiognathus	ruconius	Deep pugnose ponyfish	Singapore	Tuas	NCBI
FISH0355	Cluster5108	Cluster5108	Cluster5108	Cluster5108	Cluster5108	Animalia	Chordata	Actinopterygii	Acanthuriformes	Leiognathidae	Leiognathus ruconius	Leiognathus	ruconius	Deep pugnose ponyfish	Singapore	Tuas	NCBI
FISH0357	Cluster5108	Cluster5108	Cluster5108	Cluster5108	Cluster5108	Animalia	Chordata	Actinopterygii	Acanthuriformes	Leiognathidae	Leiognathus ruconius	Leiognathus	ruconius	Deep pugnose ponyfish	Singapore	Tuas	NCBI
FISH0360	Cluster5108	Cluster5108	Cluster5108	Cluster5108	Cluster5108	Animalia	Chordata	Actinopterygii	Acanthuriformes	Leiognathidae	Leiognathus ruconius	Leiognathus	ruconius	Deep pugnose ponyfish	Singapore	Tuas	NCBI
FISH0361	Cluster5108	Cluster5108	Cluster5108	Cluster5108	Cluster5108	Animalia	Chordata	Actinopterygii	Acanthuriformes	Leiognathidae	Leiognathus ruconius	Leiognathus	ruconius	Deep pugnose ponyfish	Singapore	Tuas	NCBI
FISH0370	Cluster5108	Cluster5108	Cluster5108	Cluster5108	Cluster5108	Animalia	Chordata	Actinopterygii	Acanthuriformes	Leiognathidae	Leiognathus ruconius	Leiognathus	ruconius	Deep pugnose ponyfish	Singapore	Tuas	NCBI
FISH0374	Cluster5108	Cluster5108	Cluster5108	Cluster5108	Cluster5108	Animalia	Chordata	Actinopterygii	Acanthuriformes	Leiognathidae	Leiognathus ruconius	Leiognathus	ruconius	Deep pugnose ponyfish	Singapore	Tuas	NCBI
FISH0386	Cluster5108	Cluster5108	Cluster5108	Cluster5108	Cluster5108	Animalia	Chordata	Actinopterygii	Acanthuriformes	Leiognathidae	Leiognathus ruconius	Leiognathus	ruconius	Deep pugnose ponyfish	Singapore	Tuas	NCBI
FISH0389	Cluster5108	Cluster5108	Cluster5108	Cluster5108	Cluster5108	Animalia	Chordata	Actinopterygii	Acanthuriformes	Leiognathidae	Leiognathus ruconius	Leiognathus	ruconius	Deep pugnose ponyfish	Singapore	Tuas	NCBI
FISH0391	Cluster5108	Cluster5108	Cluster5108	Cluster5108	Cluster5108	Animalia	Chordata	Actinopterygii	Acanthuriformes	Leiognathidae	Leiognathus ruconius	Leiognathus	ruconius	Deep pugnose ponyfish	Singapore	Tuas	NCBI
FISH0399	Cluster5108	Cluster5108	Cluster5108	Cluster5108	Cluster5108	Animalia	Chordata	Actinopterygii	Acanthuriformes	Leiognathidae	Leiognathus ruconius	Leiognathus	ruconius	Deep pugnose ponyfish	Singapore	Tuas	NCBI
FISH0401	Cluster5108	Cluster5108	Cluster5108	Cluster5108	Cluster5108	Animalia	Chordata	Actinopterygii	Acanthuriformes	Leiognathidae	Leiognathus ruconius	Leiognathus	ruconius	Deep pugnose ponyfish	Singapore	Tuas	NCBI
FISH0403	Cluster5108	Cluster5108	Cluster5108	Cluster5108	Cluster5108	Animalia	Chordata	Actinopterygii	Acanthuriformes	Leiognathidae	Leiognathus ruconius	Leiognathus	ruconius	Deep pugnose ponyfish	Singapore	Tuas	NCBI
FISH0407	Cluster5108	Cluster5108	Cluster5108	Cluster5108	Cluster5108	Animalia	Chordata	Actinopterygii	Acanthuriformes	Leiognathidae	Leiognathus ruconius	Leiognathus	ruconius	Deep pugnose ponyfish	Singapore	Tuas	NCBI
FISH0417	Cluster5108	Cluster5108	Cluster5108	Cluster5108	Cluster5108	Animalia	Chordata	Actinopterygii	Acanthuriformes	Leiognathidae	Leiognathus ruconius	Leiognathus	ruconius	Deep pugnose ponyfish	Singapore	Tuas	NCBI
FISH0435	Cluster5108	Cluster5108	Cluster5108	Cluster5108	Cluster5108	Animalia	Chordata	Actinopterygii	Acanthuriformes	Leiognathidae	Leiognathus ruconius	Leiognathus	ruconius	Deep pugnose ponyfish	Singapore	Tuas	NCBI
FISH0436	Cluster5108	Cluster5108	Cluster5108	Cluster5108	Cluster5108	Animalia	Chordata	Actinopterygii	Acanthuriformes	Leiognathidae	Leiognathus ruconius	Leiognathus	ruconius	Deep pugnose ponyfish	Singapore	Tuas	NCBI
FISH0438	Cluster5108	Cluster5108	Cluster5108	Cluster5108	Cluster5108	Animalia	Chordata	Actinopterygii	Acanthuriformes	Leiognathidae	Leiognathus ruconius	Leiognathus	ruconius	Deep pugnose ponyfish	Singapore	Tuas	NCBI
FISH0446	Cluster5108	Cluster5108	Cluster5108	Cluster5108	Cluster5108	Animalia	Chordata	Actinopterygii	Acanthuriformes	Leiognathidae	Leiognathus ruconius	Leiognathus	ruconius	Deep pugnose ponyfish	Singapore	Tuas	NCBI
FISH0484	Cluster5108	Cluster5108	Cluster5108	Cluster5108	Cluster5108	Animalia	Chordata	Actinopterygii	Acanthuriformes	Leiognathidae	Leiognathus ruconius	Leiognathus	ruconius	Deep pugnose ponyfish	Singapore	Tuas	NCBI
FISH0486	Cluster5108	Cluster5108	Cluster5108	Cluster5108	Cluster5108	Animalia	Chordata	Actinopterygii	Acanthuriformes	Leiognathidae	Leiognathus ruconius	Leiognathus	ruconius	Deep pugnose ponyfish	Singapore	Tuas	NCBI
FISH0497	Cluster5108	Cluster5108	Cluster5108	Cluster5108	Cluster5108	Animalia	Chordata	Actinopterygii	Acanthuriformes	Leiognathidae	Leiognathus ruconius	Leiognathus	ruconius	Deep pugnose ponyfish	Singapore	Tuas	NCBI
FISH0503	Cluster5108	Cluster5108	Cluster5108	Cluster5108	Cluster5108	Animalia	Chordata	Actinopterygii	Acanthuriformes	Leiognathidae	Leiognathus ruconius	Leiognathus	ruconius	Deep pugnose ponyfish	Singapore	Tuas	NCBI
FISH0508	Cluster5108	Cluster5108	Cluster5108	Cluster5108	Cluster5108	Animalia	Chordata	Actinopterygii	Acanthuriformes	Leiognathidae	Leiognathus ruconius	Leiognathus	ruconius	Deep pugnose ponyfish	Singapore	Tuas	NCBI
FISH0529	Cluster5108	Cluster5108	Cluster5108	Cluster5108	Cluster5108	Animalia	Chordata	Actinopterygii	Acanthuriformes	Leiognathidae	Leiognathus ruconius	Leiognathus	ruconius	Deep pugnose ponyfish	Singapore	Tuas	NCBI
FISH0541	Cluster5108	Cluster5108	Cluster5108	Cluster5108	Cluster5108	Animalia	Chordata	Actinopterygii	Acanthuriformes	Leiognathidae	Leiognathus ruconius	Leiognathus	ruconius	Deep pugnose ponyfish	Singapore	Tuas	NCBI
FISH0549	Cluster5108	Cluster5108	Cluster5108	Cluster5108	Cluster5108	Animalia	Chordata	Actinopterygii	Acanthuriformes	Leiognathidae	Leiognathus ruconius	Leiognathus	ruconius	Deep pugnose ponyfish	Singapore	Tuas	NCBI
FISH0555	Cluster5108	Cluster5108	Cluster5108	Cluster5108	Cluster5108	Animalia	Chordata	Actinopterygii	Acanthuriformes	Leiognathidae	Leiognathus ruconius	Leiognathus	ruconius	Deep pugnose ponyfish	Singapore	Tuas	NCBI
FISH0567	Cluster5108	Cluster5108	Cluster5108	Cluster5108	Cluster5108	Animalia	Chordata	Actinopterygii	Acanthuriformes	Leiognathidae	Leiognathus ruconius	Leiognathus	ruconius	Deep pugnose ponyfish	Singapore	Tuas	NCBI
FISH0583	Cluster5108	Cluster5108	Cluster5108	Cluster5108	Cluster5108	Animalia	Chordata	Actinopterygii	Acanthuriformes	Leiognathidae	Leiognathus ruconius	Leiognathus	ruconius	Deep pugnose ponyfish	Singapore	Tuas	NCBI
FISH0593	Cluster5108	Cluster5108	Cluster5108	Cluster5108	Cluster5108	Animalia	Chordata	Actinopterygii	Acanthuriformes	Leiognathidae	Leiognathus ruconius	Leiognathus	ruconius	Deep pugnose ponyfish	Singapore	Tuas	NCBI
FISH0594	Cluster5108	Cluster5108	Cluster5108	Cluster5108	Cluster5108	Animalia	Chordata	Actinopterygii	Acanthuriformes	Leiognathidae	Leiognathus ruconius	Leiognathus	ruconius	Deep pugnose ponyfish	Singapore	Tuas	NCBI
FISH0606	Cluster5108	Cluster5108	Cluster5108	Cluster5108	Cluster5108	Animalia	Chordata	Actinopterygii	Acanthuriformes	Leiognathidae	Leiognathus ruconius	Leiognathus	ruconius	Deep pugnose ponyfish	Singapore	Tuas	NCBI
FISH0608	Cluster5108	Cluster5108	Cluster5108	Cluster5108	Cluster5108	Animalia	Chordata	Actinopterygii	Acanthuriformes	Leiognathidae	Leiognathus ruconius	Leiognathus	ruconius	Deep pugnose ponyfish	Singapore	Tuas	NCBI
FISH0609	Cluster5108	Cluster5108	Cluster5108	Cluster5108	Cluster5108	Animalia	Chordata	Actinopterygii	Acanthuriformes	Leiognathidae	Leiognathus ruconius	Leiognathus	ruconius	Deep pugnose ponyfish	Singapore	Tuas	NCBI
FISH0618	Cluster5108	Cluster5108	Cluster5108	Cluster5108	Cluster5108	Animalia	Chordata	Actinopterygii	Acanthuriformes	Leiognathidae	Leiognathus ruconius	Leiognathus	ruconius	Deep pugnose ponyfish	Singapore	Tuas	NCBI
FISH0635	Cluster5108	Cluster5108	Cluster5108	Cluster5108	Cluster5108	Animalia	Chordata	Actinopterygii	Acanthuriformes	Leiognathidae	Leiognathus ruconius	Leiognathus	ruconius	Deep pugnose ponyfish	Singapore	Tuas	NCBI
FISH0639	Cluster5108	Cluster5108	Cluster5108	Cluster5108	Cluster5108	Animalia	Chordata	Actinopterygii	Acanthuriformes	Leiognathidae	Leiognathus ruconius	Leiognathus	ruconius	Deep pugnose ponyfish	Singapore	Tuas	NCBI
FISH0648	Cluster5108	Cluster5108	Cluster5108	Cluster5108	Cluster5108	Animalia	Chordata	Actinopterygii	Acanthuriformes	Leiognathidae	Leiognathus ruconius	Leiognathus	ruconius	Deep pugnose ponyfish	Singapore	Tuas	NCBI
FISH0688	Cluster5108	Cluster5108	Cluster5108	Cluster5108	Cluster5108	Animalia	Chordata	Actinopterygii	Acanthuriformes	Leiognathidae	Leiognathus ruconius	Leiognathus	ruconius	Deep pugnose ponyfish	Singapore	Tuas	NCBI
FISH0735	Cluster5108	Cluster5108	Cluster5108	Cluster5108	Cluster5108	Animalia	Chordata	Actinopterygii	Acanthuriformes	Leiognathidae	Leiognathus ruconius	Leiognathus	ruconius	Deep pugnose ponyfish	Singapore	Tuas	NCBI
FISH0740	Cluster5108	Cluster5108	Cluster5108	Cluster5108	Cluster5108	Animalia	Chordata	Actinopterygii	Acanthuriformes	Leiognathidae	Leiognathus ruconius	Leiognathus	ruconius	Deep pugnose ponyfish	Singapore	Tuas	NCBI
FISH0741	Cluster5108	Cluster5108	Cluster5108	Cluster5108	Cluster5108	Animalia	Chordata	Actinopterygii	Acanthuriformes	Leiognathidae	Leiognathus ruconius	Leiognathus	ruconius	Deep pugnose ponyfish	Singapore	Tuas	NCBI
FISH0751	Cluster5108	Cluster5108	Cluster5108	Cluster5108	Cluster5108	Animalia	Chordata	Actinopterygii	Acanthuriformes	Leiognathidae	Leiognathus ruconius	Leiognathus	ruconius	Deep pugnose ponyfish	Singapore	Tuas	NCBI
FISH0761	Cluster5108	Cluster5108	Cluster5108	Cluster5108	Cluster5108	Animalia	Chordata	Actinopterygii	Acanthuriformes	Leiognathidae	Leiognathus ruconius	Leiognathus	ruconius	Deep pugnose ponyfish	Singapore	Tuas	NCBI
FISH0782	Cluster5108	Cluster5108	Cluster5108	Cluster5108	Cluster5108	Animalia	Chordata	Actinopterygii	Acanthuriformes	Leiognathidae	Leiognathus ruconius	Leiognathus	ruconius	Deep pugnose ponyfish	Singapore	Tuas	NCBI
FISH0786	Cluster5108	Cluster5108	Cluster5108	Cluster5108	Cluster5108	Animalia	Chordata	Actinopterygii	Acanthuriformes	Leiognathidae	Leiognathus ruconius	Leiognathus	ruconius	Deep pugnose ponyfish	Singapore	Tuas	NCBI
FISH0789	Cluster5108	Cluster5108	Cluster5108	Cluster5108	Cluster5108	Animalia	Chordata	Actinopterygii	Acanthuriformes	Leiognathidae	Leiognathus ruconius	Leiognathus	ruconius	Deep pugnose ponyfish	Singapore	Tuas	NCBI
FISH0798	Cluster5108	Cluster5108	Cluster5108	Cluster5108	Cluster5108	Animalia	Chordata	Actinopterygii	Acanthuriformes	Leiognathidae	Leiognathus ruconius	Leiognathus	ruconius	Deep pugnose ponyfish	Singapore	Tuas	NCBI
FISH0803	Cluster5108	Cluster5108	Cluster5108	Cluster5108	Cluster5108	Animalia	Chordata	Actinopterygii	Acanthuriformes	Leiognathidae	Leiognathus ruconius	Leiognathus	ruconius	Deep pugnose ponyfish	Singapore	Tuas	NCBI
FISH0804	Cluster5108	Cluster5108	Cluster5108	Cluster5108	Cluster5108	Animalia	Chordata	Actinopterygii	Acanthuriformes	Leiognathidae	Leiognathus ruconius	Leiognathus	ruconius	Deep pugnose ponyfish	Singapore	Tuas	NCBI
FISH0808	Cluster5108	Cluster5108	Cluster5108	Cluster5108	Cluster5108	Animalia	Chordata	Actinopterygii	Acanthuriformes	Leiognathidae	Leiognathus ruconius	Leiognathus	ruconius	Deep pugnose ponyfish	Singapore	Tuas	NCBI
FISH0816	Cluster5108	Cluster5108	Cluster5108	Cluster5108	Cluster5108	Animalia	Chordata	Actinopterygii	Acanthuriformes	Leiognathidae	Leiognathus ruconius	Leiognathus	ruconius	Deep pugnose ponyfish	Singapore	Tuas	NCBI
FISH0822	Cluster5108	Cluster5108	Cluster5108	Cluster5108	Cluster5108	Animalia	Chordata	Actinopterygii	Acanthuriformes	Leiognathidae	Leiognathus ruconius	Leiognathus	ruconius	Deep pugnose ponyfish	Singapore	Tuas	NCBI
FISH0831	Cluster5108	Cluster5108	Cluster5108	Cluster5108	Cluster5108	Animalia	Chordata	Actinopterygii	Acanthuriformes	Leiognathidae	Leiognathus ruconius	Leiognathus	ruconius	Deep pugnose ponyfish	Singapore	Tuas	NCBI
FISH0835	Cluster5108	Cluster5108	Cluster5108	Cluster5108	Cluster5108	Animalia	Chordata	Actinopterygii	Acanthuriformes	Leiognathidae	Leiognathus ruconius	Leiognathus	ruconius	Deep pugnose ponyfish	Singapore	Tuas	NCBI
FISH0863	Cluster5108	Cluster5108	Cluster5108	Cluster5108	Cluster5108	Animalia	Chordata	Actinopterygii	Acanthuriformes	Leiognathidae	Leiognathus ruconius	Leiognathus	ruconius	Deep pugnose ponyfish	Singapore	Tuas	NCBI
FISH0866	Cluster5108	Cluster5108	Cluster5108	Cluster5108	Cluster5108	Animalia	Chordata	Actinopterygii	Acanthuriformes	Leiognathidae	Leiognathus ruconius	Leiognathus	ruconius	Deep pugnose ponyfish	Singapore	Tuas	NCBI
FISH0872	Cluster5108	Cluster5108	Cluster5108	Cluster5108	Cluster5108	Animalia	Chordata	Actinopterygii	Acanthuriformes	Leiognathidae	Leiognathus ruconius	Leiognathus	ruconius	Deep pugnose ponyfish	Singapore	Tuas	NCBI
FISH0873	Cluster5108	Cluster5108	Cluster5108	Cluster5108	Cluster5108	Animalia	Chordata	Actinopterygii	Acanthuriformes	Leiognathidae	Leiognathus ruconius	Leiognathus	ruconius	Deep pugnose ponyfish	Singapore	Tuas	NCBI
FISH0876	Cluster5108	Cluster5108	Cluster5108	Cluster5108	Cluster5108	Animalia	Chordata	Actinopterygii	Acanthuriformes	Leiognathidae	Leiognathus ruconius	Leiognathus	ruconius	Deep pugnose ponyfish	Singapore	Tuas	NCBI
FISH0886	Cluster5108	Cluster5108	Cluster5108	Cluster5108	Cluster5108	Animalia	Chordata	Actinopterygii	Acanthuriformes	Leiognathidae	Leiognathus ruconius	Leiognathus	ruconius	Deep pugnose ponyfish	Singapore	Tuas	NCBI
FISH0887	Cluster5108	Cluster5108	Cluster5108	Cluster5108	Cluster5108	Animalia	Chordata	Actinopterygii	Acanthuriformes	Leiognathidae	Leiognathus ruconius	Leiognathus	ruconius	Deep pugnose ponyfish	Singapore	Tuas	NCBI
FISH0889	Cluster5108	Cluster5108	Cluster5108	Cluster5108	Cluster5108	Animalia	Chordata	Actinopterygii	Acanthuriformes	Leiognathidae	Leiognathus ruconius	Leiognathus	ruconius	Deep pugnose ponyfish	Singapore	Tuas	NCBI
FISH0897	Cluster5108	Cluster5108	Cluster5108	Cluster5108	Cluster5108	Animalia	Chordata	Actinopterygii	Acanthuriformes	Leiognathidae	Leiognathus ruconius	Leiognathus	ruconius	Deep pugnose ponyfish	Singapore	Tuas	NCBI
FISH0909	Cluster5108	Cluster5108	Cluster5108	Cluster5108	Cluster5108	Animalia	Chordata	Actinopterygii	Acanthuriformes	Leiognathidae	Leiognathus ruconius	Leiognathus	ruconius	Deep pugnose ponyfish	Singapore	Tuas	NCBI
FISH0917	Cluster5108	Cluster5108	Cluster5108	Cluster5108	Cluster5108	Animalia	Chordata	Actinopterygii	Acanthuriformes	Leiognathidae	Leiognathus ruconius	Leiognathus	ruconius	Deep pugnose ponyfish	Singapore	Tuas	NCBI
FISH0935	Cluster5108	Cluster5108	Cluster5108	Cluster5108	Cluster5108	Animalia	Chordata	Actinopterygii	Acanthuriformes	Leiognathidae	Leiognathus ruconius	Leiognathus	ruconius	Deep pugnose ponyfish	Singapore	Tuas	NCBI
FISH0946	Cluster5108	Cluster5108	Cluster5108	Cluster5108	Cluster5108	Animalia	Chordata	Actinopterygii	Acanthuriformes	Leiognathidae	Leiognathus ruconius	Leiognathus	ruconius	Deep pugnose ponyfish	Singapore	Tuas	NCBI
FISH0947	Cluster5108	Cluster5108	Cluster5108	Cluster5108	Cluster5108	Animalia	Chordata	Actinopterygii	Acanthuriformes	Leiognathidae	Leiognathus ruconius	Leiognathus	ruconius	Deep pugnose ponyfish	Singapore	Tuas	NCBI
FISH0962	Cluster5108	Cluster5108	Cluster5108	Cluster5108	Cluster5108	Animalia	Chordata	Actinopterygii	Acanthuriformes	Leiognathidae	Leiognathus ruconius	Leiognathus	ruconius	Deep pugnose ponyfish	Singapore	Tuas	NCBI
FISH0989	Cluster5108	Cluster5108	Cluster5108	Cluster5108	Cluster5108	Animalia	Chordata	Actinopterygii	Acanthuriformes	Leiognathidae	Leiognathus ruconius	Leiognathus	ruconius	Deep pugnose ponyfish	Singapore	Tuas	NCBI
FISH0991	Cluster5108	Cluster5108	Cluster5108	Cluster5108	Cluster5108	Animalia	Chordata	Actinopterygii	Acanthuriformes	Leiognathidae	Leiognathus ruconius	Leiognathus	ruconius	Deep pugnose ponyfish	Singapore	Tuas	NCBI
FISH0996	Cluster5108	Cluster5108	Cluster5108	Cluster5108	Cluster5108	Animalia	Chordata	Actinopterygii	Acanthuriformes	Leiognathidae	Leiognathus ruconius	Leiognathus	ruconius	Deep pugnose ponyfish	Singapore	Tuas	NCBI
FISH1001	Cluster5108	Cluster5108	Cluster5108	Cluster5108	Cluster5108	Animalia	Chordata	Actinopterygii	Acanthuriformes	Leiognathidae	Leiognathus ruconius	Leiognathus	ruconius	Deep pugnose ponyfish	Singapore	Tuas	NCBI
FISH1009	Cluster5108	Cluster5108	Cluster5108	Cluster5108	Cluster5108	Animalia	Chordata	Actinopterygii	Acanthuriformes	Leiognathidae	Leiognathus ruconius	Leiognathus	ruconius	Deep pugnose ponyfish	Singapore	Tuas	NCBI
FISH1013	Cluster5108	Cluster5108	Cluster5108	Cluster5108	Cluster5108	Animalia	Chordata	Actinopterygii	Acanthuriformes	Leiognathidae	Leiognathus ruconius	Leiognathus	ruconius	Deep pugnose ponyfish	Singapore	Tuas	NCBI
FISH1015	Cluster5108	Cluster5108	Cluster5108	Cluster5108	Cluster5108	Animalia	Chordata	Actinopterygii	Acanthuriformes	Leiognathidae	Leiognathus ruconius	Leiognathus	ruconius	Deep pugnose ponyfish	Singapore	Tuas	NCBI
FISH1043	Cluster5108	Cluster5108	Cluster5108	Cluster5108	Cluster5108	Animalia	Chordata	Actinopterygii	Acanthuriformes	Leiognathidae	Leiognathus ruconius	Leiognathus	ruconius	Deep pugnose ponyfish	Singapore	Hantu	NCBI
FISH1044	Cluster5108	Cluster5108	Cluster5108	Cluster5108	Cluster5108	Animalia	Chordata	Actinopterygii	Acanthuriformes	Leiognathidae	Leiognathus ruconius	Leiognathus	ruconius	Deep pugnose ponyfish	Singapore	Hantu	NCBI
FISH1047	Cluster5108	Cluster5108	Cluster5108	Cluster5108	Cluster5108	Animalia	Chordata	Actinopterygii	Acanthuriformes	Leiognathidae	Leiognathus ruconius	Leiognathus	ruconius	Deep pugnose ponyfish	Singapore	Hantu	NCBI
FISH1050	Cluster5108	Cluster5108	Cluster5108	Cluster5108	Cluster5108	Animalia	Chordata	Actinopterygii	Acanthuriformes	Leiognathidae	Leiognathus ruconius	Leiognathus	ruconius	Deep pugnose ponyfish	Singapore	Hantu	NCBI
FISH1066	Cluster5108	Cluster5108	Cluster5108	Cluster5108	Cluster5108	Animalia	Chordata	Actinopterygii	Acanthuriformes	Leiognathidae	Leiognathus ruconius	Leiognathus	ruconius	Deep pugnose ponyfish	Singapore	Hantu	NCBI
FISH1069	Cluster5108	Cluster5108	Cluster5108	Cluster5108	Cluster5108	Animalia	Chordata	Actinopterygii	Acanthuriformes	Leiognathidae	Leiognathus ruconius	Leiognathus	ruconius	Deep pugnose ponyfish	Singapore	Hantu	NCBI
FISH1071	Cluster5108	Cluster5108	Cluster5108	Cluster5108	Cluster5108	Animalia	Chordata	Actinopterygii	Acanthuriformes	Leiognathidae	Leiognathus ruconius	Leiognathus	ruconius	Deep pugnose ponyfish	Singapore	Hantu	NCBI
FISH1075	Cluster5108	Cluster5108	Cluster5108	Cluster5108	Cluster5108	Animalia	Chordata	Actinopterygii	Acanthuriformes	Leiognathidae	Leiognathus ruconius	Leiognathus	ruconius	Deep pugnose ponyfish	Singapore	Hantu	NCBI
FISH1079	Cluster5108	Cluster5108	Cluster5108	Cluster5108	Cluster5108	Animalia	Chordata	Actinopterygii	Acanthuriformes	Leiognathidae	Leiognathus ruconius	Leiognathus	ruconius	Deep pugnose ponyfish	Singapore	Hantu	NCBI
FISH1092	Cluster5108	Cluster5108	Cluster5108	Cluster5108	Cluster5108	Animalia	Chordata	Actinopterygii	Acanthuriformes	Leiognathidae	Leiognathus ruconius	Leiognathus	ruconius	Deep pugnose ponyfish	Singapore	Hantu	NCBI
FISH1120	Cluster5108	Cluster5108	Cluster5108	Cluster5108	Cluster5108	Animalia	Chordata	Actinopterygii	Acanthuriformes	Leiognathidae	Leiognathus ruconius	Leiognathus	ruconius	Deep pugnose ponyfish	Singapore	Hantu	NCBI
FISH1139	Cluster5108	Cluster5108	Cluster5108	Cluster5108	Cluster5108	Animalia	Chordata	Actinopterygii	Acanthuriformes	Leiognathidae	Leiognathus ruconius	Leiognathus	ruconius	Deep pugnose ponyfish	Singapore	Hantu	NCBI
FISH1150	Cluster5108	Cluster5108	Cluster5108	Cluster5108	Cluster5108	Animalia	Chordata	Actinopterygii	Acanthuriformes	Leiognathidae	Leiognathus ruconius	Leiognathus	ruconius	Deep pugnose ponyfish	Singapore	Hantu	NCBI
FISH1156	Cluster5108	Cluster5108	Cluster5108	Cluster5108	Cluster5108	Animalia	Chordata	Actinopterygii	Acanthuriformes	Leiognathidae	Leiognathus ruconius	Leiognathus	ruconius	Deep pugnose ponyfish	Singapore	Hantu	NCBI
FISH1169	Cluster5108	Cluster5108	Cluster5108	Cluster5108	Cluster5108	Animalia	Chordata	Actinopterygii	Acanthuriformes	Leiognathidae	Leiognathus ruconius	Leiognathus	ruconius	Deep pugnose ponyfish	Singapore	Hantu	NCBI
FISH1194	Cluster5108	Cluster5108	Cluster5108	Cluster5108	Cluster5108	Animalia	Chordata	Actinopterygii	Acanthuriformes	Leiognathidae	Leiognathus ruconius	Leiognathus	ruconius	Deep pugnose ponyfish	Singapore	Hantu	NCBI
FISH1205	Cluster5108	Cluster5108	Cluster5108	Cluster5108	Cluster5108	Animalia	Chordata	Actinopterygii	Acanthuriformes	Leiognathidae	Leiognathus ruconius	Leiognathus	ruconius	Deep pugnose ponyfish	Singapore	Hantu	NCBI
FISH1206	Cluster5108	Cluster5108	Cluster5108	Cluster5108	Cluster5108	Animalia	Chordata	Actinopterygii	Acanthuriformes	Leiognathidae	Leiognathus ruconius	Leiognathus	ruconius	Deep pugnose ponyfish	Singapore	Hantu	NCBI
FISH1222	Cluster5108	Cluster5108	Cluster5108	Cluster5108	Cluster5108	Animalia	Chordata	Actinopterygii	Acanthuriformes	Leiognathidae	Leiognathus ruconius	Leiognathus	ruconius	Deep pugnose ponyfish	Singapore	Hantu	NCBI
FISH1247	Cluster5108	Cluster5108	Cluster5108	Cluster5108	Cluster5108	Animalia	Chordata	Actinopterygii	Acanthuriformes	Leiognathidae	Leiognathus ruconius	Leiognathus	ruconius	Deep pugnose ponyfish	Singapore	Hantu	NCBI
FISH1258	Cluster5108	Cluster5108	Cluster5108	Cluster5108	Cluster5108	Animalia	Chordata	Actinopterygii	Acanthuriformes	Leiognathidae	Leiognathus ruconius	Leiognathus	ruconius	Deep pugnose ponyfish	Singapore	Hantu	NCBI
FISH1276	Cluster5108	Cluster5108	Cluster5108	Cluster5108	Cluster5108	Animalia	Chordata	Actinopterygii	Acanthuriformes	Leiognathidae	Leiognathus ruconius	Leiognathus	ruconius	Deep pugnose ponyfish	Singapore	Hantu	NCBI
FISH1281	Cluster5108	Cluster5108	Cluster5108	Cluster5108	Cluster5108	Animalia	Chordata	Actinopterygii	Acanthuriformes	Leiognathidae	Leiognathus ruconius	Leiognathus	ruconius	Deep pugnose ponyfish	Singapore	Hantu	NCBI
FISH1293	Cluster5108	Cluster5108	Cluster5108	Cluster5108	Cluster5108	Animalia	Chordata	Actinopterygii	Acanthuriformes	Leiognathidae	Leiognathus ruconius	Leiognathus	ruconius	Deep pugnose ponyfish	Singapore	Hantu	NCBI
FISH1302	Cluster5108	Cluster5108	Cluster5108	Cluster5108	Cluster5108	Animalia	Chordata	Actinopterygii	Acanthuriformes	Leiognathidae	Leiognathus ruconius	Leiognathus	ruconius	Deep pugnose ponyfish	Singapore	Hantu	NCBI
FISH1318	Cluster5108	Cluster5108	Cluster5108	Cluster5108	Cluster5108	Animalia	Chordata	Actinopterygii	Acanthuriformes	Leiognathidae	Leiognathus ruconius	Leiognathus	ruconius	Deep pugnose ponyfish	Singapore	Hantu	NCBI
FISH1323	Cluster5108	Cluster5108	Cluster5108	Cluster5108	Cluster5108	Animalia	Chordata	Actinopterygii	Acanthuriformes	Leiognathidae	Leiognathus ruconius	Leiognathus	ruconius	Deep pugnose ponyfish	Singapore	Hantu	NCBI
FISH1337	Cluster5108	Cluster5108	Cluster5108	Cluster5108	Cluster5108	Animalia	Chordata	Actinopterygii	Acanthuriformes	Leiognathidae	Leiognathus ruconius	Leiognathus	ruconius	Deep pugnose ponyfish	Singapore	Hantu	NCBI
FISH1351	Cluster5108	Cluster5108	Cluster5108	Cluster5108	Cluster5108	Animalia	Chordata	Actinopterygii	Acanthuriformes	Leiognathidae	Leiognathus ruconius	Leiognathus	ruconius	Deep pugnose ponyfish	Singapore	Hantu	NCBI
FISH1352	Cluster5108	Cluster5108	Cluster5108	Cluster5108	Cluster5108	Animalia	Chordata	Actinopterygii	Acanthuriformes	Leiognathidae	Leiognathus ruconius	Leiognathus	ruconius	Deep pugnose ponyfish	Singapore	Hantu	NCBI
FISH1353	Cluster5108	Cluster5108	Cluster5108	Cluster5108	Cluster5108	Animalia	Chordata	Actinopterygii	Acanthuriformes	Leiognathidae	Leiognathus ruconius	Leiognathus	ruconius	Deep pugnose ponyfish	Singapore	Hantu	NCBI
FISH1363	Cluster5108	Cluster5108	Cluster5108	Cluster5108	Cluster5108	Animalia	Chordata	Actinopterygii	Acanthuriformes	Leiognathidae	Leiognathus ruconius	Leiognathus	ruconius	Deep pugnose ponyfish	Singapore	Hantu	NCBI
FISH1377	Cluster5108	Cluster5108	Cluster5108	Cluster5108	Cluster5108	Animalia	Chordata	Actinopterygii	Acanthuriformes	Leiognathidae	Leiognathus ruconius	Leiognathus	ruconius	Deep pugnose ponyfish	Singapore	Hantu	NCBI
FISH1382	Cluster5108	Cluster5108	Cluster5108	Cluster5108	Cluster5108	Animalia	Chordata	Actinopterygii	Acanthuriformes	Leiognathidae	Leiognathus ruconius	Leiognathus	ruconius	Deep pugnose ponyfish	Singapore	Hantu	NCBI
FISH1384	Cluster5108	Cluster5108	Cluster5108	Cluster5108	Cluster5108	Animalia	Chordata	Actinopterygii	Acanthuriformes	Leiognathidae	Leiognathus ruconius	Leiognathus	ruconius	Deep pugnose ponyfish	Singapore	Hantu	NCBI
FISH1396	Cluster5108	Cluster5108	Cluster5108	Cluster5108	Cluster5108	Animalia	Chordata	Actinopterygii	Acanthuriformes	Leiognathidae	Leiognathus ruconius	Leiognathus	ruconius	Deep pugnose ponyfish	Singapore	Hantu	NCBI
FISH1407	Cluster5108	Cluster5108	Cluster5108	Cluster5108	Cluster5108	Animalia	Chordata	Actinopterygii	Acanthuriformes	Leiognathidae	Leiognathus ruconius	Leiognathus	ruconius	Deep pugnose ponyfish	Singapore	Hantu	NCBI
FISH1408	Cluster5108	Cluster5108	Cluster5108	Cluster5108	Cluster5108	Animalia	Chordata	Actinopterygii	Acanthuriformes	Leiognathidae	Leiognathus ruconius	Leiognathus	ruconius	Deep pugnose ponyfish	Singapore	Hantu	NCBI
FISH1415	Cluster5108	Cluster5108	Cluster5108	Cluster5108	Cluster5108	Animalia	Chordata	Actinopterygii	Acanthuriformes	Leiognathidae	Leiognathus ruconius	Leiognathus	ruconius	Deep pugnose ponyfish	Singapore	Hantu	NCBI
FISH1425	Cluster5108	Cluster5108	Cluster5108	Cluster5108	Cluster5108	Animalia	Chordata	Actinopterygii	Acanthuriformes	Leiognathidae	Leiognathus ruconius	Leiognathus	ruconius	Deep pugnose ponyfish	Singapore	Hantu	NCBI
FISH1427	Cluster5108	Cluster5108	Cluster5108	Cluster5108	Cluster5108	Animalia	Chordata	Actinopterygii	Acanthuriformes	Leiognathidae	Leiognathus ruconius	Leiognathus	ruconius	Deep pugnose ponyfish	Singapore	Hantu	NCBI
FISH1430	Cluster5108	Cluster5108	Cluster5108	Cluster5108	Cluster5108	Animalia	Chordata	Actinopterygii	Acanthuriformes	Leiognathidae	Leiognathus ruconius	Leiognathus	ruconius	Deep pugnose ponyfish	Singapore	Hantu	NCBI
FISH1452	Cluster5108	Cluster5108	Cluster5108	Cluster5108	Cluster5108	Animalia	Chordata	Actinopterygii	Acanthuriformes	Leiognathidae	Leiognathus ruconius	Leiognathus	ruconius	Deep pugnose ponyfish	Singapore	Hantu	NCBI
FISH1463	Cluster5108	Cluster5108	Cluster5108	Cluster5108	Cluster5108	Animalia	Chordata	Actinopterygii	Acanthuriformes	Leiognathidae	Leiognathus ruconius	Leiognathus	ruconius	Deep pugnose ponyfish	Singapore	Hantu	NCBI
FISH1468	Cluster5108	Cluster5108	Cluster5108	Cluster5108	Cluster5108	Animalia	Chordata	Actinopterygii	Acanthuriformes	Leiognathidae	Leiognathus ruconius	Leiognathus	ruconius	Deep pugnose ponyfish	Singapore	Hantu	NCBI
FISH1479	Cluster5108	Cluster5108	Cluster5108	Cluster5108	Cluster5108	Animalia	Chordata	Actinopterygii	Acanthuriformes	Leiognathidae	Leiognathus ruconius	Leiognathus	ruconius	Deep pugnose ponyfish	Singapore	Hantu	NCBI
FISH1481	Cluster5108	Cluster5108	Cluster5108	Cluster5108	Cluster5108	Animalia	Chordata	Actinopterygii	Acanthuriformes	Leiognathidae	Leiognathus ruconius	Leiognathus	ruconius	Deep pugnose ponyfish	Singapore	Hantu	NCBI
FISH1485	Cluster5108	Cluster5108	Cluster5108	Cluster5108	Cluster5108	Animalia	Chordata	Actinopterygii	Acanthuriformes	Leiognathidae	Leiognathus ruconius	Leiognathus	ruconius	Deep pugnose ponyfish	Singapore	Hantu	NCBI
FISH1491	Cluster5108	Cluster5108	Cluster5108	Cluster5108	Cluster5108	Animalia	Chordata	Actinopterygii	Acanthuriformes	Leiognathidae	Leiognathus ruconius	Leiognathus	ruconius	Deep pugnose ponyfish	Singapore	Hantu	NCBI
FISH1492	Cluster5108	Cluster5108	Cluster5108	Cluster5108	Cluster5108	Animalia	Chordata	Actinopterygii	Acanthuriformes	Leiognathidae	Leiognathus ruconius	Leiognathus	ruconius	Deep pugnose ponyfish	Singapore	Hantu	NCBI
FISH1501	Cluster5108	Cluster5108	Cluster5108	Cluster5108	Cluster5108	Animalia	Chordata	Actinopterygii	Acanthuriformes	Leiognathidae	Leiognathus ruconius	Leiognathus	ruconius	Deep pugnose ponyfish	Singapore	Hantu	NCBI
FISH1502	Cluster5108	Cluster5108	Cluster5108	Cluster5108	Cluster5108	Animalia	Chordata	Actinopterygii	Acanthuriformes	Leiognathidae	Leiognathus ruconius	Leiognathus	ruconius	Deep pugnose ponyfish	Singapore	Hantu	NCBI
FISH1504	Cluster5108	Cluster5108	Cluster5108	Cluster5108	Cluster5108	Animalia	Chordata	Actinopterygii	Acanthuriformes	Leiognathidae	Leiognathus ruconius	Leiognathus	ruconius	Deep pugnose ponyfish	Singapore	Hantu	NCBI
FISH1505	Cluster5108	Cluster5108	Cluster5108	Cluster5108	Cluster5108	Animalia	Chordata	Actinopterygii	Acanthuriformes	Leiognathidae	Leiognathus ruconius	Leiognathus	ruconius	Deep pugnose ponyfish	Singapore	Hantu	NCBI
FISH1532	Cluster5108	Cluster5108	Cluster5108	Cluster5108	Cluster5108	Animalia	Chordata	Actinopterygii	Acanthuriformes	Leiognathidae	Leiognathus ruconius	Leiognathus	ruconius	Deep pugnose ponyfish	Singapore	Hantu	NCBI
FISH1554	Cluster5108	Cluster5108	Cluster5108	Cluster5108	Cluster5108	Animalia	Chordata	Actinopterygii	Acanthuriformes	Leiognathidae	Leiognathus ruconius	Leiognathus	ruconius	Deep pugnose ponyfish	Singapore	Hantu	NCBI
FISH1578	Cluster5108	Cluster5108	Cluster5108	Cluster5108	Cluster5108	Animalia	Chordata	Actinopterygii	Acanthuriformes	Leiognathidae	Leiognathus ruconius	Leiognathus	ruconius	Deep pugnose ponyfish	Singapore	Hantu	NCBI
FISH1587	Cluster5108	Cluster5108	Cluster5108	Cluster5108	Cluster5108	Animalia	Chordata	Actinopterygii	Acanthuriformes	Leiognathidae	Leiognathus ruconius	Leiognathus	ruconius	Deep pugnose ponyfish	Singapore	Hantu	NCBI
FISH1608	Cluster5108	Cluster5108	Cluster5108	Cluster5108	Cluster5108	Animalia	Chordata	Actinopterygii	Acanthuriformes	Leiognathidae	Leiognathus ruconius	Leiognathus	ruconius	Deep pugnose ponyfish	Singapore	Hantu	NCBI
FISH1627	Cluster5108	Cluster5108	Cluster5108	Cluster5108	Cluster5108	Animalia	Chordata	Actinopterygii	Acanthuriformes	Leiognathidae	Leiognathus ruconius	Leiognathus	ruconius	Deep pugnose ponyfish	Singapore	Hantu	NCBI
FISH1630	Cluster5108	Cluster5108	Cluster5108	Cluster5108	Cluster5108	Animalia	Chordata	Actinopterygii	Acanthuriformes	Leiognathidae	Leiognathus ruconius	Leiognathus	ruconius	Deep pugnose ponyfish	Singapore	Hantu	NCBI
FISH1640	Cluster5108	Cluster5108	Cluster5108	Cluster5108	Cluster5108	Animalia	Chordata	Actinopterygii	Acanthuriformes	Leiognathidae	Leiognathus ruconius	Leiognathus	ruconius	Deep pugnose ponyfish	Singapore	Hantu	NCBI
FISH1660	Cluster5108	Cluster5108	Cluster5108	Cluster5108	Cluster5108	Animalia	Chordata	Actinopterygii	Acanthuriformes	Leiognathidae	Leiognathus ruconius	Leiognathus	ruconius	Deep pugnose ponyfish	Singapore	Hantu	NCBI
FISH1672	Cluster5108	Cluster5108	Cluster5108	Cluster5108	Cluster5108	Animalia	Chordata	Actinopterygii	Acanthuriformes	Leiognathidae	Leiognathus ruconius	Leiognathus	ruconius	Deep pugnose ponyfish	Singapore	Hantu	NCBI
FISH1680	Cluster5108	Cluster5108	Cluster5108	Cluster5108	Cluster5108	Animalia	Chordata	Actinopterygii	Acanthuriformes	Leiognathidae	Leiognathus ruconius	Leiognathus	ruconius	Deep pugnose ponyfish	Singapore	Hantu	NCBI
FISH1687	Cluster5108	Cluster5108	Cluster5108	Cluster5108	Cluster5108	Animalia	Chordata	Actinopterygii	Acanthuriformes	Leiognathidae	Leiognathus ruconius	Leiognathus	ruconius	Deep pugnose ponyfish	Singapore	Hantu	NCBI
FISH1716	Cluster5108	Cluster5108	Cluster5108	Cluster5108	Cluster5108	Animalia	Chordata	Actinopterygii	Acanthuriformes	Leiognathidae	Leiognathus ruconius	Leiognathus	ruconius	Deep pugnose ponyfish	Singapore	Hantu	NCBI
FISH1723	Cluster5108	Cluster5108	Cluster5108	Cluster5108	Cluster5108	Animalia	Chordata	Actinopterygii	Acanthuriformes	Leiognathidae	Leiognathus ruconius	Leiognathus	ruconius	Deep pugnose ponyfish	Singapore	Hantu	NCBI
FISH1734	Cluster5108	Cluster5108	Cluster5108	Cluster5108	Cluster5108	Animalia	Chordata	Actinopterygii	Acanthuriformes	Leiognathidae	Leiognathus ruconius	Leiognathus	ruconius	Deep pugnose ponyfish	Singapore	Hantu	NCBI
FISH1740	Cluster5108	Cluster5108	Cluster5108	Cluster5108	Cluster5108	Animalia	Chordata	Actinopterygii	Acanthuriformes	Leiognathidae	Leiognathus ruconius	Leiognathus	ruconius	Deep pugnose ponyfish	Singapore	Hantu	NCBI
FISH1751	Cluster5108	Cluster5108	Cluster5108	Cluster5108	Cluster5108	Animalia	Chordata	Actinopterygii	Acanthuriformes	Leiognathidae	Leiognathus ruconius	Leiognathus	ruconius	Deep pugnose ponyfish	Singapore	Hantu	NCBI
FISH1766	Cluster5108	Cluster5108	Cluster5108	Cluster5108	Cluster5108	Animalia	Chordata	Actinopterygii	Acanthuriformes	Leiognathidae	Leiognathus ruconius	Leiognathus	ruconius	Deep pugnose ponyfish	Singapore	Hantu	NCBI
FISH1778	Cluster5108	Cluster5108	Cluster5108	Cluster5108	Cluster5108	Animalia	Chordata	Actinopterygii	Acanthuriformes	Leiognathidae	Leiognathus ruconius	Leiognathus	ruconius	Deep pugnose ponyfish	Singapore	Hantu	NCBI
FISH1788	Cluster5108	Cluster5108	Cluster5108	Cluster5108	Cluster5108	Animalia	Chordata	Actinopterygii	Acanthuriformes	Leiognathidae	Leiognathus ruconius	Leiognathus	ruconius	Deep pugnose ponyfish	Singapore	Hantu	NCBI
FISH1789	Cluster5108	Cluster5108	Cluster5108	Cluster5108	Cluster5108	Animalia	Chordata	Actinopterygii	Acanthuriformes	Leiognathidae	Leiognathus ruconius	Leiognathus	ruconius	Deep pugnose ponyfish	Singapore	Hantu	NCBI
FISH1808	Cluster5108	Cluster5108	Cluster5108	Cluster5108	Cluster5108	Animalia	Chordata	Actinopterygii	Acanthuriformes	Leiognathidae	Leiognathus ruconius	Leiognathus	ruconius	Deep pugnose ponyfish	Singapore	Hantu	NCBI
FISH1819	Cluster5108	Cluster5108	Cluster5108	Cluster5108	Cluster5108	Animalia	Chordata	Actinopterygii	Acanthuriformes	Leiognathidae	Leiognathus ruconius	Leiognathus	ruconius	Deep pugnose ponyfish	Singapore	Hantu	NCBI
FISH1822	Cluster5108	Cluster5108	Cluster5108	Cluster5108	Cluster5108	Animalia	Chordata	Actinopterygii	Acanthuriformes	Leiognathidae	Leiognathus ruconius	Leiognathus	ruconius	Deep pugnose ponyfish	Singapore	Hantu	NCBI
FISH1831	Cluster5108	Cluster5108	Cluster5108	Cluster5108	Cluster5108	Animalia	Chordata	Actinopterygii	Acanthuriformes	Leiognathidae	Leiognathus ruconius	Leiognathus	ruconius	Deep pugnose ponyfish	Singapore	Hantu	NCBI
FISH1847	Cluster5108	Cluster5108	Cluster5108	Cluster5108	Cluster5108	Animalia	Chordata	Actinopterygii	Acanthuriformes	Leiognathidae	Leiognathus ruconius	Leiognathus	ruconius	Deep pugnose ponyfish	Singapore	Hantu	NCBI
FISH1851	Cluster5108	Cluster5108	Cluster5108	Cluster5108	Cluster5108	Animalia	Chordata	Actinopterygii	Acanthuriformes	Leiognathidae	Leiognathus ruconius	Leiognathus	ruconius	Deep pugnose ponyfish	Singapore	Hantu	NCBI
FISH1874	Cluster5108	Cluster5108	Cluster5108	Cluster5108	Cluster5108	Animalia	Chordata	Actinopterygii	Acanthuriformes	Leiognathidae	Leiognathus ruconius	Leiognathus	ruconius	Deep pugnose ponyfish	Singapore	Hantu	NCBI
FISH1894	Cluster5108	Cluster5108	Cluster5108	Cluster5108	Cluster5108	Animalia	Chordata	Actinopterygii	Acanthuriformes	Leiognathidae	Leiognathus ruconius	Leiognathus	ruconius	Deep pugnose ponyfish	Singapore	Hantu	NCBI
FISH1901	Cluster5108	Cluster5108	Cluster5108	Cluster5108	Cluster5108	Animalia	Chordata	Actinopterygii	Acanthuriformes	Leiognathidae	Leiognathus ruconius	Leiognathus	ruconius	Deep pugnose ponyfish	Singapore	Hantu	NCBI
FISH1908	Cluster5108	Cluster5108	Cluster5108	Cluster5108	Cluster5108	Animalia	Chordata	Actinopterygii	Acanthuriformes	Leiognathidae	Leiognathus ruconius	Leiognathus	ruconius	Deep pugnose ponyfish	Singapore	Hantu	NCBI
FISH1911	Cluster5108	Cluster5108	Cluster5108	Cluster5108	Cluster5108	Animalia	Chordata	Actinopterygii	Acanthuriformes	Leiognathidae	Leiognathus ruconius	Leiognathus	ruconius	Deep pugnose ponyfish	Singapore	Hantu	NCBI
FISH1924	Cluster5108	Cluster5108	Cluster5108	Cluster5108	Cluster5108	Animalia	Chordata	Actinopterygii	Acanthuriformes	Leiognathidae	Leiognathus ruconius	Leiognathus	ruconius	Deep pugnose ponyfish	Singapore	Hantu	NCBI
FISH1947	Cluster5108	Cluster5108	Cluster5108	Cluster5108	Cluster5108	Animalia	Chordata	Actinopterygii	Acanthuriformes	Leiognathidae	Leiognathus ruconius	Leiognathus	ruconius	Deep pugnose ponyfish	Singapore	Hantu	NCBI
FISH1960	Cluster5108	Cluster5108	Cluster5108	Cluster5108	Cluster5108	Animalia	Chordata	Actinopterygii	Acanthuriformes	Leiognathidae	Leiognathus ruconius	Leiognathus	ruconius	Deep pugnose ponyfish	Singapore	Hantu	NCBI
FISH1963	Cluster5108	Cluster5108	Cluster5108	Cluster5108	Cluster5108	Animalia	Chordata	Actinopterygii	Acanthuriformes	Leiognathidae	Leiognathus ruconius	Leiognathus	ruconius	Deep pugnose ponyfish	Singapore	Hantu	NCBI
FISH2103	Cluster5108	Cluster5108	Cluster5108	Cluster5108	Cluster5108	Animalia	Chordata	Actinopterygii	Acanthuriformes	Leiognathidae	Leiognathus ruconius	Leiognathus	ruconius	Deep pugnose ponyfish	Singapore	Sisters	NCBI
FISH2254	Cluster5108	Cluster5108	Cluster5108	Cluster5108	Cluster5108	Animalia	Chordata	Actinopterygii	Acanthuriformes	Leiognathidae	Leiognathus ruconius	Leiognathus	ruconius	Deep pugnose ponyfish	Singapore	Tuas	NCBI
FISH2264	Cluster5108	Cluster5108	Cluster5108	Cluster5108	Cluster5108	Animalia	Chordata	Actinopterygii	Acanthuriformes	Leiognathidae	Leiognathus ruconius	Leiognathus	ruconius	Deep pugnose ponyfish	Singapore	Tuas	NCBI
FISH2269	Cluster5108	Cluster5108	Cluster5108	Cluster5108	Cluster5108	Animalia	Chordata	Actinopterygii	Acanthuriformes	Leiognathidae	Leiognathus ruconius	Leiognathus	ruconius	Deep pugnose ponyfish	Singapore	Tuas	NCBI
FISH2271	Cluster5108	Cluster5108	Cluster5108	Cluster5108	Cluster5108	Animalia	Chordata	Actinopterygii	Acanthuriformes	Leiognathidae	Leiognathus ruconius	Leiognathus	ruconius	Deep pugnose ponyfish	Singapore	Tuas	NCBI
FISH2274	Cluster5108	Cluster5108	Cluster5108	Cluster5108	Cluster5108	Animalia	Chordata	Actinopterygii	Acanthuriformes	Leiognathidae	Leiognathus ruconius	Leiognathus	ruconius	Deep pugnose ponyfish	Singapore	Tuas	NCBI
FISH2286	Cluster5108	Cluster5108	Cluster5108	Cluster5108	Cluster5108	Animalia	Chordata	Actinopterygii	Acanthuriformes	Leiognathidae	Leiognathus ruconius	Leiognathus	ruconius	Deep pugnose ponyfish	Singapore	Changi	NCBI
FISH2305	Cluster5108	Cluster5108	Cluster5108	Cluster5108	Cluster5108	Animalia	Chordata	Actinopterygii	Acanthuriformes	Leiognathidae	Leiognathus ruconius	Leiognathus	ruconius	Deep pugnose ponyfish	Singapore	Changi	NCBI
FISH2311	Cluster5108	Cluster5108	Cluster5108	Cluster5108	Cluster5108	Animalia	Chordata	Actinopterygii	Acanthuriformes	Leiognathidae	Leiognathus ruconius	Leiognathus	ruconius	Deep pugnose ponyfish	Singapore	Changi	NCBI
FISH2316	Cluster5108	Cluster5108	Cluster5108	Cluster5108	Cluster5108	Animalia	Chordata	Actinopterygii	Acanthuriformes	Leiognathidae	Leiognathus ruconius	Leiognathus	ruconius	Deep pugnose ponyfish	Singapore	Changi	NCBI
FISH2320	Cluster5108	Cluster5108	Cluster5108	Cluster5108	Cluster5108	Animalia	Chordata	Actinopterygii	Acanthuriformes	Leiognathidae	Leiognathus ruconius	Leiognathus	ruconius	Deep pugnose ponyfish	Singapore	Changi	NCBI
FISH2322	Cluster5108	Cluster5108	Cluster5108	Cluster5108	Cluster5108	Animalia	Chordata	Actinopterygii	Acanthuriformes	Leiognathidae	Leiognathus ruconius	Leiognathus	ruconius	Deep pugnose ponyfish	Singapore	Changi	NCBI
FISH2332	Cluster5108	Cluster5108	Cluster5108	Cluster5108	Cluster5108	Animalia	Chordata	Actinopterygii	Acanthuriformes	Leiognathidae	Leiognathus ruconius	Leiognathus	ruconius	Deep pugnose ponyfish	Singapore	Changi	NCBI
FISH2343	Cluster5108	Cluster5108	Cluster5108	Cluster5108	Cluster5108	Animalia	Chordata	Actinopterygii	Acanthuriformes	Leiognathidae	Leiognathus ruconius	Leiognathus	ruconius	Deep pugnose ponyfish	Singapore	Changi	NCBI
FISH2355	Cluster5108	Cluster5108	Cluster5108	Cluster5108	Cluster5108	Animalia	Chordata	Actinopterygii	Acanthuriformes	Leiognathidae	Leiognathus ruconius	Leiognathus	ruconius	Deep pugnose ponyfish	Singapore	Changi	NCBI
FISH2356	Cluster5108	Cluster5108	Cluster5108	Cluster5108	Cluster5108	Animalia	Chordata	Actinopterygii	Acanthuriformes	Leiognathidae	Leiognathus ruconius	Leiognathus	ruconius	Deep pugnose ponyfish	Singapore	Changi	NCBI
FISH2390	Cluster5108	Cluster5108	Cluster5108	Cluster5108	Cluster5108	Animalia	Chordata	Actinopterygii	Acanthuriformes	Leiognathidae	Leiognathus ruconius	Leiognathus	ruconius	Deep pugnose ponyfish	Singapore	Changi	NCBI
FISH2394	Cluster5108	Cluster5108	Cluster5108	Cluster5108	Cluster5108	Animalia	Chordata	Actinopterygii	Acanthuriformes	Leiognathidae	Leiognathus ruconius	Leiognathus	ruconius	Deep pugnose ponyfish	Singapore	Changi	NCBI
FISH2421	Cluster5108	Cluster5108	Cluster5108	Cluster5108	Cluster5108	Animalia	Chordata	Actinopterygii	Acanthuriformes	Leiognathidae	Leiognathus ruconius	Leiognathus	ruconius	Deep pugnose ponyfish	Singapore	Changi	NCBI
FISH2437	Cluster5108	Cluster5108	Cluster5108	Cluster5108	Cluster5108	Animalia	Chordata	Actinopterygii	Acanthuriformes	Leiognathidae	Leiognathus ruconius	Leiognathus	ruconius	Deep pugnose ponyfish	Singapore	Changi	NCBI
FISH2442	Cluster5108	Cluster5108	Cluster5108	Cluster5108	Cluster5108	Animalia	Chordata	Actinopterygii	Acanthuriformes	Leiognathidae	Leiognathus ruconius	Leiognathus	ruconius	Deep pugnose ponyfish	Singapore	Changi	NCBI
FISH2448	Cluster5108	Cluster5108	Cluster5108	Cluster5108	Cluster5108	Animalia	Chordata	Actinopterygii	Acanthuriformes	Leiognathidae	Leiognathus ruconius	Leiognathus	ruconius	Deep pugnose ponyfish	Singapore	Changi	NCBI
FISH2457	Cluster5108	Cluster5108	Cluster5108	Cluster5108	Cluster5108	Animalia	Chordata	Actinopterygii	Acanthuriformes	Leiognathidae	Leiognathus ruconius	Leiognathus	ruconius	Deep pugnose ponyfish	Singapore	Changi	NCBI
FISH2483	Cluster5108	Cluster5108	Cluster5108	Cluster5108	Cluster5108	Animalia	Chordata	Actinopterygii	Acanthuriformes	Leiognathidae	Leiognathus ruconius	Leiognathus	ruconius	Deep pugnose ponyfish	Singapore	Changi	NCBI
FISH2484	Cluster5108	Cluster5108	Cluster5108	Cluster5108	Cluster5108	Animalia	Chordata	Actinopterygii	Acanthuriformes	Leiognathidae	Leiognathus ruconius	Leiognathus	ruconius	Deep pugnose ponyfish	Singapore	Changi	NCBI
FISH2503	Cluster5108	Cluster5108	Cluster5108	Cluster5108	Cluster5108	Animalia	Chordata	Actinopterygii	Acanthuriformes	Leiognathidae	Leiognathus ruconius	Leiognathus	ruconius	Deep pugnose ponyfish	Singapore	Changi	NCBI
FISH2512	Cluster5108	Cluster5108	Cluster5108	Cluster5108	Cluster5108	Animalia	Chordata	Actinopterygii	Acanthuriformes	Leiognathidae	Leiognathus ruconius	Leiognathus	ruconius	Deep pugnose ponyfish	Singapore	Changi	NCBI
FISH2521	Cluster5108	Cluster5108	Cluster5108	Cluster5108	Cluster5108	Animalia	Chordata	Actinopterygii	Acanthuriformes	Leiognathidae	Leiognathus ruconius	Leiognathus	ruconius	Deep pugnose ponyfish	Singapore	Changi	NCBI
FISH2532	Cluster5108	Cluster5108	Cluster5108	Cluster5108	Cluster5108	Animalia	Chordata	Actinopterygii	Acanthuriformes	Leiognathidae	Leiognathus ruconius	Leiognathus	ruconius	Deep pugnose ponyfish	Singapore	Changi	NCBI
FISH2533	Cluster5108	Cluster5108	Cluster5108	Cluster5108	Cluster5108	Animalia	Chordata	Actinopterygii	Acanthuriformes	Leiognathidae	Leiognathus ruconius	Leiognathus	ruconius	Deep pugnose ponyfish	Singapore	Changi	NCBI
FISH2537	Cluster5108	Cluster5108	Cluster5108	Cluster5108	Cluster5108	Animalia	Chordata	Actinopterygii	Acanthuriformes	Leiognathidae	Leiognathus ruconius	Leiognathus	ruconius	Deep pugnose ponyfish	Singapore	Changi	NCBI
FISH2546	Cluster5108	Cluster5108	Cluster5108	Cluster5108	Cluster5108	Animalia	Chordata	Actinopterygii	Acanthuriformes	Leiognathidae	Leiognathus ruconius	Leiognathus	ruconius	Deep pugnose ponyfish	Singapore	Changi	NCBI
FISH2559	Cluster5108	Cluster5108	Cluster5108	Cluster5108	Cluster5108	Animalia	Chordata	Actinopterygii	Acanthuriformes	Leiognathidae	Leiognathus ruconius	Leiognathus	ruconius	Deep pugnose ponyfish	Singapore	Changi	NCBI
FISH2569	Cluster5108	Cluster5108	Cluster5108	Cluster5108	Cluster5108	Animalia	Chordata	Actinopterygii	Acanthuriformes	Leiognathidae	Leiognathus ruconius	Leiognathus	ruconius	Deep pugnose ponyfish	Singapore	Changi	NCBI
FISH2614	Cluster5108	Cluster5108	Cluster5108	Cluster5108	Cluster5108	Animalia	Chordata	Actinopterygii	Acanthuriformes	Leiognathidae	Leiognathus ruconius	Leiognathus	ruconius	Deep pugnose ponyfish	Singapore	Changi	NCBI
FISH2626	Cluster5108	Cluster5108	Cluster5108	Cluster5108	Cluster5108	Animalia	Chordata	Actinopterygii	Acanthuriformes	Leiognathidae	Leiognathus ruconius	Leiognathus	ruconius	Deep pugnose ponyfish	Singapore	Changi	NCBI
FISH2646	Cluster5108	Cluster5108	Cluster5108	Cluster5108	Cluster5108	Animalia	Chordata	Actinopterygii	Acanthuriformes	Leiognathidae	Leiognathus ruconius	Leiognathus	ruconius	Deep pugnose ponyfish	Singapore	Changi	NCBI
FISH2655	Cluster5108	Cluster5108	Cluster5108	Cluster5108	Cluster5108	Animalia	Chordata	Actinopterygii	Acanthuriformes	Leiognathidae	Leiognathus ruconius	Leiognathus	ruconius	Deep pugnose ponyfish	Singapore	Changi	NCBI
FISH2686	Cluster5108	Cluster5108	Cluster5108	Cluster5108	Cluster5108	Animalia	Chordata	Actinopterygii	Acanthuriformes	Leiognathidae	Leiognathus ruconius	Leiognathus	ruconius	Deep pugnose ponyfish	Singapore	Changi	NCBI
FISH2696	Cluster5108	Cluster5108	Cluster5108	Cluster5108	Cluster5108	Animalia	Chordata	Actinopterygii	Acanthuriformes	Leiognathidae	Leiognathus ruconius	Leiognathus	ruconius	Deep pugnose ponyfish	Singapore	Changi	NCBI
FISH2715	Cluster5108	Cluster5108	Cluster5108	Cluster5108	Cluster5108	Animalia	Chordata	Actinopterygii	Acanthuriformes	Leiognathidae	Leiognathus ruconius	Leiognathus	ruconius	Deep pugnose ponyfish	Singapore	Changi	NCBI
FISH2721	Cluster5108	Cluster5108	Cluster5108	Cluster5108	Cluster5108	Animalia	Chordata	Actinopterygii	Acanthuriformes	Leiognathidae	Leiognathus ruconius	Leiognathus	ruconius	Deep pugnose ponyfish	Singapore	Changi	NCBI
FISH2744	Cluster5108	Cluster5108	Cluster5108	Cluster5108	Cluster5108	Animalia	Chordata	Actinopterygii	Acanthuriformes	Leiognathidae	Leiognathus ruconius	Leiognathus	ruconius	Deep pugnose ponyfish	Singapore	Changi	NCBI
FISH2747	Cluster5108	Cluster5108	Cluster5108	Cluster5108	Cluster5108	Animalia	Chordata	Actinopterygii	Acanthuriformes	Leiognathidae	Leiognathus ruconius	Leiognathus	ruconius	Deep pugnose ponyfish	Singapore	Changi	NCBI
FISH2758	Cluster5108	Cluster5108	Cluster5108	Cluster5108	Cluster5108	Animalia	Chordata	Actinopterygii	Acanthuriformes	Leiognathidae	Leiognathus ruconius	Leiognathus	ruconius	Deep pugnose ponyfish	Singapore	Changi	NCBI
FISH2782	Cluster5108	Cluster5108	Cluster5108	Cluster5108	Cluster5108	Animalia	Chordata	Actinopterygii	Acanthuriformes	Leiognathidae	Leiognathus ruconius	Leiognathus	ruconius	Deep pugnose ponyfish	Singapore	Changi	NCBI
FISH2787	Cluster5108	Cluster5108	Cluster5108	Cluster5108	Cluster5108	Animalia	Chordata	Actinopterygii	Acanthuriformes	Leiognathidae	Leiognathus ruconius	Leiognathus	ruconius	Deep pugnose ponyfish	Singapore	Changi	NCBI
FISH2805	Cluster5108	Cluster5108	Cluster5108	Cluster5108	Cluster5108	Animalia	Chordata	Actinopterygii	Acanthuriformes	Leiognathidae	Leiognathus ruconius	Leiognathus	ruconius	Deep pugnose ponyfish	Singapore	Changi	NCBI
FISH2819	Cluster5108	Cluster5108	Cluster5108	Cluster5108	Cluster5108	Animalia	Chordata	Actinopterygii	Acanthuriformes	Leiognathidae	Leiognathus ruconius	Leiognathus	ruconius	Deep pugnose ponyfish	Singapore	Changi	NCBI
FISH2832	Cluster5108	Cluster5108	Cluster5108	Cluster5108	Cluster5108	Animalia	Chordata	Actinopterygii	Acanthuriformes	Leiognathidae	Leiognathus ruconius	Leiognathus	ruconius	Deep pugnose ponyfish	Singapore	Changi	NCBI
FISH2877	Cluster5108	Cluster5108	Cluster5108	Cluster5108	Cluster5108	Animalia	Chordata	Actinopterygii	Acanthuriformes	Leiognathidae	Leiognathus ruconius	Leiognathus	ruconius	Deep pugnose ponyfish	Singapore	Changi	NCBI
FISH2879	Cluster5108	Cluster5108	Cluster5108	Cluster5108	Cluster5108	Animalia	Chordata	Actinopterygii	Acanthuriformes	Leiognathidae	Leiognathus ruconius	Leiognathus	ruconius	Deep pugnose ponyfish	Singapore	Changi	NCBI
FISH2892	Cluster5108	Cluster5108	Cluster5108	Cluster5108	Cluster5108	Animalia	Chordata	Actinopterygii	Acanthuriformes	Leiognathidae	Leiognathus ruconius	Leiognathus	ruconius	Deep pugnose ponyfish	Singapore	Changi	NCBI
FISH2909	Cluster5108	Cluster5108	Cluster5108	Cluster5108	Cluster5108	Animalia	Chordata	Actinopterygii	Acanthuriformes	Leiognathidae	Leiognathus ruconius	Leiognathus	ruconius	Deep pugnose ponyfish	Singapore	Changi	NCBI
FISH2933	Cluster5108	Cluster5108	Cluster5108	Cluster5108	Cluster5108	Animalia	Chordata	Actinopterygii	Acanthuriformes	Leiognathidae	Leiognathus ruconius	Leiognathus	ruconius	Deep pugnose ponyfish	Singapore	Changi	NCBI
FISH2936	Cluster5108	Cluster5108	Cluster5108	Cluster5108	Cluster5108	Animalia	Chordata	Actinopterygii	Acanthuriformes	Leiognathidae	Leiognathus ruconius	Leiognathus	ruconius	Deep pugnose ponyfish	Singapore	Changi	NCBI
FISH2949	Cluster5108	Cluster5108	Cluster5108	Cluster5108	Cluster5108	Animalia	Chordata	Actinopterygii	Acanthuriformes	Leiognathidae	Leiognathus ruconius	Leiognathus	ruconius	Deep pugnose ponyfish	Singapore	Changi	NCBI
FISH2972	Cluster5108	Cluster5108	Cluster5108	Cluster5108	Cluster5108	Animalia	Chordata	Actinopterygii	Acanthuriformes	Leiognathidae	Leiognathus ruconius	Leiognathus	ruconius	Deep pugnose ponyfish	Singapore	Changi	NCBI
FISH3001	Cluster5108	Cluster5108	Cluster5108	Cluster5108	Cluster5108	Animalia	Chordata	Actinopterygii	Acanthuriformes	Leiognathidae	Leiognathus ruconius	Leiognathus	ruconius	Deep pugnose ponyfish	Singapore	Changi	NCBI
FISH3006	Cluster5108	Cluster5108	Cluster5108	Cluster5108	Cluster5108	Animalia	Chordata	Actinopterygii	Acanthuriformes	Leiognathidae	Leiognathus ruconius	Leiognathus	ruconius	Deep pugnose ponyfish	Singapore	Changi	NCBI
FISH3028	Cluster5108	Cluster5108	Cluster5108	Cluster5108	Cluster5108	Animalia	Chordata	Actinopterygii	Acanthuriformes	Leiognathidae	Leiognathus ruconius	Leiognathus	ruconius	Deep pugnose ponyfish	Singapore	Changi	NCBI
FISH3036	Cluster5108	Cluster5108	Cluster5108	Cluster5108	Cluster5108	Animalia	Chordata	Actinopterygii	Acanthuriformes	Leiognathidae	Leiognathus ruconius	Leiognathus	ruconius	Deep pugnose ponyfish	Singapore	Changi	NCBI
FISH3050	Cluster5108	Cluster5108	Cluster5108	Cluster5108	Cluster5108	Animalia	Chordata	Actinopterygii	Acanthuriformes	Leiognathidae	Leiognathus ruconius	Leiognathus	ruconius	Deep pugnose ponyfish	Singapore	Changi	NCBI
FISH3053	Cluster5108	Cluster5108	Cluster5108	Cluster5108	Cluster5108	Animalia	Chordata	Actinopterygii	Acanthuriformes	Leiognathidae	Leiognathus ruconius	Leiognathus	ruconius	Deep pugnose ponyfish	Singapore	Changi	NCBI
FISH3055	Cluster5108	Cluster5108	Cluster5108	Cluster5108	Cluster5108	Animalia	Chordata	Actinopterygii	Acanthuriformes	Leiognathidae	Leiognathus ruconius	Leiognathus	ruconius	Deep pugnose ponyfish	Singapore	Changi	NCBI
FISH3079	Cluster5108	Cluster5108	Cluster5108	Cluster5108	Cluster5108	Animalia	Chordata	Actinopterygii	Acanthuriformes	Leiognathidae	Leiognathus ruconius	Leiognathus	ruconius	Deep pugnose ponyfish	Singapore	Changi	NCBI
FISH3130	Cluster5108	Cluster5108	Cluster5108	Cluster5108	Cluster5108	Animalia	Chordata	Actinopterygii	Acanthuriformes	Leiognathidae	Leiognathus ruconius	Leiognathus	ruconius	Deep pugnose ponyfish	Singapore	Changi	NCBI
FISH3154	Cluster5108	Cluster5108	Cluster5108	Cluster5108	Cluster5108	Animalia	Chordata	Actinopterygii	Acanthuriformes	Leiognathidae	Leiognathus ruconius	Leiognathus	ruconius	Deep pugnose ponyfish	Singapore	Changi	NCBI
FISH3161	Cluster5108	Cluster5108	Cluster5108	Cluster5108	Cluster5108	Animalia	Chordata	Actinopterygii	Acanthuriformes	Leiognathidae	Leiognathus ruconius	Leiognathus	ruconius	Deep pugnose ponyfish	Singapore	Hantu	NCBI
FISH3184	Cluster5108	Cluster5108	Cluster5108	Cluster5108	Cluster5108	Animalia	Chordata	Actinopterygii	Acanthuriformes	Leiognathidae	Leiognathus ruconius	Leiognathus	ruconius	Deep pugnose ponyfish	Singapore	Hantu	NCBI
FISH1881	Cluster5112	Cluster5112	Cluster5112	Cluster5112	Cluster5112	Animalia	Chordata	Actinopterygii	Gobiiformes	Gobiidae	Yongeichthys nebulosus	Yongeichthys	nebulosus	Shadow goby	Singapore	Hantu	NCBI
FISH2981	Cluster5112	Cluster5112	Cluster5112	Cluster5112	Cluster5112	Animalia	Chordata	Actinopterygii	Gobiiformes	Gobiidae	Yongeichthys nebulosus	Yongeichthys	nebulosus	Shadow goby	Singapore	Changi	NCBI
FISH3020	Cluster5112	Cluster5112	Cluster5112	Cluster5112	Cluster5112	Animalia	Chordata	Actinopterygii	Gobiiformes	Gobiidae	Yongeichthys nebulosus	Yongeichthys	nebulosus	Shadow goby	Singapore	Changi	NCBI
FISH0079	Cluster5114	Cluster5114	Cluster5114	Cluster5114	Cluster5114	Animalia	Chordata	Actinopterygii	Clupeiformes	Engraulidae	Encrasicholina pseudoheteroloba	Encrasicholina	pseudoheteroloba	Shorthead anchovy	Singapore	Tuas	NCBI
FISH0109	Cluster5114	Cluster5114	Cluster5114	Cluster5114	Cluster5114	Animalia	Chordata	Actinopterygii	Clupeiformes	Engraulidae	Encrasicholina pseudoheteroloba	Encrasicholina	pseudoheteroloba	Shorthead anchovy	Singapore	Tuas	NCBI
FISH0111	Cluster5114	Cluster5114	Cluster5114	Cluster5114	Cluster5114	Animalia	Chordata	Actinopterygii	Clupeiformes	Engraulidae	Encrasicholina pseudoheteroloba	Encrasicholina	pseudoheteroloba	Shorthead anchovy	Singapore	Tuas	NCBI
FISH0112	Cluster5114	Cluster5114	Cluster5114	Cluster5114	Cluster5114	Animalia	Chordata	Actinopterygii	Clupeiformes	Engraulidae	Encrasicholina pseudoheteroloba	Encrasicholina	pseudoheteroloba	Shorthead anchovy	Singapore	Tuas	NCBI
FISH0116	Cluster5114	Cluster5114	Cluster5114	Cluster5114	Cluster5114	Animalia	Chordata	Actinopterygii	Clupeiformes	Engraulidae	Encrasicholina pseudoheteroloba	Encrasicholina	pseudoheteroloba	Shorthead anchovy	Singapore	Tuas	NCBI
FISH0117	Cluster5114	Cluster5114	Cluster5114	Cluster5114	Cluster5114	Animalia	Chordata	Actinopterygii	Clupeiformes	Engraulidae	Encrasicholina pseudoheteroloba	Encrasicholina	pseudoheteroloba	Shorthead anchovy	Singapore	Tuas	NCBI
FISH0122	Cluster5114	Cluster5114	Cluster5114	Cluster5114	Cluster5114	Animalia	Chordata	Actinopterygii	Clupeiformes	Engraulidae	Encrasicholina pseudoheteroloba	Encrasicholina	pseudoheteroloba	Shorthead anchovy	Singapore	Tuas	NCBI
FISH0139	Cluster5114	Cluster5114	Cluster5114	Cluster5114	Cluster5114	Animalia	Chordata	Actinopterygii	Clupeiformes	Engraulidae	Encrasicholina pseudoheteroloba	Encrasicholina	pseudoheteroloba	Shorthead anchovy	Singapore	Tuas	NCBI
FISH0141	Cluster5114	Cluster5114	Cluster5114	Cluster5114	Cluster5114	Animalia	Chordata	Actinopterygii	Clupeiformes	Engraulidae	Encrasicholina pseudoheteroloba	Encrasicholina	pseudoheteroloba	Shorthead anchovy	Singapore	Tuas	NCBI
FISH0147	Cluster5114	Cluster5114	Cluster5114	Cluster5114	Cluster5114	Animalia	Chordata	Actinopterygii	Clupeiformes	Engraulidae	Encrasicholina pseudoheteroloba	Encrasicholina	pseudoheteroloba	Shorthead anchovy	Singapore	Tuas	NCBI
FISH0150	Cluster5114	Cluster5114	Cluster5114	Cluster5114	Cluster5114	Animalia	Chordata	Actinopterygii	Clupeiformes	Engraulidae	Encrasicholina pseudoheteroloba	Encrasicholina	pseudoheteroloba	Shorthead anchovy	Singapore	Tuas	NCBI
FISH0152	Cluster5114	Cluster5114	Cluster5114	Cluster5114	Cluster5114	Animalia	Chordata	Actinopterygii	Clupeiformes	Engraulidae	Encrasicholina pseudoheteroloba	Encrasicholina	pseudoheteroloba	Shorthead anchovy	Singapore	Tuas	NCBI
FISH0160	Cluster5114	Cluster5114	Cluster5114	Cluster5114	Cluster5114	Animalia	Chordata	Actinopterygii	Clupeiformes	Engraulidae	Encrasicholina pseudoheteroloba	Encrasicholina	pseudoheteroloba	Shorthead anchovy	Singapore	Tuas	NCBI
FISH0165	Cluster5114	Cluster5114	Cluster5114	Cluster5114	Cluster5114	Animalia	Chordata	Actinopterygii	Clupeiformes	Engraulidae	Encrasicholina pseudoheteroloba	Encrasicholina	pseudoheteroloba	Shorthead anchovy	Singapore	Tuas	NCBI
FISH0173	Cluster5114	Cluster5114	Cluster5114	Cluster5114	Cluster5114	Animalia	Chordata	Actinopterygii	Clupeiformes	Engraulidae	Encrasicholina pseudoheteroloba	Encrasicholina	pseudoheteroloba	Shorthead anchovy	Singapore	Tuas	NCBI
FISH0174	Cluster5114	Cluster5114	Cluster5114	Cluster5114	Cluster5114	Animalia	Chordata	Actinopterygii	Clupeiformes	Engraulidae	Encrasicholina pseudoheteroloba	Encrasicholina	pseudoheteroloba	Shorthead anchovy	Singapore	Tuas	NCBI
FISH0182	Cluster5114	Cluster5114	Cluster5114	Cluster5114	Cluster5114	Animalia	Chordata	Actinopterygii	Clupeiformes	Engraulidae	Encrasicholina pseudoheteroloba	Encrasicholina	pseudoheteroloba	Shorthead anchovy	Singapore	Tuas	NCBI
FISH0183	Cluster5114	Cluster5114	Cluster5114	Cluster5114	Cluster5114	Animalia	Chordata	Actinopterygii	Clupeiformes	Engraulidae	Encrasicholina pseudoheteroloba	Encrasicholina	pseudoheteroloba	Shorthead anchovy	Singapore	Tuas	NCBI
FISH0185	Cluster5114	Cluster5114	Cluster5114	Cluster5114	Cluster5114	Animalia	Chordata	Actinopterygii	Clupeiformes	Engraulidae	Encrasicholina pseudoheteroloba	Encrasicholina	pseudoheteroloba	Shorthead anchovy	Singapore	Tuas	NCBI
FISH0188	Cluster5114	Cluster5114	Cluster5114	Cluster5114	Cluster5114	Animalia	Chordata	Actinopterygii	Clupeiformes	Engraulidae	Encrasicholina pseudoheteroloba	Encrasicholina	pseudoheteroloba	Shorthead anchovy	Singapore	Tuas	NCBI
FISH0197	Cluster5114	Cluster5114	Cluster5114	Cluster5114	Cluster5114	Animalia	Chordata	Actinopterygii	Clupeiformes	Engraulidae	Encrasicholina pseudoheteroloba	Encrasicholina	pseudoheteroloba	Shorthead anchovy	Singapore	Tuas	NCBI
FISH0207	Cluster5114	Cluster5114	Cluster5114	Cluster5114	Cluster5114	Animalia	Chordata	Actinopterygii	Clupeiformes	Engraulidae	Encrasicholina pseudoheteroloba	Encrasicholina	pseudoheteroloba	Shorthead anchovy	Singapore	Tuas	NCBI
FISH0211	Cluster5114	Cluster5114	Cluster5114	Cluster5114	Cluster5114	Animalia	Chordata	Actinopterygii	Clupeiformes	Engraulidae	Encrasicholina pseudoheteroloba	Encrasicholina	pseudoheteroloba	Shorthead anchovy	Singapore	Tuas	NCBI
FISH0217	Cluster5114	Cluster5114	Cluster5114	Cluster5114	Cluster5114	Animalia	Chordata	Actinopterygii	Clupeiformes	Engraulidae	Encrasicholina pseudoheteroloba	Encrasicholina	pseudoheteroloba	Shorthead anchovy	Singapore	Tuas	NCBI
FISH0220	Cluster5114	Cluster5114	Cluster5114	Cluster5114	Cluster5114	Animalia	Chordata	Actinopterygii	Clupeiformes	Engraulidae	Encrasicholina pseudoheteroloba	Encrasicholina	pseudoheteroloba	Shorthead anchovy	Singapore	Tuas	NCBI
FISH0225	Cluster5114	Cluster5114	Cluster5114	Cluster5114	Cluster5114	Animalia	Chordata	Actinopterygii	Clupeiformes	Engraulidae	Encrasicholina pseudoheteroloba	Encrasicholina	pseudoheteroloba	Shorthead anchovy	Singapore	Tuas	NCBI
FISH0234	Cluster5114	Cluster5114	Cluster5114	Cluster5114	Cluster5114	Animalia	Chordata	Actinopterygii	Clupeiformes	Engraulidae	Encrasicholina pseudoheteroloba	Encrasicholina	pseudoheteroloba	Shorthead anchovy	Singapore	Tuas	NCBI
FISH0235	Cluster5114	Cluster5114	Cluster5114	Cluster5114	Cluster5114	Animalia	Chordata	Actinopterygii	Clupeiformes	Engraulidae	Encrasicholina pseudoheteroloba	Encrasicholina	pseudoheteroloba	Shorthead anchovy	Singapore	Tuas	NCBI
FISH0237	Cluster5114	Cluster5114	Cluster5114	Cluster5114	Cluster5114	Animalia	Chordata	Actinopterygii	Clupeiformes	Engraulidae	Encrasicholina pseudoheteroloba	Encrasicholina	pseudoheteroloba	Shorthead anchovy	Singapore	Tuas	NCBI
FISH0238	Cluster5114	Cluster5114	Cluster5114	Cluster5114	Cluster5114	Animalia	Chordata	Actinopterygii	Clupeiformes	Engraulidae	Encrasicholina pseudoheteroloba	Encrasicholina	pseudoheteroloba	Shorthead anchovy	Singapore	Tuas	NCBI
FISH0243	Cluster5114	Cluster5114	Cluster5114	Cluster5114	Cluster5114	Animalia	Chordata	Actinopterygii	Clupeiformes	Engraulidae	Encrasicholina pseudoheteroloba	Encrasicholina	pseudoheteroloba	Shorthead anchovy	Singapore	Tuas	NCBI
FISH0244	Cluster5114	Cluster5114	Cluster5114	Cluster5114	Cluster5114	Animalia	Chordata	Actinopterygii	Clupeiformes	Engraulidae	Encrasicholina pseudoheteroloba	Encrasicholina	pseudoheteroloba	Shorthead anchovy	Singapore	Tuas	NCBI
FISH0245	Cluster5114	Cluster5114	Cluster5114	Cluster5114	Cluster5114	Animalia	Chordata	Actinopterygii	Clupeiformes	Engraulidae	Encrasicholina pseudoheteroloba	Encrasicholina	pseudoheteroloba	Shorthead anchovy	Singapore	Tuas	NCBI
FISH0247	Cluster5114	Cluster5114	Cluster5114	Cluster5114	Cluster5114	Animalia	Chordata	Actinopterygii	Clupeiformes	Engraulidae	Encrasicholina pseudoheteroloba	Encrasicholina	pseudoheteroloba	Shorthead anchovy	Singapore	Tuas	NCBI
FISH0250	Cluster5114	Cluster5114	Cluster5114	Cluster5114	Cluster5114	Animalia	Chordata	Actinopterygii	Clupeiformes	Engraulidae	Encrasicholina pseudoheteroloba	Encrasicholina	pseudoheteroloba	Shorthead anchovy	Singapore	Tuas	NCBI
FISH0251	Cluster5114	Cluster5114	Cluster5114	Cluster5114	Cluster5114	Animalia	Chordata	Actinopterygii	Clupeiformes	Engraulidae	Encrasicholina pseudoheteroloba	Encrasicholina	pseudoheteroloba	Shorthead anchovy	Singapore	Tuas	NCBI
FISH0259	Cluster5114	Cluster5114	Cluster5114	Cluster5114	Cluster5114	Animalia	Chordata	Actinopterygii	Clupeiformes	Engraulidae	Encrasicholina pseudoheteroloba	Encrasicholina	pseudoheteroloba	Shorthead anchovy	Singapore	Tuas	NCBI
FISH0270	Cluster5114	Cluster5114	Cluster5114	Cluster5114	Cluster5114	Animalia	Chordata	Actinopterygii	Clupeiformes	Engraulidae	Encrasicholina pseudoheteroloba	Encrasicholina	pseudoheteroloba	Shorthead anchovy	Singapore	Tuas	NCBI
FISH0271	Cluster5114	Cluster5114	Cluster5114	Cluster5114	Cluster5114	Animalia	Chordata	Actinopterygii	Clupeiformes	Engraulidae	Encrasicholina pseudoheteroloba	Encrasicholina	pseudoheteroloba	Shorthead anchovy	Singapore	Tuas	NCBI
FISH0281	Cluster5114	Cluster5114	Cluster5114	Cluster5114	Cluster5114	Animalia	Chordata	Actinopterygii	Clupeiformes	Engraulidae	Encrasicholina pseudoheteroloba	Encrasicholina	pseudoheteroloba	Shorthead anchovy	Singapore	Tuas	NCBI
FISH0282	Cluster5114	Cluster5114	Cluster5114	Cluster5114	Cluster5114	Animalia	Chordata	Actinopterygii	Clupeiformes	Engraulidae	Encrasicholina pseudoheteroloba	Encrasicholina	pseudoheteroloba	Shorthead anchovy	Singapore	Tuas	NCBI
FISH0284	Cluster5114	Cluster5114	Cluster5114	Cluster5114	Cluster5114	Animalia	Chordata	Actinopterygii	Clupeiformes	Engraulidae	Encrasicholina pseudoheteroloba	Encrasicholina	pseudoheteroloba	Shorthead anchovy	Singapore	Tuas	NCBI
FISH0301	Cluster5114	Cluster5114	Cluster5114	Cluster5114	Cluster5114	Animalia	Chordata	Actinopterygii	Clupeiformes	Engraulidae	Encrasicholina pseudoheteroloba	Encrasicholina	pseudoheteroloba	Shorthead anchovy	Singapore	Tuas	NCBI
FISH0308	Cluster5114	Cluster5114	Cluster5114	Cluster5114	Cluster5114	Animalia	Chordata	Actinopterygii	Clupeiformes	Engraulidae	Encrasicholina pseudoheteroloba	Encrasicholina	pseudoheteroloba	Shorthead anchovy	Singapore	Tuas	NCBI
FISH0309	Cluster5114	Cluster5114	Cluster5114	Cluster5114	Cluster5114	Animalia	Chordata	Actinopterygii	Clupeiformes	Engraulidae	Encrasicholina pseudoheteroloba	Encrasicholina	pseudoheteroloba	Shorthead anchovy	Singapore	Tuas	NCBI
FISH0312	Cluster5114	Cluster5114	Cluster5114	Cluster5114	Cluster5114	Animalia	Chordata	Actinopterygii	Clupeiformes	Engraulidae	Encrasicholina pseudoheteroloba	Encrasicholina	pseudoheteroloba	Shorthead anchovy	Singapore	Tuas	NCBI
FISH0316	Cluster5114	Cluster5114	Cluster5114	Cluster5114	Cluster5114	Animalia	Chordata	Actinopterygii	Clupeiformes	Engraulidae	Encrasicholina pseudoheteroloba	Encrasicholina	pseudoheteroloba	Shorthead anchovy	Singapore	Tuas	NCBI
FISH0317	Cluster5114	Cluster5114	Cluster5114	Cluster5114	Cluster5114	Animalia	Chordata	Actinopterygii	Clupeiformes	Engraulidae	Encrasicholina pseudoheteroloba	Encrasicholina	pseudoheteroloba	Shorthead anchovy	Singapore	Tuas	NCBI
FISH0337	Cluster5114	Cluster5114	Cluster5114	Cluster5114	Cluster5114	Animalia	Chordata	Actinopterygii	Clupeiformes	Engraulidae	Encrasicholina pseudoheteroloba	Encrasicholina	pseudoheteroloba	Shorthead anchovy	Singapore	Tuas	NCBI
FISH0347	Cluster5114	Cluster5114	Cluster5114	Cluster5114	Cluster5114	Animalia	Chordata	Actinopterygii	Clupeiformes	Engraulidae	Encrasicholina pseudoheteroloba	Encrasicholina	pseudoheteroloba	Shorthead anchovy	Singapore	Tuas	NCBI
FISH0352	Cluster5114	Cluster5114	Cluster5114	Cluster5114	Cluster5114	Animalia	Chordata	Actinopterygii	Clupeiformes	Engraulidae	Encrasicholina pseudoheteroloba	Encrasicholina	pseudoheteroloba	Shorthead anchovy	Singapore	Tuas	NCBI
FISH0356	Cluster5114	Cluster5114	Cluster5114	Cluster5114	Cluster5114	Animalia	Chordata	Actinopterygii	Clupeiformes	Engraulidae	Encrasicholina pseudoheteroloba	Encrasicholina	pseudoheteroloba	Shorthead anchovy	Singapore	Tuas	NCBI
FISH0363	Cluster5114	Cluster5114	Cluster5114	Cluster5114	Cluster5114	Animalia	Chordata	Actinopterygii	Clupeiformes	Engraulidae	Encrasicholina pseudoheteroloba	Encrasicholina	pseudoheteroloba	Shorthead anchovy	Singapore	Tuas	NCBI
FISH0364	Cluster5114	Cluster5114	Cluster5114	Cluster5114	Cluster5114	Animalia	Chordata	Actinopterygii	Clupeiformes	Engraulidae	Encrasicholina pseudoheteroloba	Encrasicholina	pseudoheteroloba	Shorthead anchovy	Singapore	Tuas	NCBI
FISH0368	Cluster5114	Cluster5114	Cluster5114	Cluster5114	Cluster5114	Animalia	Chordata	Actinopterygii	Clupeiformes	Engraulidae	Encrasicholina pseudoheteroloba	Encrasicholina	pseudoheteroloba	Shorthead anchovy	Singapore	Tuas	NCBI
FISH0369	Cluster5114	Cluster5114	Cluster5114	Cluster5114	Cluster5114	Animalia	Chordata	Actinopterygii	Clupeiformes	Engraulidae	Encrasicholina pseudoheteroloba	Encrasicholina	pseudoheteroloba	Shorthead anchovy	Singapore	Tuas	NCBI
FISH0375	Cluster5114	Cluster5114	Cluster5114	Cluster5114	Cluster5114	Animalia	Chordata	Actinopterygii	Clupeiformes	Engraulidae	Encrasicholina pseudoheteroloba	Encrasicholina	pseudoheteroloba	Shorthead anchovy	Singapore	Tuas	NCBI
FISH0377	Cluster5114	Cluster5114	Cluster5114	Cluster5114	Cluster5114	Animalia	Chordata	Actinopterygii	Clupeiformes	Engraulidae	Encrasicholina pseudoheteroloba	Encrasicholina	pseudoheteroloba	Shorthead anchovy	Singapore	Tuas	NCBI
FISH0398	Cluster5114	Cluster5114	Cluster5114	Cluster5114	Cluster5114	Animalia	Chordata	Actinopterygii	Clupeiformes	Engraulidae	Encrasicholina pseudoheteroloba	Encrasicholina	pseudoheteroloba	Shorthead anchovy	Singapore	Tuas	NCBI
FISH0408	Cluster5114	Cluster5114	Cluster5114	Cluster5114	Cluster5114	Animalia	Chordata	Actinopterygii	Clupeiformes	Engraulidae	Encrasicholina pseudoheteroloba	Encrasicholina	pseudoheteroloba	Shorthead anchovy	Singapore	Tuas	NCBI
FISH0412	Cluster5114	Cluster5114	Cluster5114	Cluster5114	Cluster5114	Animalia	Chordata	Actinopterygii	Clupeiformes	Engraulidae	Encrasicholina pseudoheteroloba	Encrasicholina	pseudoheteroloba	Shorthead anchovy	Singapore	Tuas	NCBI
FISH0423	Cluster5114	Cluster5114	Cluster5114	Cluster5114	Cluster5114	Animalia	Chordata	Actinopterygii	Clupeiformes	Engraulidae	Encrasicholina pseudoheteroloba	Encrasicholina	pseudoheteroloba	Shorthead anchovy	Singapore	Tuas	NCBI
FISH0424	Cluster5114	Cluster5114	Cluster5114	Cluster5114	Cluster5114	Animalia	Chordata	Actinopterygii	Clupeiformes	Engraulidae	Encrasicholina pseudoheteroloba	Encrasicholina	pseudoheteroloba	Shorthead anchovy	Singapore	Tuas	NCBI
FISH0426	Cluster5114	Cluster5114	Cluster5114	Cluster5114	Cluster5114	Animalia	Chordata	Actinopterygii	Clupeiformes	Engraulidae	Encrasicholina pseudoheteroloba	Encrasicholina	pseudoheteroloba	Shorthead anchovy	Singapore	Tuas	NCBI
FISH0429	Cluster5114	Cluster5114	Cluster5114	Cluster5114	Cluster5114	Animalia	Chordata	Actinopterygii	Clupeiformes	Engraulidae	Encrasicholina pseudoheteroloba	Encrasicholina	pseudoheteroloba	Shorthead anchovy	Singapore	Tuas	NCBI
FISH0431	Cluster5114	Cluster5114	Cluster5114	Cluster5114	Cluster5114	Animalia	Chordata	Actinopterygii	Clupeiformes	Engraulidae	Encrasicholina pseudoheteroloba	Encrasicholina	pseudoheteroloba	Shorthead anchovy	Singapore	Tuas	NCBI
FISH0432	Cluster5114	Cluster5114	Cluster5114	Cluster5114	Cluster5114	Animalia	Chordata	Actinopterygii	Clupeiformes	Engraulidae	Encrasicholina pseudoheteroloba	Encrasicholina	pseudoheteroloba	Shorthead anchovy	Singapore	Tuas	NCBI
FISH0437	Cluster5114	Cluster5114	Cluster5114	Cluster5114	Cluster5114	Animalia	Chordata	Actinopterygii	Clupeiformes	Engraulidae	Encrasicholina pseudoheteroloba	Encrasicholina	pseudoheteroloba	Shorthead anchovy	Singapore	Tuas	NCBI
FISH0450	Cluster5114	Cluster5114	Cluster5114	Cluster5114	Cluster5114	Animalia	Chordata	Actinopterygii	Clupeiformes	Engraulidae	Encrasicholina pseudoheteroloba	Encrasicholina	pseudoheteroloba	Shorthead anchovy	Singapore	Tuas	NCBI
FISH0459	Cluster5114	Cluster5114	Cluster5114	Cluster5114	Cluster5114	Animalia	Chordata	Actinopterygii	Clupeiformes	Engraulidae	Encrasicholina pseudoheteroloba	Encrasicholina	pseudoheteroloba	Shorthead anchovy	Singapore	Tuas	NCBI
FISH0462	Cluster5114	Cluster5114	Cluster5114	Cluster5114	Cluster5114	Animalia	Chordata	Actinopterygii	Clupeiformes	Engraulidae	Encrasicholina pseudoheteroloba	Encrasicholina	pseudoheteroloba	Shorthead anchovy	Singapore	Tuas	NCBI
FISH0463	Cluster5114	Cluster5114	Cluster5114	Cluster5114	Cluster5114	Animalia	Chordata	Actinopterygii	Clupeiformes	Engraulidae	Encrasicholina pseudoheteroloba	Encrasicholina	pseudoheteroloba	Shorthead anchovy	Singapore	Tuas	NCBI
FISH0466	Cluster5114	Cluster5114	Cluster5114	Cluster5114	Cluster5114	Animalia	Chordata	Actinopterygii	Clupeiformes	Engraulidae	Encrasicholina pseudoheteroloba	Encrasicholina	pseudoheteroloba	Shorthead anchovy	Singapore	Tuas	NCBI
FISH0472	Cluster5114	Cluster5114	Cluster5114	Cluster5114	Cluster5114	Animalia	Chordata	Actinopterygii	Clupeiformes	Engraulidae	Encrasicholina pseudoheteroloba	Encrasicholina	pseudoheteroloba	Shorthead anchovy	Singapore	Tuas	NCBI
FISH0477	Cluster5114	Cluster5114	Cluster5114	Cluster5114	Cluster5114	Animalia	Chordata	Actinopterygii	Clupeiformes	Engraulidae	Encrasicholina pseudoheteroloba	Encrasicholina	pseudoheteroloba	Shorthead anchovy	Singapore	Tuas	NCBI
FISH0479	Cluster5114	Cluster5114	Cluster5114	Cluster5114	Cluster5114	Animalia	Chordata	Actinopterygii	Clupeiformes	Engraulidae	Encrasicholina pseudoheteroloba	Encrasicholina	pseudoheteroloba	Shorthead anchovy	Singapore	Tuas	NCBI
FISH0482	Cluster5114	Cluster5114	Cluster5114	Cluster5114	Cluster5114	Animalia	Chordata	Actinopterygii	Clupeiformes	Engraulidae	Encrasicholina pseudoheteroloba	Encrasicholina	pseudoheteroloba	Shorthead anchovy	Singapore	Tuas	NCBI
FISH0485	Cluster5114	Cluster5114	Cluster5114	Cluster5114	Cluster5114	Animalia	Chordata	Actinopterygii	Clupeiformes	Engraulidae	Encrasicholina pseudoheteroloba	Encrasicholina	pseudoheteroloba	Shorthead anchovy	Singapore	Tuas	NCBI
FISH0491	Cluster5114	Cluster5114	Cluster5114	Cluster5114	Cluster5114	Animalia	Chordata	Actinopterygii	Clupeiformes	Engraulidae	Encrasicholina pseudoheteroloba	Encrasicholina	pseudoheteroloba	Shorthead anchovy	Singapore	Tuas	NCBI
FISH0492	Cluster5114	Cluster5114	Cluster5114	Cluster5114	Cluster5114	Animalia	Chordata	Actinopterygii	Clupeiformes	Engraulidae	Encrasicholina pseudoheteroloba	Encrasicholina	pseudoheteroloba	Shorthead anchovy	Singapore	Tuas	NCBI
FISH0499	Cluster5114	Cluster5114	Cluster5114	Cluster5114	Cluster5114	Animalia	Chordata	Actinopterygii	Clupeiformes	Engraulidae	Encrasicholina pseudoheteroloba	Encrasicholina	pseudoheteroloba	Shorthead anchovy	Singapore	Tuas	NCBI
FISH0504	Cluster5114	Cluster5114	Cluster5114	Cluster5114	Cluster5114	Animalia	Chordata	Actinopterygii	Clupeiformes	Engraulidae	Encrasicholina pseudoheteroloba	Encrasicholina	pseudoheteroloba	Shorthead anchovy	Singapore	Tuas	NCBI
FISH0514	Cluster5114	Cluster5114	Cluster5114	Cluster5114	Cluster5114	Animalia	Chordata	Actinopterygii	Clupeiformes	Engraulidae	Encrasicholina pseudoheteroloba	Encrasicholina	pseudoheteroloba	Shorthead anchovy	Singapore	Tuas	NCBI
FISH0520	Cluster5114	Cluster5114	Cluster5114	Cluster5114	Cluster5114	Animalia	Chordata	Actinopterygii	Clupeiformes	Engraulidae	Encrasicholina pseudoheteroloba	Encrasicholina	pseudoheteroloba	Shorthead anchovy	Singapore	Tuas	NCBI
FISH0522	Cluster5114	Cluster5114	Cluster5114	Cluster5114	Cluster5114	Animalia	Chordata	Actinopterygii	Clupeiformes	Engraulidae	Encrasicholina pseudoheteroloba	Encrasicholina	pseudoheteroloba	Shorthead anchovy	Singapore	Tuas	NCBI
FISH0524	Cluster5114	Cluster5114	Cluster5114	Cluster5114	Cluster5114	Animalia	Chordata	Actinopterygii	Clupeiformes	Engraulidae	Encrasicholina pseudoheteroloba	Encrasicholina	pseudoheteroloba	Shorthead anchovy	Singapore	Tuas	NCBI
FISH0526	Cluster5114	Cluster5114	Cluster5114	Cluster5114	Cluster5114	Animalia	Chordata	Actinopterygii	Clupeiformes	Engraulidae	Encrasicholina pseudoheteroloba	Encrasicholina	pseudoheteroloba	Shorthead anchovy	Singapore	Tuas	NCBI
FISH0527	Cluster5114	Cluster5114	Cluster5114	Cluster5114	Cluster5114	Animalia	Chordata	Actinopterygii	Clupeiformes	Engraulidae	Encrasicholina pseudoheteroloba	Encrasicholina	pseudoheteroloba	Shorthead anchovy	Singapore	Tuas	NCBI
FISH0531	Cluster5114	Cluster5114	Cluster5114	Cluster5114	Cluster5114	Animalia	Chordata	Actinopterygii	Clupeiformes	Engraulidae	Encrasicholina pseudoheteroloba	Encrasicholina	pseudoheteroloba	Shorthead anchovy	Singapore	Tuas	NCBI
FISH0535	Cluster5114	Cluster5114	Cluster5114	Cluster5114	Cluster5114	Animalia	Chordata	Actinopterygii	Clupeiformes	Engraulidae	Encrasicholina pseudoheteroloba	Encrasicholina	pseudoheteroloba	Shorthead anchovy	Singapore	Tuas	NCBI
FISH0536	Cluster5114	Cluster5114	Cluster5114	Cluster5114	Cluster5114	Animalia	Chordata	Actinopterygii	Clupeiformes	Engraulidae	Encrasicholina pseudoheteroloba	Encrasicholina	pseudoheteroloba	Shorthead anchovy	Singapore	Tuas	NCBI
FISH0537	Cluster5114	Cluster5114	Cluster5114	Cluster5114	Cluster5114	Animalia	Chordata	Actinopterygii	Clupeiformes	Engraulidae	Encrasicholina pseudoheteroloba	Encrasicholina	pseudoheteroloba	Shorthead anchovy	Singapore	Tuas	NCBI
FISH0545	Cluster5114	Cluster5114	Cluster5114	Cluster5114	Cluster5114	Animalia	Chordata	Actinopterygii	Clupeiformes	Engraulidae	Encrasicholina pseudoheteroloba	Encrasicholina	pseudoheteroloba	Shorthead anchovy	Singapore	Tuas	NCBI
FISH0551	Cluster5114	Cluster5114	Cluster5114	Cluster5114	Cluster5114	Animalia	Chordata	Actinopterygii	Clupeiformes	Engraulidae	Encrasicholina pseudoheteroloba	Encrasicholina	pseudoheteroloba	Shorthead anchovy	Singapore	Tuas	NCBI
FISH0552	Cluster5114	Cluster5114	Cluster5114	Cluster5114	Cluster5114	Animalia	Chordata	Actinopterygii	Clupeiformes	Engraulidae	Encrasicholina pseudoheteroloba	Encrasicholina	pseudoheteroloba	Shorthead anchovy	Singapore	Tuas	NCBI
FISH0558	Cluster5114	Cluster5114	Cluster5114	Cluster5114	Cluster5114	Animalia	Chordata	Actinopterygii	Clupeiformes	Engraulidae	Encrasicholina pseudoheteroloba	Encrasicholina	pseudoheteroloba	Shorthead anchovy	Singapore	Tuas	NCBI
FISH0562	Cluster5114	Cluster5114	Cluster5114	Cluster5114	Cluster5114	Animalia	Chordata	Actinopterygii	Clupeiformes	Engraulidae	Encrasicholina pseudoheteroloba	Encrasicholina	pseudoheteroloba	Shorthead anchovy	Singapore	Tuas	NCBI
FISH0571	Cluster5114	Cluster5114	Cluster5114	Cluster5114	Cluster5114	Animalia	Chordata	Actinopterygii	Clupeiformes	Engraulidae	Encrasicholina pseudoheteroloba	Encrasicholina	pseudoheteroloba	Shorthead anchovy	Singapore	Tuas	NCBI
FISH0579	Cluster5114	Cluster5114	Cluster5114	Cluster5114	Cluster5114	Animalia	Chordata	Actinopterygii	Clupeiformes	Engraulidae	Encrasicholina pseudoheteroloba	Encrasicholina	pseudoheteroloba	Shorthead anchovy	Singapore	Tuas	NCBI
FISH0581	Cluster5114	Cluster5114	Cluster5114	Cluster5114	Cluster5114	Animalia	Chordata	Actinopterygii	Clupeiformes	Engraulidae	Encrasicholina pseudoheteroloba	Encrasicholina	pseudoheteroloba	Shorthead anchovy	Singapore	Tuas	NCBI
FISH0585	Cluster5114	Cluster5114	Cluster5114	Cluster5114	Cluster5114	Animalia	Chordata	Actinopterygii	Clupeiformes	Engraulidae	Encrasicholina pseudoheteroloba	Encrasicholina	pseudoheteroloba	Shorthead anchovy	Singapore	Tuas	NCBI
FISH0596	Cluster5114	Cluster5114	Cluster5114	Cluster5114	Cluster5114	Animalia	Chordata	Actinopterygii	Clupeiformes	Engraulidae	Encrasicholina pseudoheteroloba	Encrasicholina	pseudoheteroloba	Shorthead anchovy	Singapore	Tuas	NCBI
FISH0603	Cluster5114	Cluster5114	Cluster5114	Cluster5114	Cluster5114	Animalia	Chordata	Actinopterygii	Clupeiformes	Engraulidae	Encrasicholina pseudoheteroloba	Encrasicholina	pseudoheteroloba	Shorthead anchovy	Singapore	Tuas	NCBI
FISH0607	Cluster5114	Cluster5114	Cluster5114	Cluster5114	Cluster5114	Animalia	Chordata	Actinopterygii	Clupeiformes	Engraulidae	Encrasicholina pseudoheteroloba	Encrasicholina	pseudoheteroloba	Shorthead anchovy	Singapore	Tuas	NCBI
FISH0610	Cluster5114	Cluster5114	Cluster5114	Cluster5114	Cluster5114	Animalia	Chordata	Actinopterygii	Clupeiformes	Engraulidae	Encrasicholina pseudoheteroloba	Encrasicholina	pseudoheteroloba	Shorthead anchovy	Singapore	Tuas	NCBI
FISH0611	Cluster5114	Cluster5114	Cluster5114	Cluster5114	Cluster5114	Animalia	Chordata	Actinopterygii	Clupeiformes	Engraulidae	Encrasicholina pseudoheteroloba	Encrasicholina	pseudoheteroloba	Shorthead anchovy	Singapore	Tuas	NCBI
FISH0613	Cluster5114	Cluster5114	Cluster5114	Cluster5114	Cluster5114	Animalia	Chordata	Actinopterygii	Clupeiformes	Engraulidae	Encrasicholina pseudoheteroloba	Encrasicholina	pseudoheteroloba	Shorthead anchovy	Singapore	Tuas	NCBI
FISH0615	Cluster5114	Cluster5114	Cluster5114	Cluster5114	Cluster5114	Animalia	Chordata	Actinopterygii	Clupeiformes	Engraulidae	Encrasicholina pseudoheteroloba	Encrasicholina	pseudoheteroloba	Shorthead anchovy	Singapore	Tuas	NCBI
FISH0620	Cluster5114	Cluster5114	Cluster5114	Cluster5114	Cluster5114	Animalia	Chordata	Actinopterygii	Clupeiformes	Engraulidae	Encrasicholina pseudoheteroloba	Encrasicholina	pseudoheteroloba	Shorthead anchovy	Singapore	Tuas	NCBI
FISH0623	Cluster5114	Cluster5114	Cluster5114	Cluster5114	Cluster5114	Animalia	Chordata	Actinopterygii	Clupeiformes	Engraulidae	Encrasicholina pseudoheteroloba	Encrasicholina	pseudoheteroloba	Shorthead anchovy	Singapore	Tuas	NCBI
FISH0629	Cluster5114	Cluster5114	Cluster5114	Cluster5114	Cluster5114	Animalia	Chordata	Actinopterygii	Clupeiformes	Engraulidae	Encrasicholina pseudoheteroloba	Encrasicholina	pseudoheteroloba	Shorthead anchovy	Singapore	Tuas	NCBI
FISH0634	Cluster5114	Cluster5114	Cluster5114	Cluster5114	Cluster5114	Animalia	Chordata	Actinopterygii	Clupeiformes	Engraulidae	Encrasicholina pseudoheteroloba	Encrasicholina	pseudoheteroloba	Shorthead anchovy	Singapore	Tuas	NCBI
FISH0636	Cluster5114	Cluster5114	Cluster5114	Cluster5114	Cluster5114	Animalia	Chordata	Actinopterygii	Clupeiformes	Engraulidae	Encrasicholina pseudoheteroloba	Encrasicholina	pseudoheteroloba	Shorthead anchovy	Singapore	Tuas	NCBI
FISH0637	Cluster5114	Cluster5114	Cluster5114	Cluster5114	Cluster5114	Animalia	Chordata	Actinopterygii	Clupeiformes	Engraulidae	Encrasicholina pseudoheteroloba	Encrasicholina	pseudoheteroloba	Shorthead anchovy	Singapore	Tuas	NCBI
FISH0641	Cluster5114	Cluster5114	Cluster5114	Cluster5114	Cluster5114	Animalia	Chordata	Actinopterygii	Clupeiformes	Engraulidae	Encrasicholina pseudoheteroloba	Encrasicholina	pseudoheteroloba	Shorthead anchovy	Singapore	Tuas	NCBI
FISH0645	Cluster5114	Cluster5114	Cluster5114	Cluster5114	Cluster5114	Animalia	Chordata	Actinopterygii	Clupeiformes	Engraulidae	Encrasicholina pseudoheteroloba	Encrasicholina	pseudoheteroloba	Shorthead anchovy	Singapore	Tuas	NCBI
FISH0649	Cluster5114	Cluster5114	Cluster5114	Cluster5114	Cluster5114	Animalia	Chordata	Actinopterygii	Clupeiformes	Engraulidae	Encrasicholina pseudoheteroloba	Encrasicholina	pseudoheteroloba	Shorthead anchovy	Singapore	Tuas	NCBI
FISH0666	Cluster5114	Cluster5114	Cluster5114	Cluster5114	Cluster5114	Animalia	Chordata	Actinopterygii	Clupeiformes	Engraulidae	Encrasicholina pseudoheteroloba	Encrasicholina	pseudoheteroloba	Shorthead anchovy	Singapore	Tuas	NCBI
FISH0667	Cluster5114	Cluster5114	Cluster5114	Cluster5114	Cluster5114	Animalia	Chordata	Actinopterygii	Clupeiformes	Engraulidae	Encrasicholina pseudoheteroloba	Encrasicholina	pseudoheteroloba	Shorthead anchovy	Singapore	Tuas	NCBI
FISH0676	Cluster5114	Cluster5114	Cluster5114	Cluster5114	Cluster5114	Animalia	Chordata	Actinopterygii	Clupeiformes	Engraulidae	Encrasicholina pseudoheteroloba	Encrasicholina	pseudoheteroloba	Shorthead anchovy	Singapore	Tuas	NCBI
FISH0682	Cluster5114	Cluster5114	Cluster5114	Cluster5114	Cluster5114	Animalia	Chordata	Actinopterygii	Clupeiformes	Engraulidae	Encrasicholina pseudoheteroloba	Encrasicholina	pseudoheteroloba	Shorthead anchovy	Singapore	Tuas	NCBI
FISH0687	Cluster5114	Cluster5114	Cluster5114	Cluster5114	Cluster5114	Animalia	Chordata	Actinopterygii	Clupeiformes	Engraulidae	Encrasicholina pseudoheteroloba	Encrasicholina	pseudoheteroloba	Shorthead anchovy	Singapore	Tuas	NCBI
FISH0695	Cluster5114	Cluster5114	Cluster5114	Cluster5114	Cluster5114	Animalia	Chordata	Actinopterygii	Clupeiformes	Engraulidae	Encrasicholina pseudoheteroloba	Encrasicholina	pseudoheteroloba	Shorthead anchovy	Singapore	Tuas	NCBI
FISH0704	Cluster5114	Cluster5114	Cluster5114	Cluster5114	Cluster5114	Animalia	Chordata	Actinopterygii	Clupeiformes	Engraulidae	Encrasicholina pseudoheteroloba	Encrasicholina	pseudoheteroloba	Shorthead anchovy	Singapore	Tuas	NCBI
FISH0706	Cluster5114	Cluster5114	Cluster5114	Cluster5114	Cluster5114	Animalia	Chordata	Actinopterygii	Clupeiformes	Engraulidae	Encrasicholina pseudoheteroloba	Encrasicholina	pseudoheteroloba	Shorthead anchovy	Singapore	Tuas	NCBI
FISH0711	Cluster5114	Cluster5114	Cluster5114	Cluster5114	Cluster5114	Animalia	Chordata	Actinopterygii	Clupeiformes	Engraulidae	Encrasicholina pseudoheteroloba	Encrasicholina	pseudoheteroloba	Shorthead anchovy	Singapore	Tuas	NCBI
FISH0713	Cluster5114	Cluster5114	Cluster5114	Cluster5114	Cluster5114	Animalia	Chordata	Actinopterygii	Clupeiformes	Engraulidae	Encrasicholina pseudoheteroloba	Encrasicholina	pseudoheteroloba	Shorthead anchovy	Singapore	Tuas	NCBI
FISH0714	Cluster5114	Cluster5114	Cluster5114	Cluster5114	Cluster5114	Animalia	Chordata	Actinopterygii	Clupeiformes	Engraulidae	Encrasicholina pseudoheteroloba	Encrasicholina	pseudoheteroloba	Shorthead anchovy	Singapore	Tuas	NCBI
FISH0725	Cluster5114	Cluster5114	Cluster5114	Cluster5114	Cluster5114	Animalia	Chordata	Actinopterygii	Clupeiformes	Engraulidae	Encrasicholina pseudoheteroloba	Encrasicholina	pseudoheteroloba	Shorthead anchovy	Singapore	Tuas	NCBI
FISH0738	Cluster5114	Cluster5114	Cluster5114	Cluster5114	Cluster5114	Animalia	Chordata	Actinopterygii	Clupeiformes	Engraulidae	Encrasicholina pseudoheteroloba	Encrasicholina	pseudoheteroloba	Shorthead anchovy	Singapore	Tuas	NCBI
FISH0756	Cluster5114	Cluster5114	Cluster5114	Cluster5114	Cluster5114	Animalia	Chordata	Actinopterygii	Clupeiformes	Engraulidae	Encrasicholina pseudoheteroloba	Encrasicholina	pseudoheteroloba	Shorthead anchovy	Singapore	Tuas	NCBI
FISH0757	Cluster5114	Cluster5114	Cluster5114	Cluster5114	Cluster5114	Animalia	Chordata	Actinopterygii	Clupeiformes	Engraulidae	Encrasicholina pseudoheteroloba	Encrasicholina	pseudoheteroloba	Shorthead anchovy	Singapore	Tuas	NCBI
FISH0793	Cluster5114	Cluster5114	Cluster5114	Cluster5114	Cluster5114	Animalia	Chordata	Actinopterygii	Clupeiformes	Engraulidae	Encrasicholina pseudoheteroloba	Encrasicholina	pseudoheteroloba	Shorthead anchovy	Singapore	Tuas	NCBI
FISH0818	Cluster5114	Cluster5114	Cluster5114	Cluster5114	Cluster5114	Animalia	Chordata	Actinopterygii	Clupeiformes	Engraulidae	Encrasicholina pseudoheteroloba	Encrasicholina	pseudoheteroloba	Shorthead anchovy	Singapore	Tuas	NCBI
FISH0832	Cluster5114	Cluster5114	Cluster5114	Cluster5114	Cluster5114	Animalia	Chordata	Actinopterygii	Clupeiformes	Engraulidae	Encrasicholina pseudoheteroloba	Encrasicholina	pseudoheteroloba	Shorthead anchovy	Singapore	Tuas	NCBI
FISH0834	Cluster5114	Cluster5114	Cluster5114	Cluster5114	Cluster5114	Animalia	Chordata	Actinopterygii	Clupeiformes	Engraulidae	Encrasicholina pseudoheteroloba	Encrasicholina	pseudoheteroloba	Shorthead anchovy	Singapore	Tuas	NCBI
FISH0980	Cluster5114	Cluster5114	Cluster5114	Cluster5114	Cluster5114	Animalia	Chordata	Actinopterygii	Clupeiformes	Engraulidae	Encrasicholina pseudoheteroloba	Encrasicholina	pseudoheteroloba	Shorthead anchovy	Singapore	Tuas	NCBI
FISH0997	Cluster5114	Cluster5114	Cluster5114	Cluster5114	Cluster5114	Animalia	Chordata	Actinopterygii	Clupeiformes	Engraulidae	Encrasicholina pseudoheteroloba	Encrasicholina	pseudoheteroloba	Shorthead anchovy	Singapore	Tuas	NCBI
FISH1007	Cluster5114	Cluster5114	Cluster5114	Cluster5114	Cluster5114	Animalia	Chordata	Actinopterygii	Clupeiformes	Engraulidae	Encrasicholina pseudoheteroloba	Encrasicholina	pseudoheteroloba	Shorthead anchovy	Singapore	Tuas	NCBI
FISH1021	Cluster5114	Cluster5114	Cluster5114	Cluster5114	Cluster5114	Animalia	Chordata	Actinopterygii	Clupeiformes	Engraulidae	Encrasicholina pseudoheteroloba	Encrasicholina	pseudoheteroloba	Shorthead anchovy	Singapore	Hantu	NCBI
FISH1035	Cluster5114	Cluster5114	Cluster5114	Cluster5114	Cluster5114	Animalia	Chordata	Actinopterygii	Clupeiformes	Engraulidae	Encrasicholina pseudoheteroloba	Encrasicholina	pseudoheteroloba	Shorthead anchovy	Singapore	Hantu	NCBI
FISH1070	Cluster5114	Cluster5114	Cluster5114	Cluster5114	Cluster5114	Animalia	Chordata	Actinopterygii	Clupeiformes	Engraulidae	Encrasicholina pseudoheteroloba	Encrasicholina	pseudoheteroloba	Shorthead anchovy	Singapore	Hantu	NCBI
FISH1072	Cluster5114	Cluster5114	Cluster5114	Cluster5114	Cluster5114	Animalia	Chordata	Actinopterygii	Clupeiformes	Engraulidae	Encrasicholina pseudoheteroloba	Encrasicholina	pseudoheteroloba	Shorthead anchovy	Singapore	Hantu	NCBI
FISH1074	Cluster5114	Cluster5114	Cluster5114	Cluster5114	Cluster5114	Animalia	Chordata	Actinopterygii	Clupeiformes	Engraulidae	Encrasicholina pseudoheteroloba	Encrasicholina	pseudoheteroloba	Shorthead anchovy	Singapore	Hantu	NCBI
FISH1089	Cluster5114	Cluster5114	Cluster5114	Cluster5114	Cluster5114	Animalia	Chordata	Actinopterygii	Clupeiformes	Engraulidae	Encrasicholina pseudoheteroloba	Encrasicholina	pseudoheteroloba	Shorthead anchovy	Singapore	Hantu	NCBI
FISH1090	Cluster5114	Cluster5114	Cluster5114	Cluster5114	Cluster5114	Animalia	Chordata	Actinopterygii	Clupeiformes	Engraulidae	Encrasicholina pseudoheteroloba	Encrasicholina	pseudoheteroloba	Shorthead anchovy	Singapore	Hantu	NCBI
FISH1110	Cluster5114	Cluster5114	Cluster5114	Cluster5114	Cluster5114	Animalia	Chordata	Actinopterygii	Clupeiformes	Engraulidae	Encrasicholina pseudoheteroloba	Encrasicholina	pseudoheteroloba	Shorthead anchovy	Singapore	Hantu	NCBI
FISH1118	Cluster5114	Cluster5114	Cluster5114	Cluster5114	Cluster5114	Animalia	Chordata	Actinopterygii	Clupeiformes	Engraulidae	Encrasicholina pseudoheteroloba	Encrasicholina	pseudoheteroloba	Shorthead anchovy	Singapore	Hantu	NCBI
FISH1136	Cluster5114	Cluster5114	Cluster5114	Cluster5114	Cluster5114	Animalia	Chordata	Actinopterygii	Clupeiformes	Engraulidae	Encrasicholina pseudoheteroloba	Encrasicholina	pseudoheteroloba	Shorthead anchovy	Singapore	Hantu	NCBI
FISH1140	Cluster5114	Cluster5114	Cluster5114	Cluster5114	Cluster5114	Animalia	Chordata	Actinopterygii	Clupeiformes	Engraulidae	Encrasicholina pseudoheteroloba	Encrasicholina	pseudoheteroloba	Shorthead anchovy	Singapore	Hantu	NCBI
FISH1151	Cluster5114	Cluster5114	Cluster5114	Cluster5114	Cluster5114	Animalia	Chordata	Actinopterygii	Clupeiformes	Engraulidae	Encrasicholina pseudoheteroloba	Encrasicholina	pseudoheteroloba	Shorthead anchovy	Singapore	Hantu	NCBI
FISH1175	Cluster5114	Cluster5114	Cluster5114	Cluster5114	Cluster5114	Animalia	Chordata	Actinopterygii	Clupeiformes	Engraulidae	Encrasicholina pseudoheteroloba	Encrasicholina	pseudoheteroloba	Shorthead anchovy	Singapore	Hantu	NCBI
FISH1188	Cluster5114	Cluster5114	Cluster5114	Cluster5114	Cluster5114	Animalia	Chordata	Actinopterygii	Clupeiformes	Engraulidae	Encrasicholina pseudoheteroloba	Encrasicholina	pseudoheteroloba	Shorthead anchovy	Singapore	Hantu	NCBI
FISH1201	Cluster5114	Cluster5114	Cluster5114	Cluster5114	Cluster5114	Animalia	Chordata	Actinopterygii	Clupeiformes	Engraulidae	Encrasicholina pseudoheteroloba	Encrasicholina	pseudoheteroloba	Shorthead anchovy	Singapore	Hantu	NCBI
FISH1202	Cluster5114	Cluster5114	Cluster5114	Cluster5114	Cluster5114	Animalia	Chordata	Actinopterygii	Clupeiformes	Engraulidae	Encrasicholina pseudoheteroloba	Encrasicholina	pseudoheteroloba	Shorthead anchovy	Singapore	Hantu	NCBI
FISH1226	Cluster5114	Cluster5114	Cluster5114	Cluster5114	Cluster5114	Animalia	Chordata	Actinopterygii	Clupeiformes	Engraulidae	Encrasicholina pseudoheteroloba	Encrasicholina	pseudoheteroloba	Shorthead anchovy	Singapore	Hantu	NCBI
FISH1229	Cluster5114	Cluster5114	Cluster5114	Cluster5114	Cluster5114	Animalia	Chordata	Actinopterygii	Clupeiformes	Engraulidae	Encrasicholina pseudoheteroloba	Encrasicholina	pseudoheteroloba	Shorthead anchovy	Singapore	Hantu	NCBI
FISH1230	Cluster5114	Cluster5114	Cluster5114	Cluster5114	Cluster5114	Animalia	Chordata	Actinopterygii	Clupeiformes	Engraulidae	Encrasicholina pseudoheteroloba	Encrasicholina	pseudoheteroloba	Shorthead anchovy	Singapore	Hantu	NCBI
FISH1241	Cluster5114	Cluster5114	Cluster5114	Cluster5114	Cluster5114	Animalia	Chordata	Actinopterygii	Clupeiformes	Engraulidae	Encrasicholina pseudoheteroloba	Encrasicholina	pseudoheteroloba	Shorthead anchovy	Singapore	Hantu	NCBI
FISH1244	Cluster5114	Cluster5114	Cluster5114	Cluster5114	Cluster5114	Animalia	Chordata	Actinopterygii	Clupeiformes	Engraulidae	Encrasicholina pseudoheteroloba	Encrasicholina	pseudoheteroloba	Shorthead anchovy	Singapore	Hantu	NCBI
FISH1246	Cluster5114	Cluster5114	Cluster5114	Cluster5114	Cluster5114	Animalia	Chordata	Actinopterygii	Clupeiformes	Engraulidae	Encrasicholina pseudoheteroloba	Encrasicholina	pseudoheteroloba	Shorthead anchovy	Singapore	Hantu	NCBI
FISH1252	Cluster5114	Cluster5114	Cluster5114	Cluster5114	Cluster5114	Animalia	Chordata	Actinopterygii	Clupeiformes	Engraulidae	Encrasicholina pseudoheteroloba	Encrasicholina	pseudoheteroloba	Shorthead anchovy	Singapore	Hantu	NCBI
FISH1257	Cluster5114	Cluster5114	Cluster5114	Cluster5114	Cluster5114	Animalia	Chordata	Actinopterygii	Clupeiformes	Engraulidae	Encrasicholina pseudoheteroloba	Encrasicholina	pseudoheteroloba	Shorthead anchovy	Singapore	Hantu	NCBI
FISH1261	Cluster5114	Cluster5114	Cluster5114	Cluster5114	Cluster5114	Animalia	Chordata	Actinopterygii	Clupeiformes	Engraulidae	Encrasicholina pseudoheteroloba	Encrasicholina	pseudoheteroloba	Shorthead anchovy	Singapore	Hantu	NCBI
FISH1262	Cluster5114	Cluster5114	Cluster5114	Cluster5114	Cluster5114	Animalia	Chordata	Actinopterygii	Clupeiformes	Engraulidae	Encrasicholina pseudoheteroloba	Encrasicholina	pseudoheteroloba	Shorthead anchovy	Singapore	Hantu	NCBI
FISH1265	Cluster5114	Cluster5114	Cluster5114	Cluster5114	Cluster5114	Animalia	Chordata	Actinopterygii	Clupeiformes	Engraulidae	Encrasicholina pseudoheteroloba	Encrasicholina	pseudoheteroloba	Shorthead anchovy	Singapore	Hantu	NCBI
FISH1280	Cluster5114	Cluster5114	Cluster5114	Cluster5114	Cluster5114	Animalia	Chordata	Actinopterygii	Clupeiformes	Engraulidae	Encrasicholina pseudoheteroloba	Encrasicholina	pseudoheteroloba	Shorthead anchovy	Singapore	Hantu	NCBI
FISH1291	Cluster5114	Cluster5114	Cluster5114	Cluster5114	Cluster5114	Animalia	Chordata	Actinopterygii	Clupeiformes	Engraulidae	Encrasicholina pseudoheteroloba	Encrasicholina	pseudoheteroloba	Shorthead anchovy	Singapore	Hantu	NCBI
FISH1303	Cluster5114	Cluster5114	Cluster5114	Cluster5114	Cluster5114	Animalia	Chordata	Actinopterygii	Clupeiformes	Engraulidae	Encrasicholina pseudoheteroloba	Encrasicholina	pseudoheteroloba	Shorthead anchovy	Singapore	Hantu	NCBI
FISH1304	Cluster5114	Cluster5114	Cluster5114	Cluster5114	Cluster5114	Animalia	Chordata	Actinopterygii	Clupeiformes	Engraulidae	Encrasicholina pseudoheteroloba	Encrasicholina	pseudoheteroloba	Shorthead anchovy	Singapore	Hantu	NCBI
FISH1308	Cluster5114	Cluster5114	Cluster5114	Cluster5114	Cluster5114	Animalia	Chordata	Actinopterygii	Clupeiformes	Engraulidae	Encrasicholina pseudoheteroloba	Encrasicholina	pseudoheteroloba	Shorthead anchovy	Singapore	Hantu	NCBI
FISH1314	Cluster5114	Cluster5114	Cluster5114	Cluster5114	Cluster5114	Animalia	Chordata	Actinopterygii	Clupeiformes	Engraulidae	Encrasicholina pseudoheteroloba	Encrasicholina	pseudoheteroloba	Shorthead anchovy	Singapore	Hantu	NCBI
FISH1319	Cluster5114	Cluster5114	Cluster5114	Cluster5114	Cluster5114	Animalia	Chordata	Actinopterygii	Clupeiformes	Engraulidae	Encrasicholina pseudoheteroloba	Encrasicholina	pseudoheteroloba	Shorthead anchovy	Singapore	Hantu	NCBI
FISH1325	Cluster5114	Cluster5114	Cluster5114	Cluster5114	Cluster5114	Animalia	Chordata	Actinopterygii	Clupeiformes	Engraulidae	Encrasicholina pseudoheteroloba	Encrasicholina	pseudoheteroloba	Shorthead anchovy	Singapore	Hantu	NCBI
FISH1344	Cluster5114	Cluster5114	Cluster5114	Cluster5114	Cluster5114	Animalia	Chordata	Actinopterygii	Clupeiformes	Engraulidae	Encrasicholina pseudoheteroloba	Encrasicholina	pseudoheteroloba	Shorthead anchovy	Singapore	Hantu	NCBI
FISH1348	Cluster5114	Cluster5114	Cluster5114	Cluster5114	Cluster5114	Animalia	Chordata	Actinopterygii	Clupeiformes	Engraulidae	Encrasicholina pseudoheteroloba	Encrasicholina	pseudoheteroloba	Shorthead anchovy	Singapore	Hantu	NCBI
FISH1362	Cluster5114	Cluster5114	Cluster5114	Cluster5114	Cluster5114	Animalia	Chordata	Actinopterygii	Clupeiformes	Engraulidae	Encrasicholina pseudoheteroloba	Encrasicholina	pseudoheteroloba	Shorthead anchovy	Singapore	Hantu	NCBI
FISH1365	Cluster5114	Cluster5114	Cluster5114	Cluster5114	Cluster5114	Animalia	Chordata	Actinopterygii	Clupeiformes	Engraulidae	Encrasicholina pseudoheteroloba	Encrasicholina	pseudoheteroloba	Shorthead anchovy	Singapore	Hantu	NCBI
FISH1416	Cluster5114	Cluster5114	Cluster5114	Cluster5114	Cluster5114	Animalia	Chordata	Actinopterygii	Clupeiformes	Engraulidae	Encrasicholina pseudoheteroloba	Encrasicholina	pseudoheteroloba	Shorthead anchovy	Singapore	Hantu	NCBI
FISH1447	Cluster5114	Cluster5114	Cluster5114	Cluster5114	Cluster5114	Animalia	Chordata	Actinopterygii	Clupeiformes	Engraulidae	Encrasicholina pseudoheteroloba	Encrasicholina	pseudoheteroloba	Shorthead anchovy	Singapore	Hantu	NCBI
FISH1475	Cluster5114	Cluster5114	Cluster5114	Cluster5114	Cluster5114	Animalia	Chordata	Actinopterygii	Clupeiformes	Engraulidae	Encrasicholina pseudoheteroloba	Encrasicholina	pseudoheteroloba	Shorthead anchovy	Singapore	Hantu	NCBI
FISH1490	Cluster5114	Cluster5114	Cluster5114	Cluster5114	Cluster5114	Animalia	Chordata	Actinopterygii	Clupeiformes	Engraulidae	Encrasicholina pseudoheteroloba	Encrasicholina	pseudoheteroloba	Shorthead anchovy	Singapore	Hantu	NCBI
FISH1518	Cluster5114	Cluster5114	Cluster5114	Cluster5114	Cluster5114	Animalia	Chordata	Actinopterygii	Clupeiformes	Engraulidae	Encrasicholina pseudoheteroloba	Encrasicholina	pseudoheteroloba	Shorthead anchovy	Singapore	Hantu	NCBI
FISH1548	Cluster5114	Cluster5114	Cluster5114	Cluster5114	Cluster5114	Animalia	Chordata	Actinopterygii	Clupeiformes	Engraulidae	Encrasicholina pseudoheteroloba	Encrasicholina	pseudoheteroloba	Shorthead anchovy	Singapore	Hantu	NCBI
FISH1593	Cluster5114	Cluster5114	Cluster5114	Cluster5114	Cluster5114	Animalia	Chordata	Actinopterygii	Clupeiformes	Engraulidae	Encrasicholina pseudoheteroloba	Encrasicholina	pseudoheteroloba	Shorthead anchovy	Singapore	Hantu	NCBI
FISH1733	Cluster5114	Cluster5114	Cluster5114	Cluster5114	Cluster5114	Animalia	Chordata	Actinopterygii	Clupeiformes	Engraulidae	Encrasicholina pseudoheteroloba	Encrasicholina	pseudoheteroloba	Shorthead anchovy	Singapore	Hantu	NCBI
FISH1747	Cluster5114	Cluster5114	Cluster5114	Cluster5114	Cluster5114	Animalia	Chordata	Actinopterygii	Clupeiformes	Engraulidae	Encrasicholina pseudoheteroloba	Encrasicholina	pseudoheteroloba	Shorthead anchovy	Singapore	Hantu	NCBI
FISH1755	Cluster5114	Cluster5114	Cluster5114	Cluster5114	Cluster5114	Animalia	Chordata	Actinopterygii	Clupeiformes	Engraulidae	Encrasicholina pseudoheteroloba	Encrasicholina	pseudoheteroloba	Shorthead anchovy	Singapore	Hantu	NCBI
FISH1823	Cluster5114	Cluster5114	Cluster5114	Cluster5114	Cluster5114	Animalia	Chordata	Actinopterygii	Clupeiformes	Engraulidae	Encrasicholina pseudoheteroloba	Encrasicholina	pseudoheteroloba	Shorthead anchovy	Singapore	Hantu	NCBI
FISH1828	Cluster5114	Cluster5114	Cluster5114	Cluster5114	Cluster5114	Animalia	Chordata	Actinopterygii	Clupeiformes	Engraulidae	Encrasicholina pseudoheteroloba	Encrasicholina	pseudoheteroloba	Shorthead anchovy	Singapore	Hantu	NCBI
FISH1848	Cluster5114	Cluster5114	Cluster5114	Cluster5114	Cluster5114	Animalia	Chordata	Actinopterygii	Clupeiformes	Engraulidae	Encrasicholina pseudoheteroloba	Encrasicholina	pseudoheteroloba	Shorthead anchovy	Singapore	Hantu	NCBI
FISH1857	Cluster5114	Cluster5114	Cluster5114	Cluster5114	Cluster5114	Animalia	Chordata	Actinopterygii	Clupeiformes	Engraulidae	Encrasicholina pseudoheteroloba	Encrasicholina	pseudoheteroloba	Shorthead anchovy	Singapore	Hantu	NCBI
FISH1887	Cluster5114	Cluster5114	Cluster5114	Cluster5114	Cluster5114	Animalia	Chordata	Actinopterygii	Clupeiformes	Engraulidae	Encrasicholina pseudoheteroloba	Encrasicholina	pseudoheteroloba	Shorthead anchovy	Singapore	Hantu	NCBI
FISH1950	Cluster5114	Cluster5114	Cluster5114	Cluster5114	Cluster5114	Animalia	Chordata	Actinopterygii	Clupeiformes	Engraulidae	Encrasicholina pseudoheteroloba	Encrasicholina	pseudoheteroloba	Shorthead anchovy	Singapore	Hantu	NCBI
FISH1956	Cluster5114	Cluster5114	Cluster5114	Cluster5114	Cluster5114	Animalia	Chordata	Actinopterygii	Clupeiformes	Engraulidae	Encrasicholina pseudoheteroloba	Encrasicholina	pseudoheteroloba	Shorthead anchovy	Singapore	Hantu	NCBI
FISH1957	Cluster5114	Cluster5114	Cluster5114	Cluster5114	Cluster5114	Animalia	Chordata	Actinopterygii	Clupeiformes	Engraulidae	Encrasicholina pseudoheteroloba	Encrasicholina	pseudoheteroloba	Shorthead anchovy	Singapore	Hantu	NCBI
FISH1964	Cluster5114	Cluster5114	Cluster5114	Cluster5114	Cluster5114	Animalia	Chordata	Actinopterygii	Clupeiformes	Engraulidae	Encrasicholina pseudoheteroloba	Encrasicholina	pseudoheteroloba	Shorthead anchovy	Singapore	Hantu	NCBI
FISH2242	Cluster5114	Cluster5114	Cluster5114	Cluster5114	Cluster5114	Animalia	Chordata	Actinopterygii	Clupeiformes	Engraulidae	Encrasicholina pseudoheteroloba	Encrasicholina	pseudoheteroloba	Shorthead anchovy	Singapore	Tuas	NCBI
FISH2248	Cluster5114	Cluster5114	Cluster5114	Cluster5114	Cluster5114	Animalia	Chordata	Actinopterygii	Clupeiformes	Engraulidae	Encrasicholina pseudoheteroloba	Encrasicholina	pseudoheteroloba	Shorthead anchovy	Singapore	Tuas	NCBI
FISH2250	Cluster5114	Cluster5114	Cluster5114	Cluster5114	Cluster5114	Animalia	Chordata	Actinopterygii	Clupeiformes	Engraulidae	Encrasicholina pseudoheteroloba	Encrasicholina	pseudoheteroloba	Shorthead anchovy	Singapore	Tuas	NCBI
FISH2257	Cluster5114	Cluster5114	Cluster5114	Cluster5114	Cluster5114	Animalia	Chordata	Actinopterygii	Clupeiformes	Engraulidae	Encrasicholina pseudoheteroloba	Encrasicholina	pseudoheteroloba	Shorthead anchovy	Singapore	Tuas	NCBI
FISH2333	Cluster5114	Cluster5114	Cluster5114	Cluster5114	Cluster5114	Animalia	Chordata	Actinopterygii	Clupeiformes	Engraulidae	Encrasicholina pseudoheteroloba	Encrasicholina	pseudoheteroloba	Shorthead anchovy	Singapore	Changi	NCBI
FISH2489	Cluster5114	Cluster5114	Cluster5114	Cluster5114	Cluster5114	Animalia	Chordata	Actinopterygii	Clupeiformes	Engraulidae	Encrasicholina pseudoheteroloba	Encrasicholina	pseudoheteroloba	Shorthead anchovy	Singapore	Changi	NCBI
FISH2906	Cluster5114	Cluster5114	Cluster5114	Cluster5114	Cluster5114	Animalia	Chordata	Actinopterygii	Clupeiformes	Engraulidae	Encrasicholina pseudoheteroloba	Encrasicholina	pseudoheteroloba	Shorthead anchovy	Singapore	Changi	NCBI
FISH2937	Cluster5114	Cluster5114	Cluster5114	Cluster5114	Cluster5114	Animalia	Chordata	Actinopterygii	Clupeiformes	Engraulidae	Encrasicholina pseudoheteroloba	Encrasicholina	pseudoheteroloba	Shorthead anchovy	Singapore	Changi	NCBI
FISH2983	Cluster5114	Cluster5114	Cluster5114	Cluster5114	Cluster5114	Animalia	Chordata	Actinopterygii	Clupeiformes	Engraulidae	Encrasicholina pseudoheteroloba	Encrasicholina	pseudoheteroloba	Shorthead anchovy	Singapore	Changi	NCBI
FISH2999	Cluster5114	Cluster5114	Cluster5114	Cluster5114	Cluster5114	Animalia	Chordata	Actinopterygii	Clupeiformes	Engraulidae	Encrasicholina pseudoheteroloba	Encrasicholina	pseudoheteroloba	Shorthead anchovy	Singapore	Changi	NCBI
FISH3021	Cluster5114	Cluster5114	Cluster5114	Cluster5114	Cluster5114	Animalia	Chordata	Actinopterygii	Clupeiformes	Engraulidae	Encrasicholina pseudoheteroloba	Encrasicholina	pseudoheteroloba	Shorthead anchovy	Singapore	Changi	NCBI
FISH3032	Cluster5114	Cluster5114	Cluster5114	Cluster5114	Cluster5114	Animalia	Chordata	Actinopterygii	Clupeiformes	Engraulidae	Encrasicholina pseudoheteroloba	Encrasicholina	pseudoheteroloba	Shorthead anchovy	Singapore	Changi	NCBI
FISH3157	Cluster5114	Cluster5114	Cluster5114	Cluster5114	Cluster5114	Animalia	Chordata	Actinopterygii	Clupeiformes	Engraulidae	Encrasicholina pseudoheteroloba	Encrasicholina	pseudoheteroloba	Shorthead anchovy	Singapore	Tuas	NCBI
FISH0565	Cluster5116	Cluster5116	Cluster5116	Cluster5116	Cluster5116	Animalia	Chordata	Actinopterygii	Gobiiformes	Trichonotidae	Trichonotus sp1	Trichonotus	sp1	Gobies	Singapore	Tuas	Local
FISH1971	Cluster5116	Cluster5116	Cluster5116	Cluster5116	Cluster5116	Animalia	Chordata	Actinopterygii	Gobiiformes	Trichonotidae	Trichonotus sp1	Trichonotus	sp1	Gobies	Singapore	Sisters	Local
FISH0306	Cluster5118	Cluster5118	Cluster5118	Cluster5118	Cluster5118	Animalia	Chordata	Actinopterygii	Acanthuriformes	Scatophagidae	Scatophagus argus	Scatophagus	argus	Spotted scat	Singapore	Tuas	NCBI
FISH2492	Cluster5118	Cluster5118	Cluster5118	Cluster5118	Cluster5118	Animalia	Chordata	Actinopterygii	Acanthuriformes	Scatophagidae	Scatophagus argus	Scatophagus	argus	Spotted scat	Singapore	Changi	NCBI
FISH2536	Cluster5118	Cluster5118	Cluster5118	Cluster5118	Cluster5118	Animalia	Chordata	Actinopterygii	Acanthuriformes	Scatophagidae	Scatophagus argus	Scatophagus	argus	Spotted scat	Singapore	Changi	NCBI
FISH0195	Cluster5124	Cluster5124	Cluster5124	Cluster5124	Cluster5124	Animalia	Chordata	Actinopterygii	Mulliformes	Mullidae	Upeneus margarethae	Upeneus	margarethae	Margaretha's goatfish	Singapore	Tuas	NCBI
FISH0376	Cluster5124	Cluster5124	Cluster5124	Cluster5124	Cluster5124	Animalia	Chordata	Actinopterygii	Mulliformes	Mullidae	Upeneus margarethae	Upeneus	margarethae	Margaretha's goatfish	Singapore	Tuas	NCBI
FISH0591	Cluster5124	Cluster5124	Cluster5124	Cluster5124	Cluster5124	Animalia	Chordata	Actinopterygii	Mulliformes	Mullidae	Upeneus margarethae	Upeneus	margarethae	Margaretha's goatfish	Singapore	Tuas	NCBI
FISH0680	Cluster5124	Cluster5124	Cluster5124	Cluster5124	Cluster5124	Animalia	Chordata	Actinopterygii	Mulliformes	Mullidae	Upeneus margarethae	Upeneus	margarethae	Margaretha's goatfish	Singapore	Tuas	NCBI
FISH0819	Cluster5124	Cluster5124	Cluster5124	Cluster5124	Cluster5124	Animalia	Chordata	Actinopterygii	Mulliformes	Mullidae	Upeneus margarethae	Upeneus	margarethae	Margaretha's goatfish	Singapore	Tuas	NCBI
FISH0918	Cluster5124	Cluster5124	Cluster5124	Cluster5124	Cluster5124	Animalia	Chordata	Actinopterygii	Mulliformes	Mullidae	Upeneus margarethae	Upeneus	margarethae	Margaretha's goatfish	Singapore	Tuas	NCBI
FISH1010	Cluster5124	Cluster5124	Cluster5124	Cluster5124	Cluster5124	Animalia	Chordata	Actinopterygii	Mulliformes	Mullidae	Upeneus margarethae	Upeneus	margarethae	Margaretha's goatfish	Singapore	Tuas	NCBI
FISH1305	Cluster5124	Cluster5124	Cluster5124	Cluster5124	Cluster5124	Animalia	Chordata	Actinopterygii	Mulliformes	Mullidae	Upeneus margarethae	Upeneus	margarethae	Margaretha's goatfish	Singapore	Hantu	NCBI
FISH3174	Cluster5124	Cluster5124	Cluster5124	Cluster5124	Cluster5124	Animalia	Chordata	Actinopterygii	Mulliformes	Mullidae	Upeneus margarethae	Upeneus	margarethae	Margaretha's goatfish	Singapore	Hantu	NCBI
FISH0093	Cluster5125	Cluster5125	Cluster5125	Cluster5125	Cluster5125	Animalia	Chordata	Actinopterygii	Perciformes	Serranidae	Cephalopholis boenak	Cephalopholis	boenak	Chocolate hind	Singapore	Tuas	NCBI
FISH0096	Cluster5125	Cluster5125	Cluster5125	Cluster5125	Cluster5125	Animalia	Chordata	Actinopterygii	Perciformes	Serranidae	Cephalopholis boenak	Cephalopholis	boenak	Chocolate hind	Singapore	Tuas	NCBI
FISH0142	Cluster5125	Cluster5125	Cluster5125	Cluster5125	Cluster5125	Animalia	Chordata	Actinopterygii	Perciformes	Serranidae	Cephalopholis boenak	Cephalopholis	boenak	Chocolate hind	Singapore	Tuas	NCBI
FISH0261	Cluster5125	Cluster5125	Cluster5125	Cluster5125	Cluster5125	Animalia	Chordata	Actinopterygii	Perciformes	Serranidae	Cephalopholis boenak	Cephalopholis	boenak	Chocolate hind	Singapore	Tuas	NCBI
FISH0362	Cluster5125	Cluster5125	Cluster5125	Cluster5125	Cluster5125	Animalia	Chordata	Actinopterygii	Perciformes	Serranidae	Cephalopholis boenak	Cephalopholis	boenak	Chocolate hind	Singapore	Tuas	NCBI
FISH0584	Cluster5125	Cluster5125	Cluster5125	Cluster5125	Cluster5125	Animalia	Chordata	Actinopterygii	Perciformes	Serranidae	Cephalopholis boenak	Cephalopholis	boenak	Chocolate hind	Singapore	Tuas	NCBI
FISH0602	Cluster5125	Cluster5125	Cluster5125	Cluster5125	Cluster5125	Animalia	Chordata	Actinopterygii	Perciformes	Serranidae	Cephalopholis boenak	Cephalopholis	boenak	Chocolate hind	Singapore	Tuas	NCBI
FISH0616	Cluster5125	Cluster5125	Cluster5125	Cluster5125	Cluster5125	Animalia	Chordata	Actinopterygii	Perciformes	Serranidae	Cephalopholis boenak	Cephalopholis	boenak	Chocolate hind	Singapore	Tuas	NCBI
FISH0708	Cluster5125	Cluster5125	Cluster5125	Cluster5125	Cluster5125	Animalia	Chordata	Actinopterygii	Perciformes	Serranidae	Cephalopholis boenak	Cephalopholis	boenak	Chocolate hind	Singapore	Tuas	NCBI
FISH0764	Cluster5125	Cluster5125	Cluster5125	Cluster5125	Cluster5125	Animalia	Chordata	Actinopterygii	Perciformes	Serranidae	Cephalopholis boenak	Cephalopholis	boenak	Chocolate hind	Singapore	Tuas	NCBI
FISH0766	Cluster5125	Cluster5125	Cluster5125	Cluster5125	Cluster5125	Animalia	Chordata	Actinopterygii	Perciformes	Serranidae	Cephalopholis boenak	Cephalopholis	boenak	Chocolate hind	Singapore	Tuas	NCBI
FISH0920	Cluster5125	Cluster5125	Cluster5125	Cluster5125	Cluster5125	Animalia	Chordata	Actinopterygii	Perciformes	Serranidae	Cephalopholis boenak	Cephalopholis	boenak	Chocolate hind	Singapore	Tuas	NCBI
FISH1039	Cluster5125	Cluster5125	Cluster5125	Cluster5125	Cluster5125	Animalia	Chordata	Actinopterygii	Perciformes	Serranidae	Cephalopholis boenak	Cephalopholis	boenak	Chocolate hind	Singapore	Hantu	NCBI
FISH1347	Cluster5125	Cluster5125	Cluster5125	Cluster5125	Cluster5125	Animalia	Chordata	Actinopterygii	Perciformes	Serranidae	Cephalopholis boenak	Cephalopholis	boenak	Chocolate hind	Singapore	Hantu	NCBI
FISH1639	Cluster5125	Cluster5125	Cluster5125	Cluster5125	Cluster5125	Animalia	Chordata	Actinopterygii	Perciformes	Serranidae	Cephalopholis boenak	Cephalopholis	boenak	Chocolate hind	Singapore	Hantu	NCBI
FISH1855	Cluster5125	Cluster5125	Cluster5125	Cluster5125	Cluster5125	Animalia	Chordata	Actinopterygii	Perciformes	Serranidae	Cephalopholis boenak	Cephalopholis	boenak	Chocolate hind	Singapore	Hantu	NCBI
FISH1943	Cluster5125	Cluster5125	Cluster5125	Cluster5125	Cluster5125	Animalia	Chordata	Actinopterygii	Perciformes	Serranidae	Cephalopholis boenak	Cephalopholis	boenak	Chocolate hind	Singapore	Hantu	NCBI
FISH1951	Cluster5125	Cluster5125	Cluster5125	Cluster5125	Cluster5125	Animalia	Chordata	Actinopterygii	Perciformes	Serranidae	Cephalopholis boenak	Cephalopholis	boenak	Chocolate hind	Singapore	Hantu	NCBI
FISH2524	Cluster5137	Cluster5137	Cluster5137	Cluster5137	Cluster5137	Animalia	Chordata	Actinopterygii	Syngnathiformes	Syngnathidae	Hippichthys sp2	Hippichthys	sp2	Pipefishes	Singapore	Changi	Local
FISH2681	Cluster5137	Cluster5137	Cluster5137	Cluster5137	Cluster5137	Animalia	Chordata	Actinopterygii	Syngnathiformes	Syngnathidae	Hippichthys sp2	Hippichthys	sp2	Pipefishes	Singapore	Changi	Local
FISH2716	Cluster5137	Cluster5137	Cluster5137	Cluster5137	Cluster5137	Animalia	Chordata	Actinopterygii	Syngnathiformes	Syngnathidae	Hippichthys sp2	Hippichthys	sp2	Pipefishes	Singapore	Changi	Local
FISH2392	Cluster5146	Cluster5146	Cluster5146	Cluster5146	Cluster5146	Animalia	Chordata	Actinopterygii	Gobiiformes	Gobiidae	Silhouettea sp1	Silhouettea	sp1	Gobies	Singapore	Changi	Local
FISH2542	Cluster5146	Cluster5146	Cluster5146	Cluster5146	Cluster5146	Animalia	Chordata	Actinopterygii	Gobiiformes	Gobiidae	Silhouettea sp1	Silhouettea	sp1	Gobies	Singapore	Changi	Local
FISH0788	Cluster5151	Cluster5151	Cluster5151	Cluster5151	Cluster5151	Animalia	Chordata	Actinopterygii	Ovalentaria incertae sedis	Pseudochromidae	Pseudochromis ransonneti	Pseudochromis	ransonneti	Karimunjawa dottyback	Singapore	Tuas	Local
FISH0979	Cluster5151	Cluster5151	Cluster5151	Cluster5151	Cluster5151	Animalia	Chordata	Actinopterygii	Ovalentaria incertae sedis	Pseudochromidae	Pseudochromis ransonneti	Pseudochromis	ransonneti	Karimunjawa dottyback	Singapore	Tuas	Local
FISH1031	Cluster5151	Cluster5151	Cluster5151	Cluster5151	Cluster5151	Animalia	Chordata	Actinopterygii	Ovalentaria incertae sedis	Pseudochromidae	Pseudochromis ransonneti	Pseudochromis	ransonneti	Karimunjawa dottyback	Singapore	Hantu	Local
FISH1037	Cluster5151	Cluster5151	Cluster5151	Cluster5151	Cluster5151	Animalia	Chordata	Actinopterygii	Ovalentaria incertae sedis	Pseudochromidae	Pseudochromis ransonneti	Pseudochromis	ransonneti	Karimunjawa dottyback	Singapore	Hantu	Local
FISH1067	Cluster5151	Cluster5151	Cluster5151	Cluster5151	Cluster5151	Animalia	Chordata	Actinopterygii	Ovalentaria incertae sedis	Pseudochromidae	Pseudochromis ransonneti	Pseudochromis	ransonneti	Karimunjawa dottyback	Singapore	Hantu	Local
FISH1138	Cluster5151	Cluster5151	Cluster5151	Cluster5151	Cluster5151	Animalia	Chordata	Actinopterygii	Ovalentaria incertae sedis	Pseudochromidae	Pseudochromis ransonneti	Pseudochromis	ransonneti	Karimunjawa dottyback	Singapore	Hantu	Local
FISH1195	Cluster5151	Cluster5151	Cluster5151	Cluster5151	Cluster5151	Animalia	Chordata	Actinopterygii	Ovalentaria incertae sedis	Pseudochromidae	Pseudochromis ransonneti	Pseudochromis	ransonneti	Karimunjawa dottyback	Singapore	Hantu	Local
FISH1196	Cluster5151	Cluster5151	Cluster5151	Cluster5151	Cluster5151	Animalia	Chordata	Actinopterygii	Ovalentaria incertae sedis	Pseudochromidae	Pseudochromis ransonneti	Pseudochromis	ransonneti	Karimunjawa dottyback	Singapore	Hantu	Local
FISH1199	Cluster5151	Cluster5151	Cluster5151	Cluster5151	Cluster5151	Animalia	Chordata	Actinopterygii	Ovalentaria incertae sedis	Pseudochromidae	Pseudochromis ransonneti	Pseudochromis	ransonneti	Karimunjawa dottyback	Singapore	Hantu	Local
FISH1221	Cluster5151	Cluster5151	Cluster5151	Cluster5151	Cluster5151	Animalia	Chordata	Actinopterygii	Ovalentaria incertae sedis	Pseudochromidae	Pseudochromis ransonneti	Pseudochromis	ransonneti	Karimunjawa dottyback	Singapore	Hantu	Local
FISH1274	Cluster5151	Cluster5151	Cluster5151	Cluster5151	Cluster5151	Animalia	Chordata	Actinopterygii	Ovalentaria incertae sedis	Pseudochromidae	Pseudochromis ransonneti	Pseudochromis	ransonneti	Karimunjawa dottyback	Singapore	Hantu	Local
FISH1283	Cluster5151	Cluster5151	Cluster5151	Cluster5151	Cluster5151	Animalia	Chordata	Actinopterygii	Ovalentaria incertae sedis	Pseudochromidae	Pseudochromis ransonneti	Pseudochromis	ransonneti	Karimunjawa dottyback	Singapore	Hantu	Local
FISH1441	Cluster5151	Cluster5151	Cluster5151	Cluster5151	Cluster5151	Animalia	Chordata	Actinopterygii	Ovalentaria incertae sedis	Pseudochromidae	Pseudochromis ransonneti	Pseudochromis	ransonneti	Karimunjawa dottyback	Singapore	Hantu	Local
FISH1448	Cluster5151	Cluster5151	Cluster5151	Cluster5151	Cluster5151	Animalia	Chordata	Actinopterygii	Ovalentaria incertae sedis	Pseudochromidae	Pseudochromis ransonneti	Pseudochromis	ransonneti	Karimunjawa dottyback	Singapore	Hantu	Local
FISH1455	Cluster5151	Cluster5151	Cluster5151	Cluster5151	Cluster5151	Animalia	Chordata	Actinopterygii	Ovalentaria incertae sedis	Pseudochromidae	Pseudochromis ransonneti	Pseudochromis	ransonneti	Karimunjawa dottyback	Singapore	Hantu	Local
FISH1478	Cluster5151	Cluster5151	Cluster5151	Cluster5151	Cluster5151	Animalia	Chordata	Actinopterygii	Ovalentaria incertae sedis	Pseudochromidae	Pseudochromis ransonneti	Pseudochromis	ransonneti	Karimunjawa dottyback	Singapore	Hantu	Local
FISH1523	Cluster5151	Cluster5151	Cluster5151	Cluster5151	Cluster5151	Animalia	Chordata	Actinopterygii	Ovalentaria incertae sedis	Pseudochromidae	Pseudochromis ransonneti	Pseudochromis	ransonneti	Karimunjawa dottyback	Singapore	Hantu	Local
FISH1620	Cluster5151	Cluster5151	Cluster5151	Cluster5151	Cluster5151	Animalia	Chordata	Actinopterygii	Ovalentaria incertae sedis	Pseudochromidae	Pseudochromis ransonneti	Pseudochromis	ransonneti	Karimunjawa dottyback	Singapore	Hantu	Local
FISH1738	Cluster5151	Cluster5151	Cluster5151	Cluster5151	Cluster5151	Animalia	Chordata	Actinopterygii	Ovalentaria incertae sedis	Pseudochromidae	Pseudochromis ransonneti	Pseudochromis	ransonneti	Karimunjawa dottyback	Singapore	Hantu	Local
FISH1913	Cluster5151	Cluster5151	Cluster5151	Cluster5151	Cluster5151	Animalia	Chordata	Actinopterygii	Ovalentaria incertae sedis	Pseudochromidae	Pseudochromis ransonneti	Pseudochromis	ransonneti	Karimunjawa dottyback	Singapore	Hantu	Local
FISH2051	Cluster5151	Cluster5151	Cluster5151	Cluster5151	Cluster5151	Animalia	Chordata	Actinopterygii	Ovalentaria incertae sedis	Pseudochromidae	Pseudochromis ransonneti	Pseudochromis	ransonneti	Karimunjawa dottyback	Singapore	Sisters	Local
FISH2088	Cluster5151	Cluster5151	Cluster5151	Cluster5151	Cluster5151	Animalia	Chordata	Actinopterygii	Ovalentaria incertae sedis	Pseudochromidae	Pseudochromis ransonneti	Pseudochromis	ransonneti	Karimunjawa dottyback	Singapore	Sisters	Local
FISH0652	Cluster5152	Cluster5152	Cluster5152	Cluster5152	Cluster5152	Animalia	Chordata	Actinopterygii	Eupercaria incertae sedis	Sciaenidae	Pennahia macrocephalus	Pennahia	macrocephalus	Big-head pennah croaker	Singapore	Tuas	NCBI
FISH0945	Cluster5152	Cluster5152	Cluster5152	Cluster5152	Cluster5152	Animalia	Chordata	Actinopterygii	Eupercaria incertae sedis	Sciaenidae	Pennahia macrocephalus	Pennahia	macrocephalus	Big-head pennah croaker	Singapore	Tuas	NCBI
FISH1334	Cluster5152	Cluster5152	Cluster5152	Cluster5152	Cluster5152	Animalia	Chordata	Actinopterygii	Eupercaria incertae sedis	Sciaenidae	Pennahia macrocephalus	Pennahia	macrocephalus	Big-head pennah croaker	Singapore	Hantu	NCBI
FISH1531	Cluster5152	Cluster5152	Cluster5152	Cluster5152	Cluster5152	Animalia	Chordata	Actinopterygii	Eupercaria incertae sedis	Sciaenidae	Pennahia macrocephalus	Pennahia	macrocephalus	Big-head pennah croaker	Singapore	Hantu	NCBI
FISH2290	Cluster5152	Cluster5152	Cluster5152	Cluster5152	Cluster5152	Animalia	Chordata	Actinopterygii	Eupercaria incertae sedis	Sciaenidae	Pennahia macrocephalus	Pennahia	macrocephalus	Big-head pennah croaker	Singapore	Changi	NCBI
FISH0088	Cluster5156	Cluster5156	Cluster5156	Cluster5156	Cluster5156	Animalia	Chordata	Actinopterygii	Gobiiformes	Gobiidae	Amblyeleotris gymnocephala	Amblyeleotris	gymnocephala	Masked shrimpgoby	Singapore	Tuas	Revised
FISH0665	Cluster5156	Cluster5156	Cluster5156	Cluster5156	Cluster5156	Animalia	Chordata	Actinopterygii	Gobiiformes	Gobiidae	Amblyeleotris gymnocephala	Amblyeleotris	gymnocephala	Masked shrimpgoby	Singapore	Tuas	Revised
FISH0830	Cluster5156	Cluster5156	Cluster5156	Cluster5156	Cluster5156	Animalia	Chordata	Actinopterygii	Gobiiformes	Gobiidae	Amblyeleotris gymnocephala	Amblyeleotris	gymnocephala	Masked shrimpgoby	Singapore	Tuas	Revised
FISH1127	Cluster5156	Cluster5156	Cluster5156	Cluster5156	Cluster5156	Animalia	Chordata	Actinopterygii	Gobiiformes	Gobiidae	Amblyeleotris gymnocephala	Amblyeleotris	gymnocephala	Masked shrimpgoby	Singapore	Hantu	Revised
FISH1174	Cluster5156	Cluster5156	Cluster5156	Cluster5156	Cluster5156	Animalia	Chordata	Actinopterygii	Gobiiformes	Gobiidae	Amblyeleotris gymnocephala	Amblyeleotris	gymnocephala	Masked shrimpgoby	Singapore	Hantu	Revised
FISH1332	Cluster5156	Cluster5156	Cluster5156	Cluster5156	Cluster5156	Animalia	Chordata	Actinopterygii	Gobiiformes	Gobiidae	Amblyeleotris gymnocephala	Amblyeleotris	gymnocephala	Masked shrimpgoby	Singapore	Hantu	Revised
FISH1418	Cluster5156	Cluster5156	Cluster5156	Cluster5156	Cluster5156	Animalia	Chordata	Actinopterygii	Gobiiformes	Gobiidae	Amblyeleotris gymnocephala	Amblyeleotris	gymnocephala	Masked shrimpgoby	Singapore	Hantu	Revised
FISH1541	Cluster5156	Cluster5156	Cluster5156	Cluster5156	Cluster5156	Animalia	Chordata	Actinopterygii	Gobiiformes	Gobiidae	Amblyeleotris gymnocephala	Amblyeleotris	gymnocephala	Masked shrimpgoby	Singapore	Hantu	Revised
FISH1648	Cluster5156	Cluster5156	Cluster5156	Cluster5156	Cluster5156	Animalia	Chordata	Actinopterygii	Gobiiformes	Gobiidae	Amblyeleotris gymnocephala	Amblyeleotris	gymnocephala	Masked shrimpgoby	Singapore	Hantu	Revised
FISH1691	Cluster5156	Cluster5156	Cluster5156	Cluster5156	Cluster5156	Animalia	Chordata	Actinopterygii	Gobiiformes	Gobiidae	Amblyeleotris gymnocephala	Amblyeleotris	gymnocephala	Masked shrimpgoby	Singapore	Hantu	Revised
FISH1715	Cluster5156	Cluster5156	Cluster5156	Cluster5156	Cluster5156	Animalia	Chordata	Actinopterygii	Gobiiformes	Gobiidae	Amblyeleotris gymnocephala	Amblyeleotris	gymnocephala	Masked shrimpgoby	Singapore	Hantu	Revised
FISH1739	Cluster5156	Cluster5156	Cluster5156	Cluster5156	Cluster5156	Animalia	Chordata	Actinopterygii	Gobiiformes	Gobiidae	Amblyeleotris gymnocephala	Amblyeleotris	gymnocephala	Masked shrimpgoby	Singapore	Hantu	Revised
FISH1765	Cluster5156	Cluster5156	Cluster5156	Cluster5156	Cluster5156	Animalia	Chordata	Actinopterygii	Gobiiformes	Gobiidae	Amblyeleotris gymnocephala	Amblyeleotris	gymnocephala	Masked shrimpgoby	Singapore	Hantu	Revised
FISH1802	Cluster5156	Cluster5156	Cluster5156	Cluster5156	Cluster5156	Animalia	Chordata	Actinopterygii	Gobiiformes	Gobiidae	Amblyeleotris gymnocephala	Amblyeleotris	gymnocephala	Masked shrimpgoby	Singapore	Hantu	Revised
FISH1812	Cluster5156	Cluster5156	Cluster5156	Cluster5156	Cluster5156	Animalia	Chordata	Actinopterygii	Gobiiformes	Gobiidae	Amblyeleotris gymnocephala	Amblyeleotris	gymnocephala	Masked shrimpgoby	Singapore	Hantu	Revised
FISH1888	Cluster5156	Cluster5156	Cluster5156	Cluster5156	Cluster5156	Animalia	Chordata	Actinopterygii	Gobiiformes	Gobiidae	Amblyeleotris gymnocephala	Amblyeleotris	gymnocephala	Masked shrimpgoby	Singapore	Hantu	Revised
FISH3156	Cluster5156	Cluster5156	Cluster5156	Cluster5156	Cluster5156	Animalia	Chordata	Actinopterygii	Gobiiformes	Gobiidae	Amblyeleotris gymnocephala	Amblyeleotris	gymnocephala	Masked shrimpgoby	Singapore	Tuas	Revised
FISH1585	Cluster5157	Cluster5157	Cluster5157	Cluster5157	Cluster5157	Animalia	Chordata	Actinopterygii	Carangiformes	Carangidae	Atule mate	Atule	mate	Yellowtail scad	Singapore	Hantu	NCBI
FISH2117	Cluster5157	Cluster5157	Cluster5157	Cluster5157	Cluster5157	Animalia	Chordata	Actinopterygii	Carangiformes	Carangidae	Atule mate	Atule	mate	Yellowtail scad	Singapore	Sisters	NCBI
FISH2263	Cluster5157	Cluster5157	Cluster5157	Cluster5157	Cluster5157	Animalia	Chordata	Actinopterygii	Carangiformes	Carangidae	Atule mate	Atule	mate	Yellowtail scad	Singapore	Tuas	NCBI
FISH0085	Cluster5162	Cluster5162	Cluster5162	Cluster5162	Cluster5162	Animalia	Chordata	Actinopterygii	Clupeiformes	Engraulidae	Encrasicholina heteroloba	Encrasicholina	heteroloba	Shorthead anchovy	Singapore	Tuas	NCBI
FISH0128	Cluster5162	Cluster5162	Cluster5162	Cluster5162	Cluster5162	Animalia	Chordata	Actinopterygii	Clupeiformes	Engraulidae	Encrasicholina heteroloba	Encrasicholina	heteroloba	Shorthead anchovy	Singapore	Tuas	NCBI
FISH0130	Cluster5162	Cluster5162	Cluster5162	Cluster5162	Cluster5162	Animalia	Chordata	Actinopterygii	Clupeiformes	Engraulidae	Encrasicholina heteroloba	Encrasicholina	heteroloba	Shorthead anchovy	Singapore	Tuas	NCBI
FISH0135	Cluster5162	Cluster5162	Cluster5162	Cluster5162	Cluster5162	Animalia	Chordata	Actinopterygii	Clupeiformes	Engraulidae	Encrasicholina heteroloba	Encrasicholina	heteroloba	Shorthead anchovy	Singapore	Tuas	NCBI
FISH0154	Cluster5162	Cluster5162	Cluster5162	Cluster5162	Cluster5162	Animalia	Chordata	Actinopterygii	Clupeiformes	Engraulidae	Encrasicholina heteroloba	Encrasicholina	heteroloba	Shorthead anchovy	Singapore	Tuas	NCBI
FISH0158	Cluster5162	Cluster5162	Cluster5162	Cluster5162	Cluster5162	Animalia	Chordata	Actinopterygii	Clupeiformes	Engraulidae	Encrasicholina heteroloba	Encrasicholina	heteroloba	Shorthead anchovy	Singapore	Tuas	NCBI
FISH0179	Cluster5162	Cluster5162	Cluster5162	Cluster5162	Cluster5162	Animalia	Chordata	Actinopterygii	Clupeiformes	Engraulidae	Encrasicholina heteroloba	Encrasicholina	heteroloba	Shorthead anchovy	Singapore	Tuas	NCBI
FISH0196	Cluster5162	Cluster5162	Cluster5162	Cluster5162	Cluster5162	Animalia	Chordata	Actinopterygii	Clupeiformes	Engraulidae	Encrasicholina heteroloba	Encrasicholina	heteroloba	Shorthead anchovy	Singapore	Tuas	NCBI
FISH0240	Cluster5162	Cluster5162	Cluster5162	Cluster5162	Cluster5162	Animalia	Chordata	Actinopterygii	Clupeiformes	Engraulidae	Encrasicholina heteroloba	Encrasicholina	heteroloba	Shorthead anchovy	Singapore	Tuas	NCBI
FISH0242	Cluster5162	Cluster5162	Cluster5162	Cluster5162	Cluster5162	Animalia	Chordata	Actinopterygii	Clupeiformes	Engraulidae	Encrasicholina heteroloba	Encrasicholina	heteroloba	Shorthead anchovy	Singapore	Tuas	NCBI
FISH0265	Cluster5162	Cluster5162	Cluster5162	Cluster5162	Cluster5162	Animalia	Chordata	Actinopterygii	Clupeiformes	Engraulidae	Encrasicholina heteroloba	Encrasicholina	heteroloba	Shorthead anchovy	Singapore	Tuas	NCBI
FISH0278	Cluster5162	Cluster5162	Cluster5162	Cluster5162	Cluster5162	Animalia	Chordata	Actinopterygii	Clupeiformes	Engraulidae	Encrasicholina heteroloba	Encrasicholina	heteroloba	Shorthead anchovy	Singapore	Tuas	NCBI
FISH0303	Cluster5162	Cluster5162	Cluster5162	Cluster5162	Cluster5162	Animalia	Chordata	Actinopterygii	Clupeiformes	Engraulidae	Encrasicholina heteroloba	Encrasicholina	heteroloba	Shorthead anchovy	Singapore	Tuas	NCBI
FISH0325	Cluster5162	Cluster5162	Cluster5162	Cluster5162	Cluster5162	Animalia	Chordata	Actinopterygii	Clupeiformes	Engraulidae	Encrasicholina heteroloba	Encrasicholina	heteroloba	Shorthead anchovy	Singapore	Tuas	NCBI
FISH0327	Cluster5162	Cluster5162	Cluster5162	Cluster5162	Cluster5162	Animalia	Chordata	Actinopterygii	Clupeiformes	Engraulidae	Encrasicholina heteroloba	Encrasicholina	heteroloba	Shorthead anchovy	Singapore	Tuas	NCBI
FISH0348	Cluster5162	Cluster5162	Cluster5162	Cluster5162	Cluster5162	Animalia	Chordata	Actinopterygii	Clupeiformes	Engraulidae	Encrasicholina heteroloba	Encrasicholina	heteroloba	Shorthead anchovy	Singapore	Tuas	NCBI
FISH0378	Cluster5162	Cluster5162	Cluster5162	Cluster5162	Cluster5162	Animalia	Chordata	Actinopterygii	Clupeiformes	Engraulidae	Encrasicholina heteroloba	Encrasicholina	heteroloba	Shorthead anchovy	Singapore	Tuas	NCBI
FISH0402	Cluster5162	Cluster5162	Cluster5162	Cluster5162	Cluster5162	Animalia	Chordata	Actinopterygii	Clupeiformes	Engraulidae	Encrasicholina heteroloba	Encrasicholina	heteroloba	Shorthead anchovy	Singapore	Tuas	NCBI
FISH0442	Cluster5162	Cluster5162	Cluster5162	Cluster5162	Cluster5162	Animalia	Chordata	Actinopterygii	Clupeiformes	Engraulidae	Encrasicholina heteroloba	Encrasicholina	heteroloba	Shorthead anchovy	Singapore	Tuas	NCBI
FISH0454	Cluster5162	Cluster5162	Cluster5162	Cluster5162	Cluster5162	Animalia	Chordata	Actinopterygii	Clupeiformes	Engraulidae	Encrasicholina heteroloba	Encrasicholina	heteroloba	Shorthead anchovy	Singapore	Tuas	NCBI
FISH0470	Cluster5162	Cluster5162	Cluster5162	Cluster5162	Cluster5162	Animalia	Chordata	Actinopterygii	Clupeiformes	Engraulidae	Encrasicholina heteroloba	Encrasicholina	heteroloba	Shorthead anchovy	Singapore	Tuas	NCBI
FISH0506	Cluster5162	Cluster5162	Cluster5162	Cluster5162	Cluster5162	Animalia	Chordata	Actinopterygii	Clupeiformes	Engraulidae	Encrasicholina heteroloba	Encrasicholina	heteroloba	Shorthead anchovy	Singapore	Tuas	NCBI
FISH0539	Cluster5162	Cluster5162	Cluster5162	Cluster5162	Cluster5162	Animalia	Chordata	Actinopterygii	Clupeiformes	Engraulidae	Encrasicholina heteroloba	Encrasicholina	heteroloba	Shorthead anchovy	Singapore	Tuas	NCBI
FISH0559	Cluster5162	Cluster5162	Cluster5162	Cluster5162	Cluster5162	Animalia	Chordata	Actinopterygii	Clupeiformes	Engraulidae	Encrasicholina heteroloba	Encrasicholina	heteroloba	Shorthead anchovy	Singapore	Tuas	NCBI
FISH0573	Cluster5162	Cluster5162	Cluster5162	Cluster5162	Cluster5162	Animalia	Chordata	Actinopterygii	Clupeiformes	Engraulidae	Encrasicholina heteroloba	Encrasicholina	heteroloba	Shorthead anchovy	Singapore	Tuas	NCBI
FISH0599	Cluster5162	Cluster5162	Cluster5162	Cluster5162	Cluster5162	Animalia	Chordata	Actinopterygii	Clupeiformes	Engraulidae	Encrasicholina heteroloba	Encrasicholina	heteroloba	Shorthead anchovy	Singapore	Tuas	NCBI
FISH0605	Cluster5162	Cluster5162	Cluster5162	Cluster5162	Cluster5162	Animalia	Chordata	Actinopterygii	Clupeiformes	Engraulidae	Encrasicholina heteroloba	Encrasicholina	heteroloba	Shorthead anchovy	Singapore	Tuas	NCBI
FISH0670	Cluster5162	Cluster5162	Cluster5162	Cluster5162	Cluster5162	Animalia	Chordata	Actinopterygii	Clupeiformes	Engraulidae	Encrasicholina heteroloba	Encrasicholina	heteroloba	Shorthead anchovy	Singapore	Tuas	NCBI
FISH0705	Cluster5162	Cluster5162	Cluster5162	Cluster5162	Cluster5162	Animalia	Chordata	Actinopterygii	Clupeiformes	Engraulidae	Encrasicholina heteroloba	Encrasicholina	heteroloba	Shorthead anchovy	Singapore	Tuas	NCBI
FISH0950	Cluster5162	Cluster5162	Cluster5162	Cluster5162	Cluster5162	Animalia	Chordata	Actinopterygii	Clupeiformes	Engraulidae	Encrasicholina heteroloba	Encrasicholina	heteroloba	Shorthead anchovy	Singapore	Tuas	NCBI
FISH0986	Cluster5162	Cluster5162	Cluster5162	Cluster5162	Cluster5162	Animalia	Chordata	Actinopterygii	Clupeiformes	Engraulidae	Encrasicholina heteroloba	Encrasicholina	heteroloba	Shorthead anchovy	Singapore	Tuas	NCBI
FISH1106	Cluster5162	Cluster5162	Cluster5162	Cluster5162	Cluster5162	Animalia	Chordata	Actinopterygii	Clupeiformes	Engraulidae	Encrasicholina heteroloba	Encrasicholina	heteroloba	Shorthead anchovy	Singapore	Hantu	NCBI
FISH1147	Cluster5162	Cluster5162	Cluster5162	Cluster5162	Cluster5162	Animalia	Chordata	Actinopterygii	Clupeiformes	Engraulidae	Encrasicholina heteroloba	Encrasicholina	heteroloba	Shorthead anchovy	Singapore	Hantu	NCBI
FISH1155	Cluster5162	Cluster5162	Cluster5162	Cluster5162	Cluster5162	Animalia	Chordata	Actinopterygii	Clupeiformes	Engraulidae	Encrasicholina heteroloba	Encrasicholina	heteroloba	Shorthead anchovy	Singapore	Hantu	NCBI
FISH1204	Cluster5162	Cluster5162	Cluster5162	Cluster5162	Cluster5162	Animalia	Chordata	Actinopterygii	Clupeiformes	Engraulidae	Encrasicholina heteroloba	Encrasicholina	heteroloba	Shorthead anchovy	Singapore	Hantu	NCBI
FISH1259	Cluster5162	Cluster5162	Cluster5162	Cluster5162	Cluster5162	Animalia	Chordata	Actinopterygii	Clupeiformes	Engraulidae	Encrasicholina heteroloba	Encrasicholina	heteroloba	Shorthead anchovy	Singapore	Hantu	NCBI
FISH1310	Cluster5162	Cluster5162	Cluster5162	Cluster5162	Cluster5162	Animalia	Chordata	Actinopterygii	Clupeiformes	Engraulidae	Encrasicholina heteroloba	Encrasicholina	heteroloba	Shorthead anchovy	Singapore	Hantu	NCBI
FISH1329	Cluster5162	Cluster5162	Cluster5162	Cluster5162	Cluster5162	Animalia	Chordata	Actinopterygii	Clupeiformes	Engraulidae	Encrasicholina heteroloba	Encrasicholina	heteroloba	Shorthead anchovy	Singapore	Hantu	NCBI
FISH1397	Cluster5162	Cluster5162	Cluster5162	Cluster5162	Cluster5162	Animalia	Chordata	Actinopterygii	Clupeiformes	Engraulidae	Encrasicholina heteroloba	Encrasicholina	heteroloba	Shorthead anchovy	Singapore	Hantu	NCBI
FISH1511	Cluster5162	Cluster5162	Cluster5162	Cluster5162	Cluster5162	Animalia	Chordata	Actinopterygii	Clupeiformes	Engraulidae	Encrasicholina heteroloba	Encrasicholina	heteroloba	Shorthead anchovy	Singapore	Hantu	NCBI
FISH1562	Cluster5162	Cluster5162	Cluster5162	Cluster5162	Cluster5162	Animalia	Chordata	Actinopterygii	Clupeiformes	Engraulidae	Encrasicholina heteroloba	Encrasicholina	heteroloba	Shorthead anchovy	Singapore	Hantu	NCBI
FISH1573	Cluster5162	Cluster5162	Cluster5162	Cluster5162	Cluster5162	Animalia	Chordata	Actinopterygii	Clupeiformes	Engraulidae	Encrasicholina heteroloba	Encrasicholina	heteroloba	Shorthead anchovy	Singapore	Hantu	NCBI
FISH1595	Cluster5162	Cluster5162	Cluster5162	Cluster5162	Cluster5162	Animalia	Chordata	Actinopterygii	Clupeiformes	Engraulidae	Encrasicholina heteroloba	Encrasicholina	heteroloba	Shorthead anchovy	Singapore	Hantu	NCBI
FISH1647	Cluster5162	Cluster5162	Cluster5162	Cluster5162	Cluster5162	Animalia	Chordata	Actinopterygii	Clupeiformes	Engraulidae	Encrasicholina heteroloba	Encrasicholina	heteroloba	Shorthead anchovy	Singapore	Hantu	NCBI
FISH1673	Cluster5162	Cluster5162	Cluster5162	Cluster5162	Cluster5162	Animalia	Chordata	Actinopterygii	Clupeiformes	Engraulidae	Encrasicholina heteroloba	Encrasicholina	heteroloba	Shorthead anchovy	Singapore	Hantu	NCBI
FISH1916	Cluster5162	Cluster5162	Cluster5162	Cluster5162	Cluster5162	Animalia	Chordata	Actinopterygii	Clupeiformes	Engraulidae	Encrasicholina heteroloba	Encrasicholina	heteroloba	Shorthead anchovy	Singapore	Hantu	NCBI
FISH1925	Cluster5162	Cluster5162	Cluster5162	Cluster5162	Cluster5162	Animalia	Chordata	Actinopterygii	Clupeiformes	Engraulidae	Encrasicholina heteroloba	Encrasicholina	heteroloba	Shorthead anchovy	Singapore	Hantu	NCBI
FISH2097	Cluster5162	Cluster5162	Cluster5162	Cluster5162	Cluster5162	Animalia	Chordata	Actinopterygii	Clupeiformes	Engraulidae	Encrasicholina heteroloba	Encrasicholina	heteroloba	Shorthead anchovy	Singapore	Sisters	NCBI
FISH2122	Cluster5162	Cluster5162	Cluster5162	Cluster5162	Cluster5162	Animalia	Chordata	Actinopterygii	Clupeiformes	Engraulidae	Encrasicholina heteroloba	Encrasicholina	heteroloba	Shorthead anchovy	Singapore	Sisters	NCBI
FISH2327	Cluster5162	Cluster5162	Cluster5162	Cluster5162	Cluster5162	Animalia	Chordata	Actinopterygii	Clupeiformes	Engraulidae	Encrasicholina heteroloba	Encrasicholina	heteroloba	Shorthead anchovy	Singapore	Changi	NCBI
FISH2589	Cluster5162	Cluster5162	Cluster5162	Cluster5162	Cluster5162	Animalia	Chordata	Actinopterygii	Clupeiformes	Engraulidae	Encrasicholina heteroloba	Encrasicholina	heteroloba	Shorthead anchovy	Singapore	Changi	NCBI
FISH2825	Cluster5162	Cluster5162	Cluster5162	Cluster5162	Cluster5162	Animalia	Chordata	Actinopterygii	Clupeiformes	Engraulidae	Encrasicholina heteroloba	Encrasicholina	heteroloba	Shorthead anchovy	Singapore	Changi	NCBI
FISH2830	Cluster5162	Cluster5162	Cluster5162	Cluster5162	Cluster5162	Animalia	Chordata	Actinopterygii	Clupeiformes	Engraulidae	Encrasicholina heteroloba	Encrasicholina	heteroloba	Shorthead anchovy	Singapore	Changi	NCBI
FISH2881	Cluster5162	Cluster5162	Cluster5162	Cluster5162	Cluster5162	Animalia	Chordata	Actinopterygii	Clupeiformes	Engraulidae	Encrasicholina heteroloba	Encrasicholina	heteroloba	Shorthead anchovy	Singapore	Changi	NCBI
FISH3005	Cluster5162	Cluster5162	Cluster5162	Cluster5162	Cluster5162	Animalia	Chordata	Actinopterygii	Clupeiformes	Engraulidae	Encrasicholina heteroloba	Encrasicholina	heteroloba	Shorthead anchovy	Singapore	Changi	NCBI
FISH2330	Cluster5177	Cluster5177	Cluster5177	Cluster5177	Cluster5177	Animalia	Chordata	Actinopterygii	Blenniiformes	Blenniidae	Omobranchus ferox	Omobranchus	ferox	Gossamer blenny	Singapore	Changi	Revised
FISH2653	Cluster5177	Cluster5177	Cluster5177	Cluster5177	Cluster5177	Animalia	Chordata	Actinopterygii	Blenniiformes	Blenniidae	Omobranchus ferox	Omobranchus	ferox	Gossamer blenny	Singapore	Changi	Revised
FISH2859	Cluster5177	Cluster5177	Cluster5177	Cluster5177	Cluster5177	Animalia	Chordata	Actinopterygii	Blenniiformes	Blenniidae	Omobranchus ferox	Omobranchus	ferox	Gossamer blenny	Singapore	Changi	Revised
FISH2919	Cluster5177	Cluster5177	Cluster5177	Cluster5177	Cluster5177	Animalia	Chordata	Actinopterygii	Blenniiformes	Blenniidae	Omobranchus ferox	Omobranchus	ferox	Gossamer blenny	Singapore	Changi	Revised
FISH2990	Cluster5177	Cluster5177	Cluster5177	Cluster5177	Cluster5177	Animalia	Chordata	Actinopterygii	Blenniiformes	Blenniidae	Omobranchus ferox	Omobranchus	ferox	Gossamer blenny	Singapore	Changi	Revised
FISH3002	Cluster5177	Cluster5177	Cluster5177	Cluster5177	Cluster5177	Animalia	Chordata	Actinopterygii	Blenniiformes	Blenniidae	Omobranchus ferox	Omobranchus	ferox	Gossamer blenny	Singapore	Changi	Revised
FISH3059	Cluster5177	Cluster5177	Cluster5177	Cluster5177	Cluster5177	Animalia	Chordata	Actinopterygii	Blenniiformes	Blenniidae	Omobranchus ferox	Omobranchus	ferox	Gossamer blenny	Singapore	Changi	Revised
FISH0084	Cluster5182	Cluster5182	Cluster5182	Cluster5182	Cluster5182	Animalia	Chordata	Actinopterygii	Perciformes	Centrogenyidae	Centrogenys vaigiensis	Centrogenys	vaigiensis	False scorpionfish	Singapore	Tuas	NCBI
FISH0108	Cluster5182	Cluster5182	Cluster5182	Cluster5182	Cluster5182	Animalia	Chordata	Actinopterygii	Perciformes	Centrogenyidae	Centrogenys vaigiensis	Centrogenys	vaigiensis	False scorpionfish	Singapore	Tuas	NCBI
FISH0322	Cluster5182	Cluster5182	Cluster5182	Cluster5182	Cluster5182	Animalia	Chordata	Actinopterygii	Perciformes	Centrogenyidae	Centrogenys vaigiensis	Centrogenys	vaigiensis	False scorpionfish	Singapore	Tuas	NCBI
FISH0353	Cluster5182	Cluster5182	Cluster5182	Cluster5182	Cluster5182	Animalia	Chordata	Actinopterygii	Perciformes	Centrogenyidae	Centrogenys vaigiensis	Centrogenys	vaigiensis	False scorpionfish	Singapore	Tuas	NCBI
FISH0907	Cluster5182	Cluster5182	Cluster5182	Cluster5182	Cluster5182	Animalia	Chordata	Actinopterygii	Perciformes	Centrogenyidae	Centrogenys vaigiensis	Centrogenys	vaigiensis	False scorpionfish	Singapore	Tuas	NCBI
FISH0981	Cluster5182	Cluster5182	Cluster5182	Cluster5182	Cluster5182	Animalia	Chordata	Actinopterygii	Perciformes	Centrogenyidae	Centrogenys vaigiensis	Centrogenys	vaigiensis	False scorpionfish	Singapore	Tuas	NCBI
FISH1008	Cluster5182	Cluster5182	Cluster5182	Cluster5182	Cluster5182	Animalia	Chordata	Actinopterygii	Perciformes	Centrogenyidae	Centrogenys vaigiensis	Centrogenys	vaigiensis	False scorpionfish	Singapore	Tuas	NCBI
FISH1219	Cluster5182	Cluster5182	Cluster5182	Cluster5182	Cluster5182	Animalia	Chordata	Actinopterygii	Perciformes	Centrogenyidae	Centrogenys vaigiensis	Centrogenys	vaigiensis	False scorpionfish	Singapore	Hantu	NCBI
FISH1677	Cluster5182	Cluster5182	Cluster5182	Cluster5182	Cluster5182	Animalia	Chordata	Actinopterygii	Perciformes	Centrogenyidae	Centrogenys vaigiensis	Centrogenys	vaigiensis	False scorpionfish	Singapore	Hantu	NCBI
FISH1760	Cluster5182	Cluster5182	Cluster5182	Cluster5182	Cluster5182	Animalia	Chordata	Actinopterygii	Perciformes	Centrogenyidae	Centrogenys vaigiensis	Centrogenys	vaigiensis	False scorpionfish	Singapore	Hantu	NCBI
FISH1989	Cluster5182	Cluster5182	Cluster5182	Cluster5182	Cluster5182	Animalia	Chordata	Actinopterygii	Perciformes	Centrogenyidae	Centrogenys vaigiensis	Centrogenys	vaigiensis	False scorpionfish	Singapore	Sisters	NCBI
FISH2066	Cluster5182	Cluster5182	Cluster5182	Cluster5182	Cluster5182	Animalia	Chordata	Actinopterygii	Perciformes	Centrogenyidae	Centrogenys vaigiensis	Centrogenys	vaigiensis	False scorpionfish	Singapore	Sisters	NCBI
FISH0080	Cluster5183	Cluster5183	Cluster5183	Cluster5183	Cluster5183	Animalia	Chordata	Actinopterygii	Perciformes	Caesionidae	Caesio cuning	Caesio	cuning	Redbelly yellowtail fusilier	Singapore	Tuas	NCBI
FISH0092	Cluster5183	Cluster5183	Cluster5183	Cluster5183	Cluster5183	Animalia	Chordata	Actinopterygii	Perciformes	Caesionidae	Caesio cuning	Caesio	cuning	Redbelly yellowtail fusilier	Singapore	Tuas	NCBI
FISH0115	Cluster5183	Cluster5183	Cluster5183	Cluster5183	Cluster5183	Animalia	Chordata	Actinopterygii	Perciformes	Caesionidae	Caesio cuning	Caesio	cuning	Redbelly yellowtail fusilier	Singapore	Tuas	NCBI
FISH0246	Cluster5183	Cluster5183	Cluster5183	Cluster5183	Cluster5183	Animalia	Chordata	Actinopterygii	Perciformes	Caesionidae	Caesio cuning	Caesio	cuning	Redbelly yellowtail fusilier	Singapore	Tuas	NCBI
FISH0310	Cluster5183	Cluster5183	Cluster5183	Cluster5183	Cluster5183	Animalia	Chordata	Actinopterygii	Perciformes	Caesionidae	Caesio cuning	Caesio	cuning	Redbelly yellowtail fusilier	Singapore	Tuas	NCBI
FISH0338	Cluster5183	Cluster5183	Cluster5183	Cluster5183	Cluster5183	Animalia	Chordata	Actinopterygii	Perciformes	Caesionidae	Caesio cuning	Caesio	cuning	Redbelly yellowtail fusilier	Singapore	Tuas	NCBI
FISH0451	Cluster5183	Cluster5183	Cluster5183	Cluster5183	Cluster5183	Animalia	Chordata	Actinopterygii	Perciformes	Caesionidae	Caesio cuning	Caesio	cuning	Redbelly yellowtail fusilier	Singapore	Tuas	NCBI
FISH0587	Cluster5183	Cluster5183	Cluster5183	Cluster5183	Cluster5183	Animalia	Chordata	Actinopterygii	Perciformes	Caesionidae	Caesio cuning	Caesio	cuning	Redbelly yellowtail fusilier	Singapore	Tuas	NCBI
FISH0728	Cluster5183	Cluster5183	Cluster5183	Cluster5183	Cluster5183	Animalia	Chordata	Actinopterygii	Perciformes	Caesionidae	Caesio cuning	Caesio	cuning	Redbelly yellowtail fusilier	Singapore	Tuas	NCBI
FISH0922	Cluster5183	Cluster5183	Cluster5183	Cluster5183	Cluster5183	Animalia	Chordata	Actinopterygii	Perciformes	Caesionidae	Caesio cuning	Caesio	cuning	Redbelly yellowtail fusilier	Singapore	Tuas	NCBI
FISH1030	Cluster5183	Cluster5183	Cluster5183	Cluster5183	Cluster5183	Animalia	Chordata	Actinopterygii	Perciformes	Caesionidae	Caesio cuning	Caesio	cuning	Redbelly yellowtail fusilier	Singapore	Hantu	NCBI
FISH1077	Cluster5183	Cluster5183	Cluster5183	Cluster5183	Cluster5183	Animalia	Chordata	Actinopterygii	Perciformes	Caesionidae	Caesio cuning	Caesio	cuning	Redbelly yellowtail fusilier	Singapore	Hantu	NCBI
FISH1080	Cluster5183	Cluster5183	Cluster5183	Cluster5183	Cluster5183	Animalia	Chordata	Actinopterygii	Perciformes	Caesionidae	Caesio cuning	Caesio	cuning	Redbelly yellowtail fusilier	Singapore	Hantu	NCBI
FISH1098	Cluster5183	Cluster5183	Cluster5183	Cluster5183	Cluster5183	Animalia	Chordata	Actinopterygii	Perciformes	Caesionidae	Caesio cuning	Caesio	cuning	Redbelly yellowtail fusilier	Singapore	Hantu	NCBI
FISH1104	Cluster5183	Cluster5183	Cluster5183	Cluster5183	Cluster5183	Animalia	Chordata	Actinopterygii	Perciformes	Caesionidae	Caesio cuning	Caesio	cuning	Redbelly yellowtail fusilier	Singapore	Hantu	NCBI
FISH1210	Cluster5183	Cluster5183	Cluster5183	Cluster5183	Cluster5183	Animalia	Chordata	Actinopterygii	Perciformes	Caesionidae	Caesio cuning	Caesio	cuning	Redbelly yellowtail fusilier	Singapore	Hantu	NCBI
FISH1301	Cluster5183	Cluster5183	Cluster5183	Cluster5183	Cluster5183	Animalia	Chordata	Actinopterygii	Perciformes	Caesionidae	Caesio cuning	Caesio	cuning	Redbelly yellowtail fusilier	Singapore	Hantu	NCBI
FISH1349	Cluster5183	Cluster5183	Cluster5183	Cluster5183	Cluster5183	Animalia	Chordata	Actinopterygii	Perciformes	Caesionidae	Caesio cuning	Caesio	cuning	Redbelly yellowtail fusilier	Singapore	Hantu	NCBI
FISH1550	Cluster5183	Cluster5183	Cluster5183	Cluster5183	Cluster5183	Animalia	Chordata	Actinopterygii	Perciformes	Caesionidae	Caesio cuning	Caesio	cuning	Redbelly yellowtail fusilier	Singapore	Hantu	NCBI
FISH1584	Cluster5183	Cluster5183	Cluster5183	Cluster5183	Cluster5183	Animalia	Chordata	Actinopterygii	Perciformes	Caesionidae	Caesio cuning	Caesio	cuning	Redbelly yellowtail fusilier	Singapore	Hantu	NCBI
FISH1590	Cluster5183	Cluster5183	Cluster5183	Cluster5183	Cluster5183	Animalia	Chordata	Actinopterygii	Perciformes	Caesionidae	Caesio cuning	Caesio	cuning	Redbelly yellowtail fusilier	Singapore	Hantu	NCBI
FISH1700	Cluster5183	Cluster5183	Cluster5183	Cluster5183	Cluster5183	Animalia	Chordata	Actinopterygii	Perciformes	Caesionidae	Caesio cuning	Caesio	cuning	Redbelly yellowtail fusilier	Singapore	Hantu	NCBI
FISH1703	Cluster5183	Cluster5183	Cluster5183	Cluster5183	Cluster5183	Animalia	Chordata	Actinopterygii	Perciformes	Caesionidae	Caesio cuning	Caesio	cuning	Redbelly yellowtail fusilier	Singapore	Hantu	NCBI
FISH1718	Cluster5183	Cluster5183	Cluster5183	Cluster5183	Cluster5183	Animalia	Chordata	Actinopterygii	Perciformes	Caesionidae	Caesio cuning	Caesio	cuning	Redbelly yellowtail fusilier	Singapore	Hantu	NCBI
FISH1742	Cluster5183	Cluster5183	Cluster5183	Cluster5183	Cluster5183	Animalia	Chordata	Actinopterygii	Perciformes	Caesionidae	Caesio cuning	Caesio	cuning	Redbelly yellowtail fusilier	Singapore	Hantu	NCBI
FISH1777	Cluster5183	Cluster5183	Cluster5183	Cluster5183	Cluster5183	Animalia	Chordata	Actinopterygii	Perciformes	Caesionidae	Caesio cuning	Caesio	cuning	Redbelly yellowtail fusilier	Singapore	Hantu	NCBI
FISH1834	Cluster5183	Cluster5183	Cluster5183	Cluster5183	Cluster5183	Animalia	Chordata	Actinopterygii	Perciformes	Caesionidae	Caesio cuning	Caesio	cuning	Redbelly yellowtail fusilier	Singapore	Hantu	NCBI
FISH1866	Cluster5183	Cluster5183	Cluster5183	Cluster5183	Cluster5183	Animalia	Chordata	Actinopterygii	Perciformes	Caesionidae	Caesio cuning	Caesio	cuning	Redbelly yellowtail fusilier	Singapore	Hantu	NCBI
FISH1909	Cluster5183	Cluster5183	Cluster5183	Cluster5183	Cluster5183	Animalia	Chordata	Actinopterygii	Perciformes	Caesionidae	Caesio cuning	Caesio	cuning	Redbelly yellowtail fusilier	Singapore	Hantu	NCBI
FISH3175	Cluster5183	Cluster5183	Cluster5183	Cluster5183	Cluster5183	Animalia	Chordata	Actinopterygii	Perciformes	Caesionidae	Caesio cuning	Caesio	cuning	Redbelly yellowtail fusilier	Singapore	Hantu	NCBI
FISH3183	Cluster5183	Cluster5183	Cluster5183	Cluster5183	Cluster5183	Animalia	Chordata	Actinopterygii	Perciformes	Caesionidae	Caesio cuning	Caesio	cuning	Redbelly yellowtail fusilier	Singapore	Hantu	NCBI
FISH0275	Cluster5188	Cluster5188	Cluster5188	Cluster5188	Cluster5188	Animalia	Chordata	Actinopterygii	Pleuronectiformes	Bothidae	Arnoglossus polyspilus	Arnoglossus	polyspilus	Many-spotted lefteye flounder	Singapore	Tuas	NCBI
FISH0372	Cluster5188	Cluster5188	Cluster5188	Cluster5188	Cluster5188	Animalia	Chordata	Actinopterygii	Pleuronectiformes	Bothidae	Arnoglossus polyspilus	Arnoglossus	polyspilus	Many-spotted lefteye flounder	Singapore	Tuas	NCBI
FISH0382	Cluster5188	Cluster5188	Cluster5188	Cluster5188	Cluster5188	Animalia	Chordata	Actinopterygii	Pleuronectiformes	Bothidae	Arnoglossus polyspilus	Arnoglossus	polyspilus	Many-spotted lefteye flounder	Singapore	Tuas	NCBI
FISH0480	Cluster5188	Cluster5188	Cluster5188	Cluster5188	Cluster5188	Animalia	Chordata	Actinopterygii	Pleuronectiformes	Bothidae	Arnoglossus polyspilus	Arnoglossus	polyspilus	Many-spotted lefteye flounder	Singapore	Tuas	NCBI
FISH0746	Cluster5188	Cluster5188	Cluster5188	Cluster5188	Cluster5188	Animalia	Chordata	Actinopterygii	Pleuronectiformes	Bothidae	Arnoglossus polyspilus	Arnoglossus	polyspilus	Many-spotted lefteye flounder	Singapore	Tuas	NCBI
FISH2217	Cluster5188	Cluster5188	Cluster5188	Cluster5188	Cluster5188	Animalia	Chordata	Actinopterygii	Pleuronectiformes	Bothidae	Arnoglossus polyspilus	Arnoglossus	polyspilus	Many-spotted lefteye flounder	Singapore	Sisters	NCBI
FISH0566	Cluster5191	Cluster5191	Cluster5191	Cluster5191	Cluster5191	Animalia	Chordata	Actinopterygii	Ovalentaria incertae sedis	Ambassidae	Ambassis sp.	Ambassis	sp.	Glassfishes	Singapore	Tuas	Conservative
FISH2431	Cluster5191	Cluster5191	Cluster5191	Cluster5191	Cluster5191	Animalia	Chordata	Actinopterygii	Ovalentaria incertae sedis	Ambassidae	Ambassis sp.	Ambassis	sp.	Glassfishes	Singapore	Changi	Conservative
FISH2467	Cluster5191	Cluster5191	Cluster5191	Cluster5191	Cluster5191	Animalia	Chordata	Actinopterygii	Ovalentaria incertae sedis	Ambassidae	Ambassis sp.	Ambassis	sp.	Glassfishes	Singapore	Changi	Conservative
FISH2496	Cluster5191	Cluster5191	Cluster5191	Cluster5191	Cluster5191	Animalia	Chordata	Actinopterygii	Ovalentaria incertae sedis	Ambassidae	Ambassis sp.	Ambassis	sp.	Glassfishes	Singapore	Changi	Conservative
FISH2525	Cluster5191	Cluster5191	Cluster5191	Cluster5191	Cluster5191	Animalia	Chordata	Actinopterygii	Ovalentaria incertae sedis	Ambassidae	Ambassis sp.	Ambassis	sp.	Glassfishes	Singapore	Changi	Conservative
FISH2616	Cluster5191	Cluster5191	Cluster5191	Cluster5191	Cluster5191	Animalia	Chordata	Actinopterygii	Ovalentaria incertae sedis	Ambassidae	Ambassis sp.	Ambassis	sp.	Glassfishes	Singapore	Changi	Conservative
FISH2688	Cluster5191	Cluster5191	Cluster5191	Cluster5191	Cluster5191	Animalia	Chordata	Actinopterygii	Ovalentaria incertae sedis	Ambassidae	Ambassis sp.	Ambassis	sp.	Glassfishes	Singapore	Changi	Conservative
FISH2777	Cluster5191	Cluster5191	Cluster5191	Cluster5191	Cluster5191	Animalia	Chordata	Actinopterygii	Ovalentaria incertae sedis	Ambassidae	Ambassis sp.	Ambassis	sp.	Glassfishes	Singapore	Changi	Conservative
FISH2894	Cluster5191	Cluster5191	Cluster5191	Cluster5191	Cluster5191	Animalia	Chordata	Actinopterygii	Ovalentaria incertae sedis	Ambassidae	Ambassis sp.	Ambassis	sp.	Glassfishes	Singapore	Changi	Conservative
FISH2993	Cluster5191	Cluster5191	Cluster5191	Cluster5191	Cluster5191	Animalia	Chordata	Actinopterygii	Ovalentaria incertae sedis	Ambassidae	Ambassis sp.	Ambassis	sp.	Glassfishes	Singapore	Changi	Conservative
FISH3014	Cluster5191	Cluster5191	Cluster5191	Cluster5191	Cluster5191	Animalia	Chordata	Actinopterygii	Ovalentaria incertae sedis	Ambassidae	Ambassis sp.	Ambassis	sp.	Glassfishes	Singapore	Changi	Conservative
FISH3015	Cluster5191	Cluster5191	Cluster5191	Cluster5191	Cluster5191	Animalia	Chordata	Actinopterygii	Ovalentaria incertae sedis	Ambassidae	Ambassis sp.	Ambassis	sp.	Glassfishes	Singapore	Changi	Conservative
FISH3044	Cluster5191	Cluster5191	Cluster5191	Cluster5191	Cluster5191	Animalia	Chordata	Actinopterygii	Ovalentaria incertae sedis	Ambassidae	Ambassis sp.	Ambassis	sp.	Glassfishes	Singapore	Changi	Conservative
FISH3056	Cluster5191	Cluster5191	Cluster5191	Cluster5191	Cluster5191	Animalia	Chordata	Actinopterygii	Ovalentaria incertae sedis	Ambassidae	Ambassis sp.	Ambassis	sp.	Glassfishes	Singapore	Changi	Conservative
FISH3076	Cluster5191	Cluster5191	Cluster5191	Cluster5191	Cluster5191	Animalia	Chordata	Actinopterygii	Ovalentaria incertae sedis	Ambassidae	Ambassis sp.	Ambassis	sp.	Glassfishes	Singapore	Changi	Conservative
FISH3149	Cluster5191	Cluster5191	Cluster5191	Cluster5191	Cluster5191	Animalia	Chordata	Actinopterygii	Ovalentaria incertae sedis	Ambassidae	Ambassis sp.	Ambassis	sp.	Glassfishes	Singapore	Changi	Conservative
FISH0390	Cluster5195	Cluster5195	Cluster5195	Cluster5195	Cluster5195	Animalia	Chordata	Actinopterygii	Ovalentaria incertae sedis	Pomacentridae	Neopomacentrus bankieri	Neopomacentrus	bankieri	Chinese demoiselle	Singapore	Tuas	NCBI
FISH0627	Cluster5195	Cluster5195	Cluster5195	Cluster5195	Cluster5195	Animalia	Chordata	Actinopterygii	Ovalentaria incertae sedis	Pomacentridae	Neopomacentrus bankieri	Neopomacentrus	bankieri	Chinese demoiselle	Singapore	Tuas	NCBI
FISH1321	Cluster5195	Cluster5195	Cluster5195	Cluster5195	Cluster5195	Animalia	Chordata	Actinopterygii	Ovalentaria incertae sedis	Pomacentridae	Neopomacentrus bankieri	Neopomacentrus	bankieri	Chinese demoiselle	Singapore	Hantu	NCBI
FISH2016	Cluster5195	Cluster5195	Cluster5195	Cluster5195	Cluster5195	Animalia	Chordata	Actinopterygii	Ovalentaria incertae sedis	Pomacentridae	Neopomacentrus bankieri	Neopomacentrus	bankieri	Chinese demoiselle	Singapore	Sisters	NCBI
FISH2022	Cluster5195	Cluster5195	Cluster5195	Cluster5195	Cluster5195	Animalia	Chordata	Actinopterygii	Ovalentaria incertae sedis	Pomacentridae	Neopomacentrus bankieri	Neopomacentrus	bankieri	Chinese demoiselle	Singapore	Sisters	NCBI
FISH2036	Cluster5195	Cluster5195	Cluster5195	Cluster5195	Cluster5195	Animalia	Chordata	Actinopterygii	Ovalentaria incertae sedis	Pomacentridae	Neopomacentrus bankieri	Neopomacentrus	bankieri	Chinese demoiselle	Singapore	Sisters	NCBI
FISH2068	Cluster5195	Cluster5195	Cluster5195	Cluster5195	Cluster5195	Animalia	Chordata	Actinopterygii	Ovalentaria incertae sedis	Pomacentridae	Neopomacentrus bankieri	Neopomacentrus	bankieri	Chinese demoiselle	Singapore	Sisters	NCBI
FISH2096	Cluster5195	Cluster5195	Cluster5195	Cluster5195	Cluster5195	Animalia	Chordata	Actinopterygii	Ovalentaria incertae sedis	Pomacentridae	Neopomacentrus bankieri	Neopomacentrus	bankieri	Chinese demoiselle	Singapore	Sisters	NCBI
FISH2113	Cluster5195	Cluster5195	Cluster5195	Cluster5195	Cluster5195	Animalia	Chordata	Actinopterygii	Ovalentaria incertae sedis	Pomacentridae	Neopomacentrus bankieri	Neopomacentrus	bankieri	Chinese demoiselle	Singapore	Sisters	NCBI
FISH2146	Cluster5195	Cluster5195	Cluster5195	Cluster5195	Cluster5195	Animalia	Chordata	Actinopterygii	Ovalentaria incertae sedis	Pomacentridae	Neopomacentrus bankieri	Neopomacentrus	bankieri	Chinese demoiselle	Singapore	Sisters	NCBI
FISH2155	Cluster5195	Cluster5195	Cluster5195	Cluster5195	Cluster5195	Animalia	Chordata	Actinopterygii	Ovalentaria incertae sedis	Pomacentridae	Neopomacentrus bankieri	Neopomacentrus	bankieri	Chinese demoiselle	Singapore	Sisters	NCBI
FISH2232	Cluster5195	Cluster5195	Cluster5195	Cluster5195	Cluster5195	Animalia	Chordata	Actinopterygii	Ovalentaria incertae sedis	Pomacentridae	Neopomacentrus bankieri	Neopomacentrus	bankieri	Chinese demoiselle	Singapore	Sisters	NCBI
FISH3203	Cluster5195	Cluster5195	Cluster5195	Cluster5195	Cluster5195	Animalia	Chordata	Actinopterygii	Ovalentaria incertae sedis	Pomacentridae	Neopomacentrus bankieri	Neopomacentrus	bankieri	Chinese demoiselle	Singapore	Changi	NCBI
FISH0384	Cluster5196	Cluster5196	Cluster5196	Cluster5196	Cluster5196	Animalia	Chordata	Actinopterygii	Eupercaria incertae sedis	Haemulidae	Pomadasys maculatus	Pomadasys	maculatus	Saddle grunt	Singapore	Tuas	NCBI
FISH2234	Cluster5196	Cluster5196	Cluster5196	Cluster5196	Cluster5196	Animalia	Chordata	Actinopterygii	Eupercaria incertae sedis	Haemulidae	Pomadasys maculatus	Pomadasys	maculatus	Saddle grunt	Singapore	Tuas	NCBI
FISH0136	Cluster5258	Cluster5258	Cluster5258	Cluster5198	Cluster5198	Animalia	Chordata	Actinopterygii	Acanthuriformes	Siganidae	Siganus guttatus	Siganus	guttatus	Orange-spotted spinefoot	Singapore	Tuas	NCBI
FISH0170	Cluster5258	Cluster5258	Cluster5258	Cluster5198	Cluster5198	Animalia	Chordata	Actinopterygii	Acanthuriformes	Siganidae	Siganus guttatus	Siganus	guttatus	Orange-spotted spinefoot	Singapore	Tuas	NCBI
FISH0311	Cluster5258	Cluster5258	Cluster5258	Cluster5198	Cluster5198	Animalia	Chordata	Actinopterygii	Acanthuriformes	Siganidae	Siganus guttatus	Siganus	guttatus	Orange-spotted spinefoot	Singapore	Tuas	NCBI
FISH0340	Cluster5258	Cluster5258	Cluster5258	Cluster5198	Cluster5198	Animalia	Chordata	Actinopterygii	Acanthuriformes	Siganidae	Siganus guttatus	Siganus	guttatus	Orange-spotted spinefoot	Singapore	Tuas	NCBI
FISH0444	Cluster5258	Cluster5258	Cluster5258	Cluster5198	Cluster5198	Animalia	Chordata	Actinopterygii	Acanthuriformes	Siganidae	Siganus guttatus	Siganus	guttatus	Orange-spotted spinefoot	Singapore	Tuas	NCBI
FISH0452	Cluster5258	Cluster5258	Cluster5258	Cluster5198	Cluster5198	Animalia	Chordata	Actinopterygii	Acanthuriformes	Siganidae	Siganus guttatus	Siganus	guttatus	Orange-spotted spinefoot	Singapore	Tuas	NCBI
FISH0954	Cluster5258	Cluster5258	Cluster5258	Cluster5198	Cluster5198	Animalia	Chordata	Actinopterygii	Acanthuriformes	Siganidae	Siganus guttatus	Siganus	guttatus	Orange-spotted spinefoot	Singapore	Tuas	NCBI
FISH0975	Cluster5258	Cluster5258	Cluster5258	Cluster5198	Cluster5198	Animalia	Chordata	Actinopterygii	Acanthuriformes	Siganidae	Siganus guttatus	Siganus	guttatus	Orange-spotted spinefoot	Singapore	Tuas	NCBI
FISH1464	Cluster5258	Cluster5258	Cluster5258	Cluster5198	Cluster5198	Animalia	Chordata	Actinopterygii	Acanthuriformes	Siganidae	Siganus guttatus	Siganus	guttatus	Orange-spotted spinefoot	Singapore	Hantu	NCBI
FISH1527	Cluster5258	Cluster5258	Cluster5258	Cluster5198	Cluster5198	Animalia	Chordata	Actinopterygii	Acanthuriformes	Siganidae	Siganus guttatus	Siganus	guttatus	Orange-spotted spinefoot	Singapore	Hantu	NCBI
FISH1611	Cluster5258	Cluster5258	Cluster5258	Cluster5198	Cluster5198	Animalia	Chordata	Actinopterygii	Acanthuriformes	Siganidae	Siganus guttatus	Siganus	guttatus	Orange-spotted spinefoot	Singapore	Hantu	NCBI
FISH1649	Cluster5258	Cluster5258	Cluster5258	Cluster5198	Cluster5198	Animalia	Chordata	Actinopterygii	Acanthuriformes	Siganidae	Siganus guttatus	Siganus	guttatus	Orange-spotted spinefoot	Singapore	Hantu	NCBI
FISH2426	Cluster5255	Cluster5255	Cluster5255	Cluster5255	Cluster5206	Animalia	Chordata	Actinopterygii	Gobiiformes	Gobiidae	Taenioides nigrimarginatus	Taenioides	nigrimarginatus	Blackfin eel goby	Singapore	Changi	NCBI
FISH2445	Cluster5255	Cluster5255	Cluster5255	Cluster5255	Cluster5206	Animalia	Chordata	Actinopterygii	Gobiiformes	Gobiidae	Taenioides nigrimarginatus	Taenioides	nigrimarginatus	Blackfin eel goby	Singapore	Changi	NCBI
FISH2568	Cluster5255	Cluster5255	Cluster5255	Cluster5255	Cluster5206	Animalia	Chordata	Actinopterygii	Gobiiformes	Gobiidae	Taenioides nigrimarginatus	Taenioides	nigrimarginatus	Blackfin eel goby	Singapore	Changi	NCBI
FISH2821	Cluster5255	Cluster5255	Cluster5255	Cluster5255	Cluster5206	Animalia	Chordata	Actinopterygii	Gobiiformes	Gobiidae	Taenioides nigrimarginatus	Taenioides	nigrimarginatus	Blackfin eel goby	Singapore	Changi	NCBI
FISH2852	Cluster5255	Cluster5255	Cluster5255	Cluster5255	Cluster5206	Animalia	Chordata	Actinopterygii	Gobiiformes	Gobiidae	Taenioides nigrimarginatus	Taenioides	nigrimarginatus	Blackfin eel goby	Singapore	Changi	NCBI
FISH2996	Cluster5255	Cluster5255	Cluster5255	Cluster5255	Cluster5206	Animalia	Chordata	Actinopterygii	Gobiiformes	Gobiidae	Taenioides nigrimarginatus	Taenioides	nigrimarginatus	Blackfin eel goby	Singapore	Changi	NCBI
FISH3074	Cluster5255	Cluster5255	Cluster5255	Cluster5255	Cluster5206	Animalia	Chordata	Actinopterygii	Gobiiformes	Gobiidae	Taenioides nigrimarginatus	Taenioides	nigrimarginatus	Blackfin eel goby	Singapore	Changi	NCBI
FISH3118	Cluster5255	Cluster5255	Cluster5255	Cluster5255	Cluster5206	Animalia	Chordata	Actinopterygii	Gobiiformes	Gobiidae	Taenioides nigrimarginatus	Taenioides	nigrimarginatus	Blackfin eel goby	Singapore	Changi	NCBI
FISH3140	Cluster5255	Cluster5255	Cluster5255	Cluster5255	Cluster5206	Animalia	Chordata	Actinopterygii	Gobiiformes	Gobiidae	Taenioides nigrimarginatus	Taenioides	nigrimarginatus	Blackfin eel goby	Singapore	Changi	NCBI
FISH3143	Cluster5255	Cluster5255	Cluster5255	Cluster5255	Cluster5206	Animalia	Chordata	Actinopterygii	Gobiiformes	Gobiidae	Taenioides nigrimarginatus	Taenioides	nigrimarginatus	Blackfin eel goby	Singapore	Changi	NCBI
FISH3201	Cluster5255	Cluster5255	Cluster5255	Cluster5255	Cluster5206	Animalia	Chordata	Actinopterygii	Gobiiformes	Gobiidae	Taenioides nigrimarginatus	Taenioides	nigrimarginatus	Blackfin eel goby	Singapore	Changi	NCBI
FISH0570	Cluster5208	Cluster5208	Cluster5208	Cluster5208	Cluster5208	Animalia	Chordata	Actinopterygii	Eupercaria incertae sedis	Haemulidae	Pomadasys sp.	Pomadasys	sp.	Grunts	Singapore	Tuas	Conservative
FISH2082	Cluster5208	Cluster5208	Cluster5208	Cluster5208	Cluster5208	Animalia	Chordata	Actinopterygii	Eupercaria incertae sedis	Haemulidae	Pomadasys sp.	Pomadasys	sp.	Grunts	Singapore	Sisters	Conservative
FISH1041	Cluster5210	Cluster5210	Cluster5210	Cluster5210	Cluster5210	Animalia	Chordata	Actinopterygii	Callionymiformes	Callionymidae	Repomucenus richardsonii	Repomucenus	richardsonii	Horn dragonet	Singapore	Hantu	NCBI
FISH2142	Cluster5210	Cluster5210	Cluster5210	Cluster5210	Cluster5210	Animalia	Chordata	Actinopterygii	Callionymiformes	Callionymidae	Repomucenus richardsonii	Repomucenus	richardsonii	Horn dragonet	Singapore	Sisters	NCBI
FISH2195	Cluster5210	Cluster5210	Cluster5210	Cluster5210	Cluster5210	Animalia	Chordata	Actinopterygii	Callionymiformes	Callionymidae	Repomucenus richardsonii	Repomucenus	richardsonii	Horn dragonet	Singapore	Sisters	NCBI
FISH1460	Cluster5212	Cluster5212	Cluster5212	Cluster5212	Cluster5212	Animalia	Chordata	Actinopterygii	Blenniiformes	Blenniidae	Parablennius thysanius	Parablennius	thysanius	Tasseled blenny	Singapore	Hantu	NCBI
FISH1998	Cluster5212	Cluster5212	Cluster5212	Cluster5212	Cluster5212	Animalia	Chordata	Actinopterygii	Blenniiformes	Blenniidae	Parablennius thysanius	Parablennius	thysanius	Tasseled blenny	Singapore	Sisters	NCBI
FISH2149	Cluster5212	Cluster5212	Cluster5212	Cluster5212	Cluster5212	Animalia	Chordata	Actinopterygii	Blenniiformes	Blenniidae	Parablennius thysanius	Parablennius	thysanius	Tasseled blenny	Singapore	Sisters	NCBI
FISH2733	Cluster5212	Cluster5212	Cluster5212	Cluster5212	Cluster5212	Animalia	Chordata	Actinopterygii	Blenniiformes	Blenniidae	Parablennius thysanius	Parablennius	thysanius	Tasseled blenny	Singapore	Changi	NCBI
FISH0553	Cluster5213	Cluster5213	Cluster5213	Cluster5213	Cluster5213	Animalia	Chordata	Actinopterygii	Gobiiformes	Gobiidae	Oxyurichthys auchenolepis	Oxyurichthys	auchenolepis	Scaly-nape tentacle goby	Singapore	Tuas	NCBI
FISH0858	Cluster5213	Cluster5213	Cluster5213	Cluster5213	Cluster5213	Animalia	Chordata	Actinopterygii	Gobiiformes	Gobiidae	Oxyurichthys auchenolepis	Oxyurichthys	auchenolepis	Scaly-nape tentacle goby	Singapore	Tuas	NCBI
FISH0860	Cluster5213	Cluster5213	Cluster5213	Cluster5213	Cluster5213	Animalia	Chordata	Actinopterygii	Gobiiformes	Gobiidae	Oxyurichthys auchenolepis	Oxyurichthys	auchenolepis	Scaly-nape tentacle goby	Singapore	Tuas	NCBI
FISH1538	Cluster5213	Cluster5213	Cluster5213	Cluster5213	Cluster5213	Animalia	Chordata	Actinopterygii	Gobiiformes	Gobiidae	Oxyurichthys auchenolepis	Oxyurichthys	auchenolepis	Scaly-nape tentacle goby	Singapore	Hantu	NCBI
FISH2105	Cluster5213	Cluster5213	Cluster5213	Cluster5213	Cluster5213	Animalia	Chordata	Actinopterygii	Gobiiformes	Gobiidae	Oxyurichthys auchenolepis	Oxyurichthys	auchenolepis	Scaly-nape tentacle goby	Singapore	Sisters	NCBI
FISH1975	Cluster5214	Cluster5214	Cluster5214	Cluster5214	Cluster5214	Animalia	Chordata	Actinopterygii	Kurtiformes	Apogonidae	Fowleria variegata	Fowleria	variegata	Variegated cardinalfish	Singapore	Sisters	Local
FISH2121	Cluster5214	Cluster5214	Cluster5214	Cluster5214	Cluster5214	Animalia	Chordata	Actinopterygii	Kurtiformes	Apogonidae	Fowleria variegata	Fowleria	variegata	Variegated cardinalfish	Singapore	Sisters	Local
FISH2199	Cluster5214	Cluster5214	Cluster5214	Cluster5214	Cluster5214	Animalia	Chordata	Actinopterygii	Kurtiformes	Apogonidae	Fowleria variegata	Fowleria	variegata	Variegated cardinalfish	Singapore	Sisters	Local
FISH1180	Cluster5216	Cluster5216	Cluster5216	Cluster5216	Cluster5216	Animalia	Chordata	Actinopterygii	Kurtiformes	Apogonidae	Taeniamia sp.	Taeniamia	sp.	Cardinalfishes	Singapore	Hantu	Conservative
FISH2029	Cluster5216	Cluster5216	Cluster5216	Cluster5216	Cluster5216	Animalia	Chordata	Actinopterygii	Kurtiformes	Apogonidae	Taeniamia sp.	Taeniamia	sp.	Cardinalfishes	Singapore	Sisters	Conservative
FISH2039	Cluster5216	Cluster5216	Cluster5216	Cluster5216	Cluster5216	Animalia	Chordata	Actinopterygii	Kurtiformes	Apogonidae	Taeniamia sp.	Taeniamia	sp.	Cardinalfishes	Singapore	Sisters	Conservative
FISH2203	Cluster5216	Cluster5216	Cluster5216	Cluster5216	Cluster5216	Animalia	Chordata	Actinopterygii	Kurtiformes	Apogonidae	Taeniamia sp.	Taeniamia	sp.	Cardinalfishes	Singapore	Sisters	Conservative
FISH0202	Cluster5219	Cluster5219	Cluster5219	Cluster5219	Cluster5219	Animalia	Chordata	Actinopterygii	Centrarchiformes	Terapontidae	Terapon theraps	Terapon	theraps	Largescaled terapon	Singapore	Tuas	NCBI
FISH1470	Cluster5219	Cluster5219	Cluster5219	Cluster5219	Cluster5219	Animalia	Chordata	Actinopterygii	Centrarchiformes	Terapontidae	Terapon theraps	Terapon	theraps	Largescaled terapon	Singapore	Hantu	NCBI
FISH2057	Cluster5219	Cluster5219	Cluster5219	Cluster5219	Cluster5219	Animalia	Chordata	Actinopterygii	Centrarchiformes	Terapontidae	Terapon theraps	Terapon	theraps	Largescaled terapon	Singapore	Sisters	NCBI
FISH3075	Cluster5219	Cluster5219	Cluster5219	Cluster5219	Cluster5219	Animalia	Chordata	Actinopterygii	Centrarchiformes	Terapontidae	Terapon theraps	Terapon	theraps	Largescaled terapon	Singapore	Changi	NCBI
FISH0379	Cluster5220	Cluster5220	Cluster5220	Cluster5220	Cluster5220	Animalia	Chordata	Actinopterygii	Acanthuriformes	Ephippidae	Ephippus orbis	Ephippus	orbis	Round spadefish	Singapore	Tuas	NCBI
FISH0848	Cluster5220	Cluster5220	Cluster5220	Cluster5220	Cluster5220	Animalia	Chordata	Actinopterygii	Acanthuriformes	Ephippidae	Ephippus orbis	Ephippus	orbis	Round spadefish	Singapore	Tuas	NCBI
FISH2063	Cluster5220	Cluster5220	Cluster5220	Cluster5220	Cluster5220	Animalia	Chordata	Actinopterygii	Acanthuriformes	Ephippidae	Ephippus orbis	Ephippus	orbis	Round spadefish	Singapore	Sisters	NCBI
FISH0298	Cluster5221	Cluster5221	Cluster5221	Cluster5221	Cluster5221	Animalia	Chordata	Actinopterygii	Gobiiformes	Gobiidae	Cryptocentrus melanopus	Cryptocentrus	melanopus	Pink shrimpgoby	Singapore	Tuas	Revised
FISH0445	Cluster5221	Cluster5221	Cluster5221	Cluster5221	Cluster5221	Animalia	Chordata	Actinopterygii	Gobiiformes	Gobiidae	Cryptocentrus melanopus	Cryptocentrus	melanopus	Pink shrimpgoby	Singapore	Tuas	Revised
FISH0487	Cluster5221	Cluster5221	Cluster5221	Cluster5221	Cluster5221	Animalia	Chordata	Actinopterygii	Gobiiformes	Gobiidae	Cryptocentrus melanopus	Cryptocentrus	melanopus	Pink shrimpgoby	Singapore	Tuas	Revised
FISH0560	Cluster5221	Cluster5221	Cluster5221	Cluster5221	Cluster5221	Animalia	Chordata	Actinopterygii	Gobiiformes	Gobiidae	Cryptocentrus melanopus	Cryptocentrus	melanopus	Pink shrimpgoby	Singapore	Tuas	Revised
FISH0574	Cluster5221	Cluster5221	Cluster5221	Cluster5221	Cluster5221	Animalia	Chordata	Actinopterygii	Gobiiformes	Gobiidae	Cryptocentrus melanopus	Cryptocentrus	melanopus	Pink shrimpgoby	Singapore	Tuas	Revised
FISH0598	Cluster5221	Cluster5221	Cluster5221	Cluster5221	Cluster5221	Animalia	Chordata	Actinopterygii	Gobiiformes	Gobiidae	Cryptocentrus melanopus	Cryptocentrus	melanopus	Pink shrimpgoby	Singapore	Tuas	Revised
FISH0732	Cluster5221	Cluster5221	Cluster5221	Cluster5221	Cluster5221	Animalia	Chordata	Actinopterygii	Gobiiformes	Gobiidae	Cryptocentrus melanopus	Cryptocentrus	melanopus	Pink shrimpgoby	Singapore	Tuas	Revised
FISH0777	Cluster5221	Cluster5221	Cluster5221	Cluster5221	Cluster5221	Animalia	Chordata	Actinopterygii	Gobiiformes	Gobiidae	Cryptocentrus melanopus	Cryptocentrus	melanopus	Pink shrimpgoby	Singapore	Tuas	Revised
FISH1094	Cluster5221	Cluster5221	Cluster5221	Cluster5221	Cluster5221	Animalia	Chordata	Actinopterygii	Gobiiformes	Gobiidae	Cryptocentrus melanopus	Cryptocentrus	melanopus	Pink shrimpgoby	Singapore	Hantu	Revised
FISH1135	Cluster5221	Cluster5221	Cluster5221	Cluster5221	Cluster5221	Animalia	Chordata	Actinopterygii	Gobiiformes	Gobiidae	Cryptocentrus melanopus	Cryptocentrus	melanopus	Pink shrimpgoby	Singapore	Hantu	Revised
FISH1173	Cluster5221	Cluster5221	Cluster5221	Cluster5221	Cluster5221	Animalia	Chordata	Actinopterygii	Gobiiformes	Gobiidae	Cryptocentrus melanopus	Cryptocentrus	melanopus	Pink shrimpgoby	Singapore	Hantu	Revised
FISH1216	Cluster5221	Cluster5221	Cluster5221	Cluster5221	Cluster5221	Animalia	Chordata	Actinopterygii	Gobiiformes	Gobiidae	Cryptocentrus melanopus	Cryptocentrus	melanopus	Pink shrimpgoby	Singapore	Hantu	Revised
FISH1322	Cluster5221	Cluster5221	Cluster5221	Cluster5221	Cluster5221	Animalia	Chordata	Actinopterygii	Gobiiformes	Gobiidae	Cryptocentrus melanopus	Cryptocentrus	melanopus	Pink shrimpgoby	Singapore	Hantu	Revised
FISH1324	Cluster5221	Cluster5221	Cluster5221	Cluster5221	Cluster5221	Animalia	Chordata	Actinopterygii	Gobiiformes	Gobiidae	Cryptocentrus melanopus	Cryptocentrus	melanopus	Pink shrimpgoby	Singapore	Hantu	Revised
FISH1338	Cluster5221	Cluster5221	Cluster5221	Cluster5221	Cluster5221	Animalia	Chordata	Actinopterygii	Gobiiformes	Gobiidae	Cryptocentrus melanopus	Cryptocentrus	melanopus	Pink shrimpgoby	Singapore	Hantu	Revised
FISH1458	Cluster5221	Cluster5221	Cluster5221	Cluster5221	Cluster5221	Animalia	Chordata	Actinopterygii	Gobiiformes	Gobiidae	Cryptocentrus melanopus	Cryptocentrus	melanopus	Pink shrimpgoby	Singapore	Hantu	Revised
FISH1589	Cluster5221	Cluster5221	Cluster5221	Cluster5221	Cluster5221	Animalia	Chordata	Actinopterygii	Gobiiformes	Gobiidae	Cryptocentrus melanopus	Cryptocentrus	melanopus	Pink shrimpgoby	Singapore	Hantu	Revised
FISH1935	Cluster5221	Cluster5221	Cluster5221	Cluster5221	Cluster5221	Animalia	Chordata	Actinopterygii	Gobiiformes	Gobiidae	Cryptocentrus melanopus	Cryptocentrus	melanopus	Pink shrimpgoby	Singapore	Hantu	Revised
FISH2027	Cluster5221	Cluster5221	Cluster5221	Cluster5221	Cluster5221	Animalia	Chordata	Actinopterygii	Gobiiformes	Gobiidae	Cryptocentrus melanopus	Cryptocentrus	melanopus	Pink shrimpgoby	Singapore	Sisters	Revised
FISH2147	Cluster5221	Cluster5221	Cluster5221	Cluster5221	Cluster5221	Animalia	Chordata	Actinopterygii	Gobiiformes	Gobiidae	Cryptocentrus melanopus	Cryptocentrus	melanopus	Pink shrimpgoby	Singapore	Sisters	Revised
FISH2588	Cluster5221	Cluster5221	Cluster5221	Cluster5221	Cluster5221	Animalia	Chordata	Actinopterygii	Gobiiformes	Gobiidae	Cryptocentrus melanopus	Cryptocentrus	melanopus	Pink shrimpgoby	Singapore	Changi	Revised
FISH0802	Cluster5223	Cluster5223	Cluster5223	Cluster5223	Cluster5223	Animalia	Chordata	Actinopterygii	Callionymiformes	Callionymidae	Callionymus sp2	Callionymus	sp2	Dragonet	Singapore	Tuas	Local
FISH1049	Cluster5223	Cluster5223	Cluster5223	Cluster5223	Cluster5223	Animalia	Chordata	Actinopterygii	Callionymiformes	Callionymidae	Callionymus sp2	Callionymus	sp2	Dragonet	Singapore	Hantu	Local
FISH2152	Cluster5223	Cluster5223	Cluster5223	Cluster5223	Cluster5223	Animalia	Chordata	Actinopterygii	Callionymiformes	Callionymidae	Callionymus sp2	Callionymus	sp2	Dragonet	Singapore	Sisters	Local
FISH2360	Cluster5223	Cluster5223	Cluster5223	Cluster5223	Cluster5223	Animalia	Chordata	Actinopterygii	Callionymiformes	Callionymidae	Callionymus sp2	Callionymus	sp2	Dragonet	Singapore	Changi	Local
FISH2740	Cluster5223	Cluster5223	Cluster5223	Cluster5223	Cluster5223	Animalia	Chordata	Actinopterygii	Callionymiformes	Callionymidae	Callionymus sp2	Callionymus	sp2	Dragonet	Singapore	Changi	Local
FISH2750	Cluster5223	Cluster5223	Cluster5223	Cluster5223	Cluster5223	Animalia	Chordata	Actinopterygii	Callionymiformes	Callionymidae	Callionymus sp2	Callionymus	sp2	Dragonet	Singapore	Changi	Local
FISH3063	Cluster5223	Cluster5223	Cluster5223	Cluster5223	Cluster5223	Animalia	Chordata	Actinopterygii	Callionymiformes	Callionymidae	Callionymus sp2	Callionymus	sp2	Dragonet	Singapore	Changi	Local
FISH2452	Cluster5225	Cluster5225	Cluster5225	Cluster5225	Cluster5225	Animalia	Chordata	Actinopterygii	Gobiiformes	Gobiidae	Pandaka rouxi	Pandaka	rouxi	Roux's pygmy-goby	Singapore	Changi	Local
FISH2490	Cluster5225	Cluster5225	Cluster5225	Cluster5225	Cluster5225	Animalia	Chordata	Actinopterygii	Gobiiformes	Gobiidae	Pandaka rouxi	Pandaka	rouxi	Roux's pygmy-goby	Singapore	Changi	Local
FISH2575	Cluster5225	Cluster5225	Cluster5225	Cluster5225	Cluster5225	Animalia	Chordata	Actinopterygii	Gobiiformes	Gobiidae	Pandaka rouxi	Pandaka	rouxi	Roux's pygmy-goby	Singapore	Changi	Local
FISH2843	Cluster5225	Cluster5225	Cluster5225	Cluster5225	Cluster5225	Animalia	Chordata	Actinopterygii	Gobiiformes	Gobiidae	Pandaka rouxi	Pandaka	rouxi	Roux's pygmy-goby	Singapore	Changi	Local
FISH2845	Cluster5225	Cluster5225	Cluster5225	Cluster5225	Cluster5225	Animalia	Chordata	Actinopterygii	Gobiiformes	Gobiidae	Pandaka rouxi	Pandaka	rouxi	Roux's pygmy-goby	Singapore	Changi	Local
FISH2895	Cluster5225	Cluster5225	Cluster5225	Cluster5225	Cluster5225	Animalia	Chordata	Actinopterygii	Gobiiformes	Gobiidae	Pandaka rouxi	Pandaka	rouxi	Roux's pygmy-goby	Singapore	Changi	Local
FISH2931	Cluster5225	Cluster5225	Cluster5225	Cluster5225	Cluster5225	Animalia	Chordata	Actinopterygii	Gobiiformes	Gobiidae	Pandaka rouxi	Pandaka	rouxi	Roux's pygmy-goby	Singapore	Changi	Local
FISH2946	Cluster5225	Cluster5225	Cluster5225	Cluster5225	Cluster5225	Animalia	Chordata	Actinopterygii	Gobiiformes	Gobiidae	Pandaka rouxi	Pandaka	rouxi	Roux's pygmy-goby	Singapore	Changi	Local
FISH0098	Cluster5226	Cluster5226	Cluster5226	Cluster5226	Cluster5226	Animalia	Chordata	Actinopterygii	Clupeiformes	Engraulidae	Stolephorus andhraensis	Stolephorus	andhraensis	Andhra anchovy	Singapore	Tuas	NCBI
FISH0099	Cluster5226	Cluster5226	Cluster5226	Cluster5226	Cluster5226	Animalia	Chordata	Actinopterygii	Clupeiformes	Engraulidae	Stolephorus andhraensis	Stolephorus	andhraensis	Andhra anchovy	Singapore	Tuas	NCBI
FISH0118	Cluster5226	Cluster5226	Cluster5226	Cluster5226	Cluster5226	Animalia	Chordata	Actinopterygii	Clupeiformes	Engraulidae	Stolephorus andhraensis	Stolephorus	andhraensis	Andhra anchovy	Singapore	Tuas	NCBI
FISH0123	Cluster5226	Cluster5226	Cluster5226	Cluster5226	Cluster5226	Animalia	Chordata	Actinopterygii	Clupeiformes	Engraulidae	Stolephorus andhraensis	Stolephorus	andhraensis	Andhra anchovy	Singapore	Tuas	NCBI
FISH0198	Cluster5226	Cluster5226	Cluster5226	Cluster5226	Cluster5226	Animalia	Chordata	Actinopterygii	Clupeiformes	Engraulidae	Stolephorus andhraensis	Stolephorus	andhraensis	Andhra anchovy	Singapore	Tuas	NCBI
FISH0227	Cluster5226	Cluster5226	Cluster5226	Cluster5226	Cluster5226	Animalia	Chordata	Actinopterygii	Clupeiformes	Engraulidae	Stolephorus andhraensis	Stolephorus	andhraensis	Andhra anchovy	Singapore	Tuas	NCBI
FISH0229	Cluster5226	Cluster5226	Cluster5226	Cluster5226	Cluster5226	Animalia	Chordata	Actinopterygii	Clupeiformes	Engraulidae	Stolephorus andhraensis	Stolephorus	andhraensis	Andhra anchovy	Singapore	Tuas	NCBI
FISH0231	Cluster5226	Cluster5226	Cluster5226	Cluster5226	Cluster5226	Animalia	Chordata	Actinopterygii	Clupeiformes	Engraulidae	Stolephorus andhraensis	Stolephorus	andhraensis	Andhra anchovy	Singapore	Tuas	NCBI
FISH0233	Cluster5226	Cluster5226	Cluster5226	Cluster5226	Cluster5226	Animalia	Chordata	Actinopterygii	Clupeiformes	Engraulidae	Stolephorus andhraensis	Stolephorus	andhraensis	Andhra anchovy	Singapore	Tuas	NCBI
FISH0256	Cluster5226	Cluster5226	Cluster5226	Cluster5226	Cluster5226	Animalia	Chordata	Actinopterygii	Clupeiformes	Engraulidae	Stolephorus andhraensis	Stolephorus	andhraensis	Andhra anchovy	Singapore	Tuas	NCBI
FISH0269	Cluster5226	Cluster5226	Cluster5226	Cluster5226	Cluster5226	Animalia	Chordata	Actinopterygii	Clupeiformes	Engraulidae	Stolephorus andhraensis	Stolephorus	andhraensis	Andhra anchovy	Singapore	Tuas	NCBI
FISH0293	Cluster5226	Cluster5226	Cluster5226	Cluster5226	Cluster5226	Animalia	Chordata	Actinopterygii	Clupeiformes	Engraulidae	Stolephorus andhraensis	Stolephorus	andhraensis	Andhra anchovy	Singapore	Tuas	NCBI
FISH0299	Cluster5226	Cluster5226	Cluster5226	Cluster5226	Cluster5226	Animalia	Chordata	Actinopterygii	Clupeiformes	Engraulidae	Stolephorus andhraensis	Stolephorus	andhraensis	Andhra anchovy	Singapore	Tuas	NCBI
FISH0315	Cluster5226	Cluster5226	Cluster5226	Cluster5226	Cluster5226	Animalia	Chordata	Actinopterygii	Clupeiformes	Engraulidae	Stolephorus andhraensis	Stolephorus	andhraensis	Andhra anchovy	Singapore	Tuas	NCBI
FISH0371	Cluster5226	Cluster5226	Cluster5226	Cluster5226	Cluster5226	Animalia	Chordata	Actinopterygii	Clupeiformes	Engraulidae	Stolephorus andhraensis	Stolephorus	andhraensis	Andhra anchovy	Singapore	Tuas	NCBI
FISH0373	Cluster5226	Cluster5226	Cluster5226	Cluster5226	Cluster5226	Animalia	Chordata	Actinopterygii	Clupeiformes	Engraulidae	Stolephorus andhraensis	Stolephorus	andhraensis	Andhra anchovy	Singapore	Tuas	NCBI
FISH0428	Cluster5226	Cluster5226	Cluster5226	Cluster5226	Cluster5226	Animalia	Chordata	Actinopterygii	Clupeiformes	Engraulidae	Stolephorus andhraensis	Stolephorus	andhraensis	Andhra anchovy	Singapore	Tuas	NCBI
FISH0469	Cluster5226	Cluster5226	Cluster5226	Cluster5226	Cluster5226	Animalia	Chordata	Actinopterygii	Clupeiformes	Engraulidae	Stolephorus andhraensis	Stolephorus	andhraensis	Andhra anchovy	Singapore	Tuas	NCBI
FISH0619	Cluster5226	Cluster5226	Cluster5226	Cluster5226	Cluster5226	Animalia	Chordata	Actinopterygii	Clupeiformes	Engraulidae	Stolephorus andhraensis	Stolephorus	andhraensis	Andhra anchovy	Singapore	Tuas	NCBI
FISH0622	Cluster5226	Cluster5226	Cluster5226	Cluster5226	Cluster5226	Animalia	Chordata	Actinopterygii	Clupeiformes	Engraulidae	Stolephorus andhraensis	Stolephorus	andhraensis	Andhra anchovy	Singapore	Tuas	NCBI
FISH0656	Cluster5226	Cluster5226	Cluster5226	Cluster5226	Cluster5226	Animalia	Chordata	Actinopterygii	Clupeiformes	Engraulidae	Stolephorus andhraensis	Stolephorus	andhraensis	Andhra anchovy	Singapore	Tuas	NCBI
FISH0675	Cluster5226	Cluster5226	Cluster5226	Cluster5226	Cluster5226	Animalia	Chordata	Actinopterygii	Clupeiformes	Engraulidae	Stolephorus andhraensis	Stolephorus	andhraensis	Andhra anchovy	Singapore	Tuas	NCBI
FISH0679	Cluster5226	Cluster5226	Cluster5226	Cluster5226	Cluster5226	Animalia	Chordata	Actinopterygii	Clupeiformes	Engraulidae	Stolephorus andhraensis	Stolephorus	andhraensis	Andhra anchovy	Singapore	Tuas	NCBI
FISH0693	Cluster5226	Cluster5226	Cluster5226	Cluster5226	Cluster5226	Animalia	Chordata	Actinopterygii	Clupeiformes	Engraulidae	Stolephorus andhraensis	Stolephorus	andhraensis	Andhra anchovy	Singapore	Tuas	NCBI
FISH0733	Cluster5226	Cluster5226	Cluster5226	Cluster5226	Cluster5226	Animalia	Chordata	Actinopterygii	Clupeiformes	Engraulidae	Stolephorus andhraensis	Stolephorus	andhraensis	Andhra anchovy	Singapore	Tuas	NCBI
FISH0768	Cluster5226	Cluster5226	Cluster5226	Cluster5226	Cluster5226	Animalia	Chordata	Actinopterygii	Clupeiformes	Engraulidae	Stolephorus andhraensis	Stolephorus	andhraensis	Andhra anchovy	Singapore	Tuas	NCBI
FISH0797	Cluster5226	Cluster5226	Cluster5226	Cluster5226	Cluster5226	Animalia	Chordata	Actinopterygii	Clupeiformes	Engraulidae	Stolephorus andhraensis	Stolephorus	andhraensis	Andhra anchovy	Singapore	Tuas	NCBI
FISH0824	Cluster5226	Cluster5226	Cluster5226	Cluster5226	Cluster5226	Animalia	Chordata	Actinopterygii	Clupeiformes	Engraulidae	Stolephorus andhraensis	Stolephorus	andhraensis	Andhra anchovy	Singapore	Tuas	NCBI
FISH0864	Cluster5226	Cluster5226	Cluster5226	Cluster5226	Cluster5226	Animalia	Chordata	Actinopterygii	Clupeiformes	Engraulidae	Stolephorus andhraensis	Stolephorus	andhraensis	Andhra anchovy	Singapore	Tuas	NCBI
FISH0868	Cluster5226	Cluster5226	Cluster5226	Cluster5226	Cluster5226	Animalia	Chordata	Actinopterygii	Clupeiformes	Engraulidae	Stolephorus andhraensis	Stolephorus	andhraensis	Andhra anchovy	Singapore	Tuas	NCBI
FISH0885	Cluster5226	Cluster5226	Cluster5226	Cluster5226	Cluster5226	Animalia	Chordata	Actinopterygii	Clupeiformes	Engraulidae	Stolephorus andhraensis	Stolephorus	andhraensis	Andhra anchovy	Singapore	Tuas	NCBI
FISH0932	Cluster5226	Cluster5226	Cluster5226	Cluster5226	Cluster5226	Animalia	Chordata	Actinopterygii	Clupeiformes	Engraulidae	Stolephorus andhraensis	Stolephorus	andhraensis	Andhra anchovy	Singapore	Tuas	NCBI
FISH0967	Cluster5226	Cluster5226	Cluster5226	Cluster5226	Cluster5226	Animalia	Chordata	Actinopterygii	Clupeiformes	Engraulidae	Stolephorus andhraensis	Stolephorus	andhraensis	Andhra anchovy	Singapore	Tuas	NCBI
FISH1181	Cluster5226	Cluster5226	Cluster5226	Cluster5226	Cluster5226	Animalia	Chordata	Actinopterygii	Clupeiformes	Engraulidae	Stolephorus andhraensis	Stolephorus	andhraensis	Andhra anchovy	Singapore	Hantu	NCBI
FISH1185	Cluster5226	Cluster5226	Cluster5226	Cluster5226	Cluster5226	Animalia	Chordata	Actinopterygii	Clupeiformes	Engraulidae	Stolephorus andhraensis	Stolephorus	andhraensis	Andhra anchovy	Singapore	Hantu	NCBI
FISH1228	Cluster5226	Cluster5226	Cluster5226	Cluster5226	Cluster5226	Animalia	Chordata	Actinopterygii	Clupeiformes	Engraulidae	Stolephorus andhraensis	Stolephorus	andhraensis	Andhra anchovy	Singapore	Hantu	NCBI
FISH1266	Cluster5226	Cluster5226	Cluster5226	Cluster5226	Cluster5226	Animalia	Chordata	Actinopterygii	Clupeiformes	Engraulidae	Stolephorus andhraensis	Stolephorus	andhraensis	Andhra anchovy	Singapore	Hantu	NCBI
FISH1476	Cluster5226	Cluster5226	Cluster5226	Cluster5226	Cluster5226	Animalia	Chordata	Actinopterygii	Clupeiformes	Engraulidae	Stolephorus andhraensis	Stolephorus	andhraensis	Andhra anchovy	Singapore	Hantu	NCBI
FISH1483	Cluster5226	Cluster5226	Cluster5226	Cluster5226	Cluster5226	Animalia	Chordata	Actinopterygii	Clupeiformes	Engraulidae	Stolephorus andhraensis	Stolephorus	andhraensis	Andhra anchovy	Singapore	Hantu	NCBI
FISH1579	Cluster5226	Cluster5226	Cluster5226	Cluster5226	Cluster5226	Animalia	Chordata	Actinopterygii	Clupeiformes	Engraulidae	Stolephorus andhraensis	Stolephorus	andhraensis	Andhra anchovy	Singapore	Hantu	NCBI
FISH1613	Cluster5226	Cluster5226	Cluster5226	Cluster5226	Cluster5226	Animalia	Chordata	Actinopterygii	Clupeiformes	Engraulidae	Stolephorus andhraensis	Stolephorus	andhraensis	Andhra anchovy	Singapore	Hantu	NCBI
FISH1688	Cluster5226	Cluster5226	Cluster5226	Cluster5226	Cluster5226	Animalia	Chordata	Actinopterygii	Clupeiformes	Engraulidae	Stolephorus andhraensis	Stolephorus	andhraensis	Andhra anchovy	Singapore	Hantu	NCBI
FISH1697	Cluster5226	Cluster5226	Cluster5226	Cluster5226	Cluster5226	Animalia	Chordata	Actinopterygii	Clupeiformes	Engraulidae	Stolephorus andhraensis	Stolephorus	andhraensis	Andhra anchovy	Singapore	Hantu	NCBI
FISH1977	Cluster5226	Cluster5226	Cluster5226	Cluster5226	Cluster5226	Animalia	Chordata	Actinopterygii	Clupeiformes	Engraulidae	Stolephorus andhraensis	Stolephorus	andhraensis	Andhra anchovy	Singapore	Sisters	NCBI
FISH2050	Cluster5226	Cluster5226	Cluster5226	Cluster5226	Cluster5226	Animalia	Chordata	Actinopterygii	Clupeiformes	Engraulidae	Stolephorus andhraensis	Stolephorus	andhraensis	Andhra anchovy	Singapore	Sisters	NCBI
FISH2060	Cluster5226	Cluster5226	Cluster5226	Cluster5226	Cluster5226	Animalia	Chordata	Actinopterygii	Clupeiformes	Engraulidae	Stolephorus andhraensis	Stolephorus	andhraensis	Andhra anchovy	Singapore	Sisters	NCBI
FISH2110	Cluster5226	Cluster5226	Cluster5226	Cluster5226	Cluster5226	Animalia	Chordata	Actinopterygii	Clupeiformes	Engraulidae	Stolephorus andhraensis	Stolephorus	andhraensis	Andhra anchovy	Singapore	Sisters	NCBI
FISH2175	Cluster5226	Cluster5226	Cluster5226	Cluster5226	Cluster5226	Animalia	Chordata	Actinopterygii	Clupeiformes	Engraulidae	Stolephorus andhraensis	Stolephorus	andhraensis	Andhra anchovy	Singapore	Sisters	NCBI
FISH2295	Cluster5226	Cluster5226	Cluster5226	Cluster5226	Cluster5226	Animalia	Chordata	Actinopterygii	Clupeiformes	Engraulidae	Stolephorus andhraensis	Stolephorus	andhraensis	Andhra anchovy	Singapore	Changi	NCBI
FISH2301	Cluster5226	Cluster5226	Cluster5226	Cluster5226	Cluster5226	Animalia	Chordata	Actinopterygii	Clupeiformes	Engraulidae	Stolephorus andhraensis	Stolephorus	andhraensis	Andhra anchovy	Singapore	Changi	NCBI
FISH2313	Cluster5226	Cluster5226	Cluster5226	Cluster5226	Cluster5226	Animalia	Chordata	Actinopterygii	Clupeiformes	Engraulidae	Stolephorus andhraensis	Stolephorus	andhraensis	Andhra anchovy	Singapore	Changi	NCBI
FISH2323	Cluster5226	Cluster5226	Cluster5226	Cluster5226	Cluster5226	Animalia	Chordata	Actinopterygii	Clupeiformes	Engraulidae	Stolephorus andhraensis	Stolephorus	andhraensis	Andhra anchovy	Singapore	Changi	NCBI
FISH2325	Cluster5226	Cluster5226	Cluster5226	Cluster5226	Cluster5226	Animalia	Chordata	Actinopterygii	Clupeiformes	Engraulidae	Stolephorus andhraensis	Stolephorus	andhraensis	Andhra anchovy	Singapore	Changi	NCBI
FISH2326	Cluster5226	Cluster5226	Cluster5226	Cluster5226	Cluster5226	Animalia	Chordata	Actinopterygii	Clupeiformes	Engraulidae	Stolephorus andhraensis	Stolephorus	andhraensis	Andhra anchovy	Singapore	Changi	NCBI
FISH2363	Cluster5226	Cluster5226	Cluster5226	Cluster5226	Cluster5226	Animalia	Chordata	Actinopterygii	Clupeiformes	Engraulidae	Stolephorus andhraensis	Stolephorus	andhraensis	Andhra anchovy	Singapore	Changi	NCBI
FISH2370	Cluster5226	Cluster5226	Cluster5226	Cluster5226	Cluster5226	Animalia	Chordata	Actinopterygii	Clupeiformes	Engraulidae	Stolephorus andhraensis	Stolephorus	andhraensis	Andhra anchovy	Singapore	Changi	NCBI
FISH2382	Cluster5226	Cluster5226	Cluster5226	Cluster5226	Cluster5226	Animalia	Chordata	Actinopterygii	Clupeiformes	Engraulidae	Stolephorus andhraensis	Stolephorus	andhraensis	Andhra anchovy	Singapore	Changi	NCBI
FISH2395	Cluster5226	Cluster5226	Cluster5226	Cluster5226	Cluster5226	Animalia	Chordata	Actinopterygii	Clupeiformes	Engraulidae	Stolephorus andhraensis	Stolephorus	andhraensis	Andhra anchovy	Singapore	Changi	NCBI
FISH2399	Cluster5226	Cluster5226	Cluster5226	Cluster5226	Cluster5226	Animalia	Chordata	Actinopterygii	Clupeiformes	Engraulidae	Stolephorus andhraensis	Stolephorus	andhraensis	Andhra anchovy	Singapore	Changi	NCBI
FISH2400	Cluster5226	Cluster5226	Cluster5226	Cluster5226	Cluster5226	Animalia	Chordata	Actinopterygii	Clupeiformes	Engraulidae	Stolephorus andhraensis	Stolephorus	andhraensis	Andhra anchovy	Singapore	Changi	NCBI
FISH2413	Cluster5226	Cluster5226	Cluster5226	Cluster5226	Cluster5226	Animalia	Chordata	Actinopterygii	Clupeiformes	Engraulidae	Stolephorus andhraensis	Stolephorus	andhraensis	Andhra anchovy	Singapore	Changi	NCBI
FISH2415	Cluster5226	Cluster5226	Cluster5226	Cluster5226	Cluster5226	Animalia	Chordata	Actinopterygii	Clupeiformes	Engraulidae	Stolephorus andhraensis	Stolephorus	andhraensis	Andhra anchovy	Singapore	Changi	NCBI
FISH2422	Cluster5226	Cluster5226	Cluster5226	Cluster5226	Cluster5226	Animalia	Chordata	Actinopterygii	Clupeiformes	Engraulidae	Stolephorus andhraensis	Stolephorus	andhraensis	Andhra anchovy	Singapore	Changi	NCBI
FISH2425	Cluster5226	Cluster5226	Cluster5226	Cluster5226	Cluster5226	Animalia	Chordata	Actinopterygii	Clupeiformes	Engraulidae	Stolephorus andhraensis	Stolephorus	andhraensis	Andhra anchovy	Singapore	Changi	NCBI
FISH2443	Cluster5226	Cluster5226	Cluster5226	Cluster5226	Cluster5226	Animalia	Chordata	Actinopterygii	Clupeiformes	Engraulidae	Stolephorus andhraensis	Stolephorus	andhraensis	Andhra anchovy	Singapore	Changi	NCBI
FISH2458	Cluster5226	Cluster5226	Cluster5226	Cluster5226	Cluster5226	Animalia	Chordata	Actinopterygii	Clupeiformes	Engraulidae	Stolephorus andhraensis	Stolephorus	andhraensis	Andhra anchovy	Singapore	Changi	NCBI
FISH2460	Cluster5226	Cluster5226	Cluster5226	Cluster5226	Cluster5226	Animalia	Chordata	Actinopterygii	Clupeiformes	Engraulidae	Stolephorus andhraensis	Stolephorus	andhraensis	Andhra anchovy	Singapore	Changi	NCBI
FISH2470	Cluster5226	Cluster5226	Cluster5226	Cluster5226	Cluster5226	Animalia	Chordata	Actinopterygii	Clupeiformes	Engraulidae	Stolephorus andhraensis	Stolephorus	andhraensis	Andhra anchovy	Singapore	Changi	NCBI
FISH2474	Cluster5226	Cluster5226	Cluster5226	Cluster5226	Cluster5226	Animalia	Chordata	Actinopterygii	Clupeiformes	Engraulidae	Stolephorus andhraensis	Stolephorus	andhraensis	Andhra anchovy	Singapore	Changi	NCBI
FISH2482	Cluster5226	Cluster5226	Cluster5226	Cluster5226	Cluster5226	Animalia	Chordata	Actinopterygii	Clupeiformes	Engraulidae	Stolephorus andhraensis	Stolephorus	andhraensis	Andhra anchovy	Singapore	Changi	NCBI
FISH2488	Cluster5226	Cluster5226	Cluster5226	Cluster5226	Cluster5226	Animalia	Chordata	Actinopterygii	Clupeiformes	Engraulidae	Stolephorus andhraensis	Stolephorus	andhraensis	Andhra anchovy	Singapore	Changi	NCBI
FISH2491	Cluster5226	Cluster5226	Cluster5226	Cluster5226	Cluster5226	Animalia	Chordata	Actinopterygii	Clupeiformes	Engraulidae	Stolephorus andhraensis	Stolephorus	andhraensis	Andhra anchovy	Singapore	Changi	NCBI
FISH2495	Cluster5226	Cluster5226	Cluster5226	Cluster5226	Cluster5226	Animalia	Chordata	Actinopterygii	Clupeiformes	Engraulidae	Stolephorus andhraensis	Stolephorus	andhraensis	Andhra anchovy	Singapore	Changi	NCBI
FISH2510	Cluster5226	Cluster5226	Cluster5226	Cluster5226	Cluster5226	Animalia	Chordata	Actinopterygii	Clupeiformes	Engraulidae	Stolephorus andhraensis	Stolephorus	andhraensis	Andhra anchovy	Singapore	Changi	NCBI
FISH2516	Cluster5226	Cluster5226	Cluster5226	Cluster5226	Cluster5226	Animalia	Chordata	Actinopterygii	Clupeiformes	Engraulidae	Stolephorus andhraensis	Stolephorus	andhraensis	Andhra anchovy	Singapore	Changi	NCBI
FISH2523	Cluster5226	Cluster5226	Cluster5226	Cluster5226	Cluster5226	Animalia	Chordata	Actinopterygii	Clupeiformes	Engraulidae	Stolephorus andhraensis	Stolephorus	andhraensis	Andhra anchovy	Singapore	Changi	NCBI
FISH2535	Cluster5226	Cluster5226	Cluster5226	Cluster5226	Cluster5226	Animalia	Chordata	Actinopterygii	Clupeiformes	Engraulidae	Stolephorus andhraensis	Stolephorus	andhraensis	Andhra anchovy	Singapore	Changi	NCBI
FISH2545	Cluster5226	Cluster5226	Cluster5226	Cluster5226	Cluster5226	Animalia	Chordata	Actinopterygii	Clupeiformes	Engraulidae	Stolephorus andhraensis	Stolephorus	andhraensis	Andhra anchovy	Singapore	Changi	NCBI
FISH2550	Cluster5226	Cluster5226	Cluster5226	Cluster5226	Cluster5226	Animalia	Chordata	Actinopterygii	Clupeiformes	Engraulidae	Stolephorus andhraensis	Stolephorus	andhraensis	Andhra anchovy	Singapore	Changi	NCBI
FISH2561	Cluster5226	Cluster5226	Cluster5226	Cluster5226	Cluster5226	Animalia	Chordata	Actinopterygii	Clupeiformes	Engraulidae	Stolephorus andhraensis	Stolephorus	andhraensis	Andhra anchovy	Singapore	Changi	NCBI
FISH2567	Cluster5226	Cluster5226	Cluster5226	Cluster5226	Cluster5226	Animalia	Chordata	Actinopterygii	Clupeiformes	Engraulidae	Stolephorus andhraensis	Stolephorus	andhraensis	Andhra anchovy	Singapore	Changi	NCBI
FISH2570	Cluster5226	Cluster5226	Cluster5226	Cluster5226	Cluster5226	Animalia	Chordata	Actinopterygii	Clupeiformes	Engraulidae	Stolephorus andhraensis	Stolephorus	andhraensis	Andhra anchovy	Singapore	Changi	NCBI
FISH2578	Cluster5226	Cluster5226	Cluster5226	Cluster5226	Cluster5226	Animalia	Chordata	Actinopterygii	Clupeiformes	Engraulidae	Stolephorus andhraensis	Stolephorus	andhraensis	Andhra anchovy	Singapore	Changi	NCBI
FISH2585	Cluster5226	Cluster5226	Cluster5226	Cluster5226	Cluster5226	Animalia	Chordata	Actinopterygii	Clupeiformes	Engraulidae	Stolephorus andhraensis	Stolephorus	andhraensis	Andhra anchovy	Singapore	Changi	NCBI
FISH2595	Cluster5226	Cluster5226	Cluster5226	Cluster5226	Cluster5226	Animalia	Chordata	Actinopterygii	Clupeiformes	Engraulidae	Stolephorus andhraensis	Stolephorus	andhraensis	Andhra anchovy	Singapore	Changi	NCBI
FISH2605	Cluster5226	Cluster5226	Cluster5226	Cluster5226	Cluster5226	Animalia	Chordata	Actinopterygii	Clupeiformes	Engraulidae	Stolephorus andhraensis	Stolephorus	andhraensis	Andhra anchovy	Singapore	Changi	NCBI
FISH2643	Cluster5226	Cluster5226	Cluster5226	Cluster5226	Cluster5226	Animalia	Chordata	Actinopterygii	Clupeiformes	Engraulidae	Stolephorus andhraensis	Stolephorus	andhraensis	Andhra anchovy	Singapore	Changi	NCBI
FISH2644	Cluster5226	Cluster5226	Cluster5226	Cluster5226	Cluster5226	Animalia	Chordata	Actinopterygii	Clupeiformes	Engraulidae	Stolephorus andhraensis	Stolephorus	andhraensis	Andhra anchovy	Singapore	Changi	NCBI
FISH2650	Cluster5226	Cluster5226	Cluster5226	Cluster5226	Cluster5226	Animalia	Chordata	Actinopterygii	Clupeiformes	Engraulidae	Stolephorus andhraensis	Stolephorus	andhraensis	Andhra anchovy	Singapore	Changi	NCBI
FISH2689	Cluster5226	Cluster5226	Cluster5226	Cluster5226	Cluster5226	Animalia	Chordata	Actinopterygii	Clupeiformes	Engraulidae	Stolephorus andhraensis	Stolephorus	andhraensis	Andhra anchovy	Singapore	Changi	NCBI
FISH2695	Cluster5226	Cluster5226	Cluster5226	Cluster5226	Cluster5226	Animalia	Chordata	Actinopterygii	Clupeiformes	Engraulidae	Stolephorus andhraensis	Stolephorus	andhraensis	Andhra anchovy	Singapore	Changi	NCBI
FISH2707	Cluster5226	Cluster5226	Cluster5226	Cluster5226	Cluster5226	Animalia	Chordata	Actinopterygii	Clupeiformes	Engraulidae	Stolephorus andhraensis	Stolephorus	andhraensis	Andhra anchovy	Singapore	Changi	NCBI
FISH2714	Cluster5226	Cluster5226	Cluster5226	Cluster5226	Cluster5226	Animalia	Chordata	Actinopterygii	Clupeiformes	Engraulidae	Stolephorus andhraensis	Stolephorus	andhraensis	Andhra anchovy	Singapore	Changi	NCBI
FISH2729	Cluster5226	Cluster5226	Cluster5226	Cluster5226	Cluster5226	Animalia	Chordata	Actinopterygii	Clupeiformes	Engraulidae	Stolephorus andhraensis	Stolephorus	andhraensis	Andhra anchovy	Singapore	Changi	NCBI
FISH2759	Cluster5226	Cluster5226	Cluster5226	Cluster5226	Cluster5226	Animalia	Chordata	Actinopterygii	Clupeiformes	Engraulidae	Stolephorus andhraensis	Stolephorus	andhraensis	Andhra anchovy	Singapore	Changi	NCBI
FISH2771	Cluster5226	Cluster5226	Cluster5226	Cluster5226	Cluster5226	Animalia	Chordata	Actinopterygii	Clupeiformes	Engraulidae	Stolephorus andhraensis	Stolephorus	andhraensis	Andhra anchovy	Singapore	Changi	NCBI
FISH2812	Cluster5226	Cluster5226	Cluster5226	Cluster5226	Cluster5226	Animalia	Chordata	Actinopterygii	Clupeiformes	Engraulidae	Stolephorus andhraensis	Stolephorus	andhraensis	Andhra anchovy	Singapore	Changi	NCBI
FISH2818	Cluster5226	Cluster5226	Cluster5226	Cluster5226	Cluster5226	Animalia	Chordata	Actinopterygii	Clupeiformes	Engraulidae	Stolephorus andhraensis	Stolephorus	andhraensis	Andhra anchovy	Singapore	Changi	NCBI
FISH2848	Cluster5226	Cluster5226	Cluster5226	Cluster5226	Cluster5226	Animalia	Chordata	Actinopterygii	Clupeiformes	Engraulidae	Stolephorus andhraensis	Stolephorus	andhraensis	Andhra anchovy	Singapore	Changi	NCBI
FISH2867	Cluster5226	Cluster5226	Cluster5226	Cluster5226	Cluster5226	Animalia	Chordata	Actinopterygii	Clupeiformes	Engraulidae	Stolephorus andhraensis	Stolephorus	andhraensis	Andhra anchovy	Singapore	Changi	NCBI
FISH2880	Cluster5226	Cluster5226	Cluster5226	Cluster5226	Cluster5226	Animalia	Chordata	Actinopterygii	Clupeiformes	Engraulidae	Stolephorus andhraensis	Stolephorus	andhraensis	Andhra anchovy	Singapore	Changi	NCBI
FISH2883	Cluster5226	Cluster5226	Cluster5226	Cluster5226	Cluster5226	Animalia	Chordata	Actinopterygii	Clupeiformes	Engraulidae	Stolephorus andhraensis	Stolephorus	andhraensis	Andhra anchovy	Singapore	Changi	NCBI
FISH2918	Cluster5226	Cluster5226	Cluster5226	Cluster5226	Cluster5226	Animalia	Chordata	Actinopterygii	Clupeiformes	Engraulidae	Stolephorus andhraensis	Stolephorus	andhraensis	Andhra anchovy	Singapore	Changi	NCBI
FISH2920	Cluster5226	Cluster5226	Cluster5226	Cluster5226	Cluster5226	Animalia	Chordata	Actinopterygii	Clupeiformes	Engraulidae	Stolephorus andhraensis	Stolephorus	andhraensis	Andhra anchovy	Singapore	Changi	NCBI
FISH2921	Cluster5226	Cluster5226	Cluster5226	Cluster5226	Cluster5226	Animalia	Chordata	Actinopterygii	Clupeiformes	Engraulidae	Stolephorus andhraensis	Stolephorus	andhraensis	Andhra anchovy	Singapore	Changi	NCBI
FISH2923	Cluster5226	Cluster5226	Cluster5226	Cluster5226	Cluster5226	Animalia	Chordata	Actinopterygii	Clupeiformes	Engraulidae	Stolephorus andhraensis	Stolephorus	andhraensis	Andhra anchovy	Singapore	Changi	NCBI
FISH2947	Cluster5226	Cluster5226	Cluster5226	Cluster5226	Cluster5226	Animalia	Chordata	Actinopterygii	Clupeiformes	Engraulidae	Stolephorus andhraensis	Stolephorus	andhraensis	Andhra anchovy	Singapore	Changi	NCBI
FISH2950	Cluster5226	Cluster5226	Cluster5226	Cluster5226	Cluster5226	Animalia	Chordata	Actinopterygii	Clupeiformes	Engraulidae	Stolephorus andhraensis	Stolephorus	andhraensis	Andhra anchovy	Singapore	Changi	NCBI
FISH2958	Cluster5226	Cluster5226	Cluster5226	Cluster5226	Cluster5226	Animalia	Chordata	Actinopterygii	Clupeiformes	Engraulidae	Stolephorus andhraensis	Stolephorus	andhraensis	Andhra anchovy	Singapore	Changi	NCBI
FISH2961	Cluster5226	Cluster5226	Cluster5226	Cluster5226	Cluster5226	Animalia	Chordata	Actinopterygii	Clupeiformes	Engraulidae	Stolephorus andhraensis	Stolephorus	andhraensis	Andhra anchovy	Singapore	Changi	NCBI
FISH2982	Cluster5226	Cluster5226	Cluster5226	Cluster5226	Cluster5226	Animalia	Chordata	Actinopterygii	Clupeiformes	Engraulidae	Stolephorus andhraensis	Stolephorus	andhraensis	Andhra anchovy	Singapore	Changi	NCBI
FISH3004	Cluster5226	Cluster5226	Cluster5226	Cluster5226	Cluster5226	Animalia	Chordata	Actinopterygii	Clupeiformes	Engraulidae	Stolephorus andhraensis	Stolephorus	andhraensis	Andhra anchovy	Singapore	Changi	NCBI
FISH3008	Cluster5226	Cluster5226	Cluster5226	Cluster5226	Cluster5226	Animalia	Chordata	Actinopterygii	Clupeiformes	Engraulidae	Stolephorus andhraensis	Stolephorus	andhraensis	Andhra anchovy	Singapore	Changi	NCBI
FISH3013	Cluster5226	Cluster5226	Cluster5226	Cluster5226	Cluster5226	Animalia	Chordata	Actinopterygii	Clupeiformes	Engraulidae	Stolephorus andhraensis	Stolephorus	andhraensis	Andhra anchovy	Singapore	Changi	NCBI
FISH3019	Cluster5226	Cluster5226	Cluster5226	Cluster5226	Cluster5226	Animalia	Chordata	Actinopterygii	Clupeiformes	Engraulidae	Stolephorus andhraensis	Stolephorus	andhraensis	Andhra anchovy	Singapore	Changi	NCBI
FISH3047	Cluster5226	Cluster5226	Cluster5226	Cluster5226	Cluster5226	Animalia	Chordata	Actinopterygii	Clupeiformes	Engraulidae	Stolephorus andhraensis	Stolephorus	andhraensis	Andhra anchovy	Singapore	Changi	NCBI
FISH3057	Cluster5226	Cluster5226	Cluster5226	Cluster5226	Cluster5226	Animalia	Chordata	Actinopterygii	Clupeiformes	Engraulidae	Stolephorus andhraensis	Stolephorus	andhraensis	Andhra anchovy	Singapore	Changi	NCBI
FISH3065	Cluster5226	Cluster5226	Cluster5226	Cluster5226	Cluster5226	Animalia	Chordata	Actinopterygii	Clupeiformes	Engraulidae	Stolephorus andhraensis	Stolephorus	andhraensis	Andhra anchovy	Singapore	Changi	NCBI
FISH3068	Cluster5226	Cluster5226	Cluster5226	Cluster5226	Cluster5226	Animalia	Chordata	Actinopterygii	Clupeiformes	Engraulidae	Stolephorus andhraensis	Stolephorus	andhraensis	Andhra anchovy	Singapore	Changi	NCBI
FISH3083	Cluster5226	Cluster5226	Cluster5226	Cluster5226	Cluster5226	Animalia	Chordata	Actinopterygii	Clupeiformes	Engraulidae	Stolephorus andhraensis	Stolephorus	andhraensis	Andhra anchovy	Singapore	Changi	NCBI
FISH3089	Cluster5226	Cluster5226	Cluster5226	Cluster5226	Cluster5226	Animalia	Chordata	Actinopterygii	Clupeiformes	Engraulidae	Stolephorus andhraensis	Stolephorus	andhraensis	Andhra anchovy	Singapore	Changi	NCBI
FISH3090	Cluster5226	Cluster5226	Cluster5226	Cluster5226	Cluster5226	Animalia	Chordata	Actinopterygii	Clupeiformes	Engraulidae	Stolephorus andhraensis	Stolephorus	andhraensis	Andhra anchovy	Singapore	Changi	NCBI
FISH3105	Cluster5226	Cluster5226	Cluster5226	Cluster5226	Cluster5226	Animalia	Chordata	Actinopterygii	Clupeiformes	Engraulidae	Stolephorus andhraensis	Stolephorus	andhraensis	Andhra anchovy	Singapore	Changi	NCBI
FISH3107	Cluster5226	Cluster5226	Cluster5226	Cluster5226	Cluster5226	Animalia	Chordata	Actinopterygii	Clupeiformes	Engraulidae	Stolephorus andhraensis	Stolephorus	andhraensis	Andhra anchovy	Singapore	Changi	NCBI
FISH3125	Cluster5226	Cluster5226	Cluster5226	Cluster5226	Cluster5226	Animalia	Chordata	Actinopterygii	Clupeiformes	Engraulidae	Stolephorus andhraensis	Stolephorus	andhraensis	Andhra anchovy	Singapore	Changi	NCBI
FISH3146	Cluster5226	Cluster5226	Cluster5226	Cluster5226	Cluster5226	Animalia	Chordata	Actinopterygii	Clupeiformes	Engraulidae	Stolephorus andhraensis	Stolephorus	andhraensis	Andhra anchovy	Singapore	Changi	NCBI
FISH3150	Cluster5226	Cluster5226	Cluster5226	Cluster5226	Cluster5226	Animalia	Chordata	Actinopterygii	Clupeiformes	Engraulidae	Stolephorus andhraensis	Stolephorus	andhraensis	Andhra anchovy	Singapore	Changi	NCBI
FISH0845	Cluster5231	Cluster5231	Cluster5231	Cluster5231	Cluster5231	Animalia	Chordata	Actinopterygii	Tetraodontiformes	Tetraodontidae	Lagocephalus lunaris	Lagocephalus	lunaris	Lunartail puffer	Singapore	Tuas	NCBI
FISH1982	Cluster5231	Cluster5231	Cluster5231	Cluster5231	Cluster5231	Animalia	Chordata	Actinopterygii	Tetraodontiformes	Tetraodontidae	Lagocephalus lunaris	Lagocephalus	lunaris	Lunartail puffer	Singapore	Sisters	NCBI
FISH2087	Cluster5231	Cluster5231	Cluster5231	Cluster5231	Cluster5231	Animalia	Chordata	Actinopterygii	Tetraodontiformes	Tetraodontidae	Lagocephalus lunaris	Lagocephalus	lunaris	Lunartail puffer	Singapore	Sisters	NCBI
FISH2212	Cluster5231	Cluster5231	Cluster5231	Cluster5231	Cluster5231	Animalia	Chordata	Actinopterygii	Tetraodontiformes	Tetraodontidae	Lagocephalus lunaris	Lagocephalus	lunaris	Lunartail puffer	Singapore	Sisters	NCBI
FISH0263	Cluster5232	Cluster5232	Cluster5232	Cluster5232	Cluster5232	Animalia	Chordata	Actinopterygii	Eupercaria incertae sedis	Sciaenidae	Pennahia anea	Pennahia	anea	Bigeye croaker	Singapore	Tuas	NCBI
FISH0533	Cluster5232	Cluster5232	Cluster5232	Cluster5232	Cluster5232	Animalia	Chordata	Actinopterygii	Eupercaria incertae sedis	Sciaenidae	Pennahia anea	Pennahia	anea	Bigeye croaker	Singapore	Tuas	NCBI
FISH0589	Cluster5232	Cluster5232	Cluster5232	Cluster5232	Cluster5232	Animalia	Chordata	Actinopterygii	Eupercaria incertae sedis	Sciaenidae	Pennahia anea	Pennahia	anea	Bigeye croaker	Singapore	Tuas	NCBI
[truncated: 204 more rows]
