# Supplementary material for: Eyeing DNA barcoding for species identification of fish larvae
Source: J Fish Biol. 2024 Sep 3;105(6):1784–99. doi: 10.1111/jfb.15920 (PMC11650925; doi:10.1111/jfb.15920)
Supplement: Supplementary file 5 — File 5 Top hit for barcode clusters matched to NCBI nt database and the local database in order of decreasing percentage identity match (indicated in parentheses). Clusters with matches of ≥98% are indicated with “identifiable,” matches <98% were indicated as “without matches,” and matches for the positive controls were indicated as “control.” Clusters that matched ≥98% to both NCBI nt database and the local database to conflicting identifications are bolded for reference. Top hit for barcode clusters matched to BOLD database was also included for reference (percentage identity match was indicated in parentheses). BOLD process identity and additional information were also included in subsequent columns. Note that the following have updated taxonomic identifications: Cluster4104 Oxyurichthys longicauda is now accepted as Oxyurichthys microlepis; Cluster4530 Moolgarda perusii is now accepted as Osteomugil perusii; Cluster5232 Pennahia anea is now accepted as Pennahia aneus; Cluster5208 Pomadasys hasta is now accepted as Pomadasys argenteus; Cluster5244 Repomucenus meridionalis is now accepted as Callionymus meridionalis; Cluster 5210 Repomucenus richardsonii is now accepted as Callionymus curvicornis; Cluster 5112 Yongeichthys nebulosus is now accepted as Acentrogobius nebulosus. [file JFB-105-1784-s006.xlsx]

## Sheet: SupportingFile5
Cluster identification	NCBI identification (%)	Local database identification (%)	Match	BOLD database identification (%)	BOLD Process ID	Note for BOLD identification
Cluster2823	Leiognathus ruconius (100)	Deveximentum hanedai (90.491)	identifiable	Leiognathus sp. (100)	ANGBF23558-19
Cluster2848	Bathygobius cocosensis (100)	Brachygobius sp1 (100)	identifiable	Bathygobius cocosensis (100)	KANB151-18
Cluster2855	Choeroichthys brachysoma (99.69)	Choeroichthys brachysoma (98.926)	identifiable	Choeroichthys brachysoma (99.69)	GBMIN121472-17
Cluster2873	Scolopsis monogramma (100)	Scolopsis monogramma (100)	identifiable	Scolopsis monogramma (100)	ZOSKT2465-16
Cluster2897	Istigobius decoratus (89.214)	Istigobius sp3 (100)	identifiable	-
Cluster2995	Nuchequula sp. (100)	Nuchequula sp2 (100)	identifiable	Nuchequula gerreoides (100)		Private, unable to verify
Cluster3007	Megalaspis cordyla (100)	Megalaspis cordyla (100)	identifiable	Megalaspis cordyla (100)		Private, unable to verify
Cluster3020	Lepidamia kalosoma (99.172)	Apogonichthyoides taeniatus (100)	identifiable	Lepidamia kalosoma (100)	ZOSKT573-16
Cluster3041	Eubleekeria jonesi (100)	Leiognathus equula (100)	identifiable	Eubleekeria jonesi (100)		Private, unable to verify
Cluster3107	Apogon sp. (100)	Ostorhinchus cavitensis (100)	identifiable	Apogon sp. 01 WCH-2019 (100)	GBMNB7387-20
Cluster3234	-	Ulua mentalis (100)	identifiable	Atropus armatus (100)	ANGBF17241-19	BOLD entry mined from GenBank (MH085893). No pictures available for verification. Accept identification from local database.
Cluster3313	Fibramia lateralis (99.08)	Fibramia lateralis (100)	identifiable	Fibramia lateralis (99.63)		Private, unable to verify
Cluster3325	Photopectoralis bindus (100)	Nuchequula sp1 (100)	identifiable	Leiognathus (100)		Private, unable to verify
Cluster3406	Ostorhinchus margaritophorus (93.252)	Ostorhinchus margaritophorus (100)	identifiable	-
Cluster3417	Choerodon schoenleinii (100)	Choerodon schoenleinii (100)	identifiable	Choerodon schoenleinii (100)	FOAJ745-09
Cluster3448	Acentrogobius viridipunctatus (100)	Drombus triangularis (85.208)	identifiable	Acentrogobius viridipunctatus (100)	GBMNE86253-22
Cluster3468	Chromis cinerascens (100)	Chromis cinerascens (100)	identifiable	Chromis cinerascens (100)	GBMND69646-21
Cluster3494	Exyrias belissimus (100)	Exyrias belissimus (100)	identifiable	Exyrias belissimus (100)	FOAM683-10
Cluster3499	Dischistodus chrysopoecilus (100)	Dischistodus chrysopoecilus (100)	identifiable	Dischistodus pseudochrysopoecilus (100)		Private, unable to verify
Cluster3504	Acentrogobius caninus (86.159)	Acentrogobius sp3 (99.847)	identifiable	Acentrogobius caninus (99.69)		Private, unable to verify
Cluster3508	Herklotsichthys dispilonotus (100)	Herklotsichthys dispilonotus (100)	identifiable	Opisthonema libertate (100)		Private, unable to verify
Cluster3579	Engraulidae sp. (100)	Thryssa setirostris (82.575)	identifiable	Clupeidae (100)		Early-Release, unable to verify
Cluster3699	-	Acentrogobius cyanomos (100)	identifiable	Acentrogobius cyanomos (100)	GOBY036-07
Cluster3745	Sphyraena putnamae (100)	Sphyraena jello (100)	identifiable	Sphyraena putnamae (100)	ANGBF36929-19	BOLD entry mined from GenBank (KP856819). Identification resolved in main text.
Cluster4104	Oxyurichthys longicauda (99.836)	Pseudogobius sp3 (84.816)	identifiable	Gobiidae (99.84)	ANGBF28192-19
Cluster4135	Psammoperca waigiensis (97.853)	Psammoperca waigiensis (100)	identifiable	Psammoperca waigiensis (98.03)	ANGBF15789-19
Cluster4272	Pentapodus bifasciatus (100)	Pentapodus bifasciatus (100)	identifiable	Pentapodus bifasciatus (100)	FOAK936-10
Cluster4285	Pristicon rhodopterus (100)	Pristicon sp1 (100)	identifiable	Pristicon rhodopterus (100)	GBGCA6262-15
Cluster4330	Choerodon anchorago (100)	Choerodon anchorago (100)	identifiable	Choerodon anchorago (100)	FOAH992-08
Cluster4360	Diagramma picta (100)	Diagramma pictum (100)	identifiable	Diagramma pictum (100)	DBEEZ165-23
Cluster4392	Neopomacentrus anabatoides (99.666)	Neopomacentrus anabatoides (99.847)	identifiable	Neopomacentrus anabatoides (99.85)		Private, unable to verify
Cluster4431	Gerres shima (99.847)	Gerres sp1 (99.847)	identifiable	Gerres shima (99.85)	FOAM692-10
Cluster4446	Nemipterus furcosus (100)	Nemipterus peronii (90.644)	identifiable	Nemipterus furcosus (100)		Private, unable to verify
Cluster4451	Halichoeres chloropterus (100)	Halichoeres chloropterus (100)	identifiable	Halichoeres chloropterus (100)	TZAIC709-06
Cluster4465	Halichoeres nigrescens (99.847)	Halichoeres nigrescens (99.693)	identifiable	Halichoeres nigrescens (99.85)	GBMNC19150-20
Cluster4466	Saurida sp. (100)	Saurida micropectoralis (88.633)	identifiable	Saurida argentea (100)		Private, unable to verify
Cluster4472	Sardinella sp. (100)	Sardinella sp1 (100)	identifiable	Sardinella melanura (100)		Private, unable to verify
Cluster4477	Ambassis nalua (100)	Ambassis kopsii (100)	identifiable	Ambassis nalua (100)	GBMNB7554-20	BOLD entry mined from GenBank (MK777544). Identification resolved in main text.
Cluster4491	Deveximentum indicium (99.846)	Deveximentum hanedai (99.847)	identifiable	Secutor megalolepis (99.85)		Private, unable to verify
Cluster4507	-	Drombus triangularis (100)	identifiable	Drombus sp. HK01 (99.69)		Private, unable to verify
Cluster4515	Priolepis farcimen (88.633)	Priolepis nuchifasciata (100)	identifiable	Priolepis semidoliata (98.77)		Private, unable to verify
Cluster4519	Omobranchus fasciolatoceps (88.344)	Omobranchus sp1 (99.847)	identifiable	-
Cluster4530	Moolgarda perusii (99.847)	Mugilidae sp3 (99.847)	identifiable	Osteomugil perusii (100)		Private, unable to verify
Cluster4534	Neopomacentrus cyanomos (99.847)	Neopomacentrus cyanomos (100)	identifiable	Neopomacentrus cyanomos (100)		Private, unable to verify
Cluster4538	Pseudomonacanthus sp. (100)	Pseudomonacanthus sp1 (100)	identifiable	Pseudomonacanthus cf. peroni (100)	FOAK916-10	BOLD entry uploaded on GenBank (JN312807). No pictures available for verification. Accept conservative identification (Genus).
Cluster4558	Platycephalidae sp. (98.551)	Sunagocia carbunculus (100)	identifiable	Platycephalus indicus (98.61)		Private, unable to verify
Cluster4567	Mugilogobius chulae (100)	Mugilogobius chulae (96.933)	identifiable	Mugilogobius chulae (100)		Private, unable to verify
Cluster4573	Abudefduf sp. (100)	Abudefduf sexfasciatus (99.847)	identifiable	Abudefduf vaigiensis (100)	DBMFA515-16	BOLD entry mined from Genbank (MN869962). BOLD picture verified to be A. sexfasciatus. BOLD identification was incorrect.
Cluster4576	Mugilidae sp. (100)	Planiliza subviridis (100)	identifiable	Planiliza (100)	BIFD771-13
Cluster4589	Amblygobius sp. (100)	Amblygobius stethophthalmus (100)	identifiable	Amblygobius (100)	CDAO417-18
Cluster4603	Johnius carouna (99.835)	-	identifiable	Johnius carouna (99.83)	GBMIN121296-17
Cluster4624	Ambassis dussumieri (99.846)	Ambassis vachellii (99.847)	identifiable	Ambassis vachellii (99.85)	SZG145-22
Cluster4631	Scolopsis vosmeri (100)	Scolopsis japonicus (100)	identifiable	Scolopsis torquata (100)	GBMIN121799-17
Cluster4648	Clupeiformes sp. (100)	Ilisha melastoma (100)	identifiable	Chordata (100)		Private, unable to verify
Cluster4651	Gerres sp. (100)	Gerres oyena (100)	identifiable	Gerres oyena (100)		Private, unable to verify
Cluster4655	Lutjanus johnii (100)	Lutjanus johnii (100)	identifiable	Chordata (100)		Private, unable to verify
Cluster4707	Osteomugil sp. (100)	Mugilidae sp2 (99.847)	identifiable	Osteomugil (100)	BIFD603-13
Cluster4714	Abudefduf sp. (100)	Abudefduf bengalensis (100)	identifiable	Abudefduf septemfasciatus (100)		Private, unable to verify
Cluster4716	Acentrogobius sp. (99.838)	Redigobius bikolanus (84)	identifiable	Eugnathogobius siamensis (99.85)		Private, unable to verify
Cluster4734	Acentrogobius caninus (100)	Acentrogobius caninus (100)	identifiable	Acentrogobius caninus (100)	BIFD2691-15
Cluster4766	Eviota queenslandica (86.175)	Eviota sp2 (99.693)	identifiable	-
Cluster4767	Stolephorus sp. (99.847)	Stolephorus sp6 (85.1)	identifiable	Stolephorus cf. waitei 4 (99.85)	FOAN454-11	No pictures available for verification. Accepted conservative identification (Genus).
Cluster4772	Mahidolia mystacina (99.838)	Cryptocentrus melanopus (84.485)	identifiable	Gobiidae (100)	GBMNB4851-20
Cluster4817	Thryssa sp. (100)	Stolephorus sp6 (81.692)	identifiable	Encrasicholina heteroloba (100)	ANGBF34876-19	BOLD entry mined from GenBank (KT718472) stated as "UNVERIFIED". Top hits were to genus Thryssa. Accept NCBI identification.
Cluster4821	Ostorhinchus fasciatus (100)	Ostorhinchus sp1 (89.247)	identifiable	Ostorhinchus fasciatus (100)	GBMNF47121-22
Cluster4831	Archamia bleekeri (99.66)	Archamia sp1 (100)	identifiable	Archamia bleekeri (99.66)	GBMNB7391-20
Cluster4840	Ostorhinchus taeniophorus (87.097)	Ostorhinchus endekataenia (99.847)	identifiable	-
Cluster4841	Platycephalus sp. (99.693)	Platycephalidae sp4 (100)	identifiable	Platycephalus indicus (100)		Private, unable to verify
Cluster4842	Engraulidae sp. (99.847)	Stolephorus sp3 (100)	identifiable	Stolephorus commersonnii (99.85)	GBMNF45197-22	BOLD entry mined from GenBank (OM142813). No picture available for verificiation. Top hits on GenBank were to genus Stolphorus. Accept genus identification.
Cluster4844	Choerodon oligacanthus (100)	Choerodon oligacanthus (99.847)	identifiable	Choerodon oligacanthus (100)	FOAI255-09
Cluster4851	Photolateralis stercorarius (100)	Photolateralis stercorarius (99.847)	identifiable	Photolateralis stercorarius (100)	ANGBF23576-19
Cluster4856	Pomacentrus littoralis (100)	Pomacentrus sp2 (100)	identifiable	Pomacentrus littoralis (100)	CDAO832-18
Cluster4861	Apogon sp. (100)	Apogon sp1 (100)	identifiable	Apogon (100)	CDAO355-18
Cluster4879	Cryptocentrus inexplicatus (99.54)	Cryptocentrus strigilliceps (88.65)	identifiable	Cryptocentrus inexplicatus (99.54)	GBGCA2074-13
Cluster4887	Hilsa kelee (100)	Hilsa kelee (100)	identifiable	Hilsa kelee (100)	FOAI130-08
Cluster4892	Scolopsis vosmeri (99.847)	Scolopsis vosmeri (100)	identifiable	Scolopsis vosmeri (99.85)		Private, unable to verify
Cluster4902	Lutjanus carponotatus (100)	Lutjanus carponotatus (100)	identifiable	Lutjanus carponotatus (100)	FOAC599-05
Cluster4904	Halichoeres melanurus (87.865)	Halichoeres erdmanni (100)	identifiable	-
Cluster4906	Drepane punctata (100)	Drepane punctata (99.847)	identifiable	Drepane punctata (100)	FSCS239-06
Cluster4911	Coilia dussumieri (100)	Coilia dussumieri (100)	identifiable	Coilia dussumieri (100)	GBMNB4701-20
Cluster4912	Mugilogobius sp. (99.08)	Mugilogobius chulae (84.592)	identifiable	Mugilogobius rambaiae (100)		Private, unable to verify
Cluster4916	Myersina filifer (100)	Myersina sp1 (86.35)	identifiable	Myersina filifer (100)	ANGBF36373-19
Cluster4921	Tridentiger barbatus (99.537)	Cryptocentrus caeruleomaculatus (85.276)	identifiable	Tridentiger barbatus (99.66)	GBMNB4848-20
Cluster4936	Polydactylus sextarius (99.847)	Arius venosus (80.894)	identifiable	Polydactylus sextarius (100)		Private, unable to verify
Cluster4937	Exyrias puntang (84.9)	Istigobius diadema (99.847)	identifiable	-
Cluster4944	Acentrogobius moloanus (99.54)	Acentrogobius gracilis (89.11)	identifiable	Acentrogobius moloanus (99.54)	PHILA1170-13
Cluster4950	Nectamia savayensis (99.693)	Nectamia savayensis (99.693)	identifiable	Nectamia savayensis (99.69)	LIFS264-08
Cluster4951	Sunagocia carbunculus (99.5)	Platycephalidae sp7 (99.847)	identifiable	Thysanophrys chiltonae (100)	DBEEZ071-23	Uploaded on Genbank (OR918678). BOLD identification liekly inaccurate as specimen in the uploaded photograph unlikely to be Thysanophrys due to body width/depth and the dorsal fins.
Cluster4967	Upeneus cf. sulphureus (100)	Parupeneus cyclostomus (84)	identifiable	Upeneus cf. sulphureus (100)		Private, unable to verify
Cluster4975	Cryptocentrus leptocephalus (88.497)	Cryptocentrus caeruleomaculatus (100)	identifiable	Cryptocentrus caeruleomaculatus (99.85)	GOBY051-07
Cluster4980	Taractichthys steindachneri (83.596)	Favonigobius opalescens (99.847)	identifiable	-
Cluster4983	Ostorhinchus sp. (100)	Ostorhinchus sp1 (100)	identifiable	Ostorhinchus cf. pleuron (100)	FOAJ281-09
Cluster4987	Gerres erythrourus (100)	Gerres erythrourus (100)	identifiable	Gerres (100)		Private, unable to verify
Cluster4988	Trypauchen vagina (99.847)	Periophthalmus sp2 (83.896)	identifiable	Trypauchen vagina (99.85)	ANGBF15219-19
Cluster4989	Arnoglossus tenuis (99.693)	Lutjanus vitta (82.389)	identifiable	Arnoglossus sp. GH1 (99.69)		Private, unable to verify
Cluster4990	Butis koilomatodon (99.843)	Butis koilomatodon (100)	identifiable	Butis koilomatodon (100)	GBMNE85713-22
Cluster4998	Yongeichthys nebulosus (90.031)	Acentrogobius sp2 (99.693)	identifiable	-
Cluster5007	Alepes vari (100)	Alepes djedaba (100)	identifiable	Alepes vari (100)	GBMNA1025-19	BOLD entry mined from GenBank (KJ192344). No picture for verification. Accept local database identification.
Cluster5010	Arcygobius baliurus (100)	Amblygobius buanensis (83.359)	identifiable	Arcygobius baliurus (100)		Private, unable to verify
Cluster5015	-	Istigobius sp1 (99.693)	identifiable	-
Cluster5026	Pentapodus setosus (100)	Pentapodus setosus (100)	identifiable	Pentapodus setosus (100)	ANGBF44251-19
Cluster5030	Parachaeturichthys polynema (99.847)	Cryptocentrus melanopus (84.326)	identifiable	Parachaeturichthys polynema (99.84)	LFSCS559-18
Cluster5042	Leiognathus brevirostris (99.846)	Nuchequula sp2 (90.601)	identifiable	Leiognathus brevirostris (99.85)	DBMR108-19
Cluster5048	Monacanthus chinensis (100)	Monacanthus chinensis (100)	identifiable	Monacanthus chinensis (100)		Private, unable to verify
Cluster5055	Lutjanus vitta (100)	Lutjanus vitta (99.693)	identifiable	Lutjanus vitta (100)	FOAC055-05
Cluster5062	Amblyeleotris fontanesii (99.847)	Amblyeleotris fontanesii (99.847)	identifiable	Amblyeleotris fontanesii (100)		Private, unable to verify
Cluster5064	Gobiidae sp. (99.847)	Istigobius goldmanni (99.847)	identifiable	Gobiidae (99.85)	SIMP285-19
Cluster5083	Callionymidae sp. (84.592)	Callionymus enneactis (99.693)	identifiable	-
Cluster5085	Tomiyamichthys russus (99.387)	Myersina sp1 (83.717)	identifiable	Tomiyamichthys russus (99.38)	PHILA1159-13
Cluster5088	Selaroides leptolepis (100)	Selaroides leptolepis (100)	identifiable	Chordata (100)	CDEPS153-13
Cluster5090	Acentrogobius moloanus (89.264)	Acentrogobius gracilis (100)	identifiable	-
Cluster5091	Mugilogobius mertoni (98.003)	Mugilogobius tigrinus (86.478)	identifiable	Mugilogobius (98.92)		Private, unable to verify
Cluster5094	Parachaeturichthys polynema (99.847)	Cryptocentrus melanopus (84.284)	identifiable	Parachaeturichthys polynema (99.84)	FOAM436-10
Cluster5095	Johnius trewavasae (99.513)	Johnius belangerii (87.865)	identifiable	Johnius trewavasae (99.51)	GBMNE44026-21
Cluster5096	Valenciennea longipinnis (86.111)	Valenciennea immaculata (99.693)	identifiable	-
Cluster5097	Pseudomonacanthus sp. (84.485)	Gobiopterus brachypterus (99.54)	identifiable	-
Cluster5099	Scolopsis ciliata (100)	Scolopsis ciliata (100)	identifiable	Scolopsis ciliata (100)	FOAI065-08
Cluster5100	Paramonacanthus sp. (100)	Monacanthus sp1 (100)	identifiable	Paramonacanthus choirocephalus (100)	GBMNA15130-19	BOLD entry mined from GenBank (AP009223). Identification resolved in main text.
Cluster5102	Halichoeres bicolor (99.5)	Halichoeres bicolor (99.847)	identifiable	Halichoeres bicolor (99.85)		Early-Release, unable to verify
Cluster5107	Cryptocentrus cyanotaenia (89.739)	Cryptocentrus sericus (100)	identifiable	-
Cluster5108	Leiognathus ruconius (99.847)	Deveximentum hanedai (91.871)	identifiable	Leiognathus (99.85)	ANGBF23557-19
Cluster5112	Yongeichthys nebulosus (99.685)	Yongeichthys nebulosus (99.847)	identifiable	Yongeichthys nebulosus (99.84)	DBEEZ171-23
Cluster5114	Encrasicholina heteroloba,Encrasicholina pseudoheteroloba (100)	Encrasicholina pseudoheteroloba (99.847)	identifiable	Encrasicholina heteroloba (100)		Private, unable to verify
Cluster5116	Lutjanus lutjanus (84.227)	Trichonotus sp1 (99.847)	identifiable	Trichonotus setiger (99.46)	ZOSKT1145-16	BOLD entry mined from GenBank (KJ192344). No pictures for verification. Accept local database identification.
Cluster5118	Scatophagus argus (99.847)	Scatophagus argus (99.847)	identifiable	Scatophagus argus (100)		Private, unable to verify
Cluster5124	Upeneus margarethae (99.847)	Upeneus sp1 (91.975)	identifiable	Upeneus sp. (99.85)	FOAI614-09
Cluster5125	Cephalopholis boenak (100)	Cephalopholis boenak (99.693)	identifiable	Cephalopholis boenak (100)		Private, unable to verify
Cluster5137	Hippichthys cyanospilos (91.871)	Hippichthys sp2 (99.693)	identifiable	-
Cluster5146	Lutjanus fulviflamma (83.596)	Silhouettea sp1 (99.54)	identifiable	-
Cluster5151	Pseudochromis cf. fuscus (84.36)	Pseudochromis ransonneti (99.54)	identifiable	-
Cluster5152	Pennahia macrocephalus (100)	Otolithes ruber (84.9)	identifiable	Pennahia macrocephalus (100)	GBMIN126023-17
Cluster5156	Amblyeleotris macronema (99.343)	Amblyeleotris gymnocephala (99.693)	identifiable	Amblyeleotris macronema (99.39)	FTWS437-09	No pictures available for verification. Identification resolved in main text.
Cluster5157	Atule mate (100)	Atule mate (100)	identifiable	Atule mate (100)	IFBIO078-17
Cluster5162	Encrasicholina heteroloba (100)	Encrasicholina pseudoheteroloba (86.482)	identifiable	Encrasicholina heteroloba (100)		Private, unable to verify
Cluster5177	Sparus aurata (99.847)	Omobranchus ferox (99.387)	identifiable	Sparus aurata (100)		Private, unable to verify
Cluster5182	Centrogenys vaigiensis (99.847)	Centrogenys vaigiensis (100)	identifiable	Centrogenys vaigiensis (99.85)	FOAM627-10
Cluster5183	Caesio cuning (99.847)	Caesio cuning (100)	identifiable	Caesio cuning (100)		Private, unable to verify
Cluster5188	Arnoglossus polyspilus (100)	Selaroides leptolepis (81.47)	identifiable	Arnoglossus polyspilus (100)	FSCS117-06
Cluster5191	Ambassis vachellii (99.846)	Ambassis interrupta (99.847)	identifiable	Ambassis marianus (100)	GBMNB7553-20	BOLD entry mined from GenBank (MK777543). No pictures for verification. Identification resolved in main text.
Cluster5195	Neopomacentrus bankieri (100)	Neopomacentrus bankieri (99.693)	identifiable	Neopomacentrus bankieri (100)		Private, unable to verify
Cluster5196	Pomadasys maculatus (99.681)	Pomadasys sp2 (95.399)	identifiable	Pomadasys maculatus (100)		Private, unable to verify
Cluster5198	Siganus guttatus (100)	Siganus guttatus (99.693)	identifiable	Siganus guttatus (100)	FTW087-08
Cluster5206	Taenioides nigrimarginatus (100)	Eugnathogobius illota (83.796)	identifiable	Taenioides nigrimarginatus (100)	GBGCA11774-15
Cluster5208	Pomadasys hasta (99.847)	Pomadasys kaakan (99.847)	identifiable	Terapon (99.85)		Private, unable to verify
Cluster5210	Repomucenus richardsonii (99.233)	Callionymus schaapii (83.436)	identifiable	Callionymus curvicornis (99.23)	FSCS138-06	BOLD identification accurate as R. richordsonnii is now accepted as Callionymus curvicornis
Cluster5212	Parablennius thysanius (99.524)	Epinephelus bleekeri (82.743)	identifiable	Parablennius thysanius (99.69)	KANB331-20
Cluster5213	Oxyurichthys auchenolepis (99.499)	Apogonichthyoides melas (83.92)	identifiable	Oxyurichthys auchenolepis (99.51)		Private, unable to verify
Cluster5214	Fowleria variegata (96.313)	Fowleria variegata (99.387)	identifiable	-
Cluster5216	Taeniamia kagoshimanus (100)	Taeniamia fucata (99.847)	identifiable	Taeniamia kagoshimanus (100)	CDAO363-18	Genbank (MZ422303). BOLD picture verification based on a larvae. Top hits on GenBank were to several species. Accept genus identification as conservative approach.
Cluster5219	Terapon theraps (100)	Eutherapon theraps (99.233)	identifiable	Terapon theraps (99.84)	CDAO492-18	Eutherapon therapsaccepted as Terapon theraps
Cluster5220	Ephippus orbis (99.847)	Ephippus orbis (99.693)	identifiable	Ephippus orbis (100)		Private, unable to verify
Cluster5221	Cryptocentrus leptocephalus (100)	Cryptocentrus melanopus (100)	identifiable	Cryptocentrus leptocephalus (100)	GBGCA1964-13	BOLD entry mined from GenBank (HQ909444). Identification resolved in main text.
Cluster5223	Callionymus sp. (87.827)	Callionymus sp2 (99.693)	identifiable	-
Cluster5225	Pandaka pygmaea (84.154)	Pandaka rouxi (99.08)	identifiable	-
Cluster5226	Stolephorus andhraensis (99.847)	Stolephorus sp6 (99.693)	identifiable	Stolephorus (99.85)		Private, unable to verify
Cluster5231	Lagocephalus lunaris (100)	Lagocephalus sp1 (98.926)	identifiable	Tetraodontidae (100)	GBGCA13294-15
Cluster5232	Pennahia anea (100)	Pennahia anea (100)	identifiable	Pennahia anea (100)	SCS774-16
Cluster5233	Boleophthalmus boddarti (100)	Periophthalmus sp1 (83.564)	identifiable	Chordata (100)		Private, unable to verify
Cluster5234	Nibea cf. soldado (100)	Larimichthys crocea (84.087)	identifiable	Nibea cf. soldado (100)	GBMIN121312-17
Cluster5235	Cryptocentrus albidorsus (94.018)	Cryptocentrus maudae (100)	identifiable	-
Cluster5236	Periophthalmus argentilineatus (100)	Periophthalmus sp2 (100)	identifiable	Periophthalmus argentilineatus (100)	BIOPH152-20
Cluster5237	Guentherus altivela (99.233)	Pseudogobius sp3 (83.639)	identifiable	Psammogobius biocellatus (99.37)	GOBY126-07	Identification resolved in main text.
Cluster5238	Rastrelliger kanagurta (99.847)	Scomberomorus sp1 (83.692)	identifiable	Rastrelliger kanagurta (100)	ANGBF41688-19
Cluster5244	Repomucenus meridionalis (98.699)	Ostorhinchus nanus (81.442)	identifiable	Callionymus meridionalis (98.77)	GBMNB7796-20	Repomucenus meridionalis is now accepted as Callionymus meridionalis.
Cluster5245	Scomberoides commersonnianus (99.847)	Scomberoides commersonnianus (98.62)	identifiable	Scomberoides commersonnianus (100)		Private, unable to verify
Cluster5246	Callionymus sp. (99.684)	Callionymus sp2 (85.407)	identifiable	Callionymus (99.68)	CDAO953-18
Cluster5249	Apocryptodon madurensis (99.675)	Pseudogobius sp1 (83.359)	identifiable	Apocryptodon madurensis (99.67)	GBMNB7364-20
Cluster5252	Apogonichthyoides melas (98.006)	Apogonichthyoides melas (100)	identifiable	Apogonichthyoides melas (98)	PHILA1983-16
Singleton10	Acreichthys tomentosus (99.846)	Acreichthys tomentosus (99.847)	identifiable	Acreichthys tomentosus (99.85)	GBGCA4872-13
Singleton1006	Cheilodipterus artus (99.847)	Cheilodipterus macrodon (89.11)	identifiable	Cheilodipterus artus (99.85)	PHILV043-15
Singleton103	Callionymidae sp. (97.561)	Callionymus schaapii (99.693)	identifiable	-
Singleton1038	-	Stolephorus sp5 (100)	identifiable	Stolephorus baganensis (100)		Private, unable to verify
Singleton1059	Scolopsis taenioptera (100)	Scolopsis taenioptera (100)	identifiable	Scolopsis taenioptera (100)	DBEEZ116-23
Singleton1072	Petroscirtes variabilis (100)	Petroscirtes variabilis (99.387)	identifiable	Petroscirtes variabilis (100)	PHILV285-15
Singleton1084	Mahidolia mystacina (100)	Mahidolia mystacina (99.693)	identifiable	Mahidolia mystacina (100)	ANGBF55783-19
Singleton1088	Hippichthys cyanospilos (98.254)	Hippichthys sp1 (95.084)	identifiable	-
Singleton1189	Actinopterygii sp. (98.978)	Fowleria variegata (84.049)	identifiable	Pteragogus (99.85)		Private, unable to verify
Singleton1202	Glossogobius aureus (99.838)	Glossogobius aureus (82.923)	identifiable	Glossogobius aureus (99.84)		Private, unable to verify
Singleton1214	Johnius heterolepis (99.675)	Johnius belangerii (88.326)	identifiable	Johnius heterolepis (99.67)	GBMNE43984-21
Singleton1226	Boleophthalmus pectinirostris (100)	Pseudogobius sp3 (91.718)	identifiable	Sicyopterus sp. (100)		Private, unable to verify
Singleton1235	Parastromateus niger (99.846)	Parastromateus niger (99.387)	identifiable	Parastromateus niger (99.85)	DBMF374-10
Singleton1295	Lagocephalus lunaris (96.29)	Lagocephalus sp2 (99.847)	identifiable	-
Singleton1399	Anodontostoma chacunda (100)	Anodontostoma chacunda (100)	identifiable	Anodontostoma chacunda (100)		Private, unable to verify
Singleton1404	Sardinella sp. (100)	Sardinella sp2 (100)	identifiable	Chordata (100)	CDEPS163-13
Singleton1452	Ophiocara porocephala (99.847)	Eutherapon sp1 (83.821)	identifiable	Ophiocara porocephala (99.85)		Private, unable to verify
Singleton1465	Cryptocentrus cebuanus (98.822)	Cryptocentrus pavoninoides (99.08)	identifiable	Cryptocentrus cebuanus (98.92)	GBMNB7330-20	BOLD entry mined from Genbank (MK777320). No pictures for verification. Identification resolved in main text.
Singleton1530	Chrysochir aureus (100)	Scomberomorus sp1 (82.848)	identifiable	Chrysochir aureus (100)		Private, unable to verify
Singleton1579	Photopectoralis bindus (100)	Leiognathus equula (86.595)	identifiable	Photopectoralis sp. (100)	GBGC1185-06
Singleton1603	Cynoglossus bilineatus (99.693)	Cynoglossus sp4 (81.231)	identifiable	Cynoglossus bilineatus (99.82)	ZOSKT1411-16
Singleton1621	Pseudogobius fulvicaudus (89.877)	Pseudogobius sp1 (100)	identifiable	-
Singleton163	Nectamia savayensis (99.693)	Nectamia savayensis (89.094)	identifiable	Nectamia savayensis (99.69)	PHILA1339-15
Singleton1650	Exyrias puntang (100)	Exyrias puntang (100)	identifiable	Exyrias puntang (100)		Private, unable to verify
Singleton1660	Mugilogobius chulae (100)	Mugilogobius chulae (99.847)	identifiable	Mugilogobius chulae (100)		Private, unable to verify
Singleton1736	Redigobius bikolanus (85.231)	Redigobius bikolanus (99.847)	identifiable	-
Singleton1743	Actinopterygii sp. (99.526)	Apogonichthyoides melas (81.144)	identifiable	Actinopterygii (99.52)	CDAO1001-18
Singleton1771	Scomberomorus plurilineatus (100)	Scomberomorus sp1 (89.506)	identifiable	Chordata (100)		Private, unable to verify
Singleton1776	Pseudogobius javanicus (99.847)	Pseudogobius sp2 (100)	identifiable	Pseudogobius javanicus (99.84)		Private, unable to verify
Singleton1826	Crenimugil sp. (100)	Crenimugil sp1 (100)	identifiable	Crenimugil seheli (100)		Private, unable to verify
Singleton1876	Atherinomorinae sp. (100)	Atherinidae sp2 (100)	identifiable	Atherinidae (100)		Private, unable to verify
Singleton1918	Periophthalmus kalolo (99.847)	Periophthalmus sp1 (100)	identifiable	Periophthalmus kalolo (99.85)	GBMNE41727-21
Singleton1928	Chaetodontoplus mesoleucus (99.387)	Chaetodontoplus mesoleucus (100)	identifiable	Chaetodon mesoleucos (99.38)	FOAN650-11
Singleton1991	Lactarius lactarius (100)	Lutjanus vitta (83.767)	identifiable	Lactarius (100)	FOAQ753-22
Singleton2008	Omobranchus sp. (100)	Omobranchus punctatus (99.693)	identifiable	Omobranchus (100)		Private, unable to verify
Singleton2021	Atherinomorus lacunosus (90.047)	Atherinidae sp3 (100)	identifiable	Atherinomorus duodecimalis (98.46)		Private, unable to verify
Singleton2049	Gymnothorax tile (99.171)	Gymnothorax tile (99.847)	identifiable	Gymnothorax tile (99.32)	GBMIN127491-17
Singleton2059	Stolephorus commersonnii (99.842)	Stolephorus sp3 (94.018)	identifiable	-
Singleton2078	Lutjanus russellii (100)	Lutjanus russellii (100)	identifiable	Lutjanus monostigma (100)		Private, unable to verify
Singleton2111	Hippichthys penicillus (99.354)	Hippichthys sp1 (99.54)	identifiable	Hippichthys cyanospilos (99.35)		Private, unable to verify
Singleton2114	Pomacentrus tripunctatus (100)	Pomacentrus tripunctatus (100)	identifiable	Pomacentrus tripunctatus (100)	GBMNB11085-20
Singleton2131	Pomacanthus cf. sexstriatus (100)	Pomacanthus sexstriatus (100)	identifiable	Pomacanthus sexstriatus (100)	ANGBF39560-19
Singleton2143	Hippichthys sp. (99.54)	Platycephalidae sp6 (82.083)	identifiable	Hippichthys sp. LZ-2021 (99.54)	GBMNF49170-22
Singleton2223	Pennahia pawak (100)	Selaroides leptolepis (82.435)	identifiable	Pennahia pawak (100)		Private, unable to verify
Singleton2235	Ellochelon vaigiensis (97.862)	Ellochelon vaigiensis (100)	identifiable	Ellochelon sp. B (100)		Private, unable to verify
Singleton2237	Inegocia cf. japonica (100)	Platycephalidae sp2 (100)	identifiable	Cociella crocodilus (100)		Private, unable to verify
Singleton2251	Boleophthalmus boddarti (99.847)	Periophthalmus sp1 (84.284)	identifiable	Boleophthalmus boddarti (99.84)	BIOPH151-20
Singleton2264	Pseudogobius masago (100)	Acentrogobius cyanomos (83.359)	identifiable	Pseudogobius masago (100)		Private, unable to verify
Singleton2294	Apogon unicolor (99.844)	Apogon sp2 (89.264)	identifiable	Apogon unicolor (99.84)	GBMNF47066-22
Singleton2406	Thryssa hamiltonii (100)	Thryssa hamiltonii (99.693)	identifiable	Thryssa sp. (100)	FTW970-09
Singleton2418	Johnius belangerii (99.837)	Johnius belangerii (99.693)	identifiable	Johnius belangerii (99.68)	GBMIN131634-17
Singleton2480	Pellona ditchela (99.847)	Ilisha megaloptera (85.714)	identifiable	Ilisha kampeni (99.84)		Private, unable to verify
Singleton2532	Neopomacentrus filamentosus (98.466)	Neopomacentrus filamentosus (100)	identifiable	Neopomacentrus filamentosus (98.46)	LIDMA2704-17
Singleton2581	Upeneus tragula (100)	Upeneus sp1 (99.847)	identifiable	Upeneus tragula (100)		Private, unable to verify
Singleton2594	-	Carangoides hedlandensis (99.693)	identifiable	Atropus armatus (100)	GBMNF43920-22	BOLD entry mined from GenBank (MT646209). No pictures for verification. Accept local database identification.
Singleton2603	Trachinocephalus myops (99.847)	Epinephelus coioides (81.005)	identifiable	Trachinocephalus myops (99.85)	DBEEZ020-23	BOLD entry mined from GenBank (OQ321776). No pictures for verification.
Singleton268	Ambassis nalua (100)	Ambassis nalua (100)	identifiable	Ambassis octava (100)	SZG143-21
Singleton2680	-	Cheilodipterus singapurensis (100)	identifiable	Apogon sp. 2RACB (99.23)		Private, unable to verify
Singleton2748	Sillago ingenuua (100)	Sillago sp3 (85.123)	identifiable	Sillago ingenuua (100)		Private, unable to verify
Singleton2775	Carangidae sp. (100)	Alepes kleinii (100)	identifiable	Alepes vari (100)		Private, unable to verify
Singleton320	Upeneus sulphureus (100)	Parupeneus cyclostomus (84.284)	identifiable	Upeneus sulphureus (100)		Private, unable to verify
Singleton343	Chelmon rostratus (100)	Chelmon rostratus (100)	identifiable	Chelmon rostratus (100)		Private, unable to verify
Singleton381	Diploprion bifasciatum (99.693)	Diploprion bifasciatum (100)	identifiable	Diploprion bifasciatum (100)	SERV171-18
Singleton444	Nemipterus marginatus (100)	Hyporhamphus sp2 (83.717)	identifiable	Nemipterus marginatus (100)	GBMNC14646-20
Singleton449	Pseudogobius olorum (99.528)	Pseudogobius sp3 (85.185)	identifiable	Pseudogobius avicennia (99.53)	DBMR295-19	BOLD entry mined from GenBank (MW498771). Naming has been changed to Pseudogobius olorum
Singleton46	Favonigobius reichei (100)	Favonigobius reichei (100)	identifiable	Favonigobius reichei (100)	CDAO581-18
Singleton501	Paratrypauchen microcephalus (99.08)	Periophthalmus sp1 (84.259)	identifiable	Paratrypauchen microcephalus (99.08)	PHILA2003-16
Singleton543	Monodactylus argenteus (100)	Monodactylus argenteus (100)	identifiable	Monodactylus argenteus (100)		Private, unable to verify
Singleton545	Callogobius amikami (89.522)	Callogobius hasseltii (99.54)	identifiable	-
Singleton561	Thryssa kammalensis (100)	Encrasicholina pseudoheteroloba (84.686)	identifiable	Thryssa kammalensis (100)		Private, unable to verify
Singleton599	Caesio caerulaurea (99.693)	Caesio caerulaurea (99.54)	identifiable	Caesio caerulaurea (99.69)	FOAL054-10
Singleton6	Tonlesapia tsukawakii (83.74)	Callionymus erythraeus (99.847)	identifiable	Callionymus sp. 03 WCH-2019 (99.83)	GBMNB7790-20
Singleton628	Lutjanus fulviflamma (100)	Lutjanus fulviflamma (100)	identifiable	Chordata (100)		Private, unable to verify
Singleton648	Alepes djedaba (100)	Alepes kleinii (93.22)	identifiable	Carangidae (100)		Private, unable to verify
Singleton667	Apogonichthyoides umbratilis (98.313)	Apogonichthyoides taeniatus (83.951)	identifiable	Apogonichthyoides umbratilis (98.31)	GBGCA6234-15
Singleton688	Stigmatogobius sadanundio (100)	Stigmatogobius sadanundio (100)	identifiable	Stigmatogobius sadanundio (100)	BIOPH036-20
Singleton693	Eleutheronema tetradactylum (100)	Eleutheronema tetradactylum (100)	identifiable	Eleutheronema tetradactylum (100)	ANGBF39375-19
Singleton7	Pegasus volitans (99.687)	Pegasus volitans (99.847)	identifiable	Pegasus volitans (99.84)		Private, unable to verify
Singleton714	Pristicon trimaculatus (99.693)	Pristicon sp2 (99.693)	identifiable	Pristicon trimaculatus (99.69)	GBGCA6263-15
Singleton796	Plectorhinchus chrysotaenia (100)	Plectorhinchus chrysotaenia (100)	identifiable	Plectorhinchus chrysotaenia (100)	FOAJ466-09
Singleton797	Periophthalmus chrysospilos (99.847)	Periophthalmus chrysospilos (97.699)	identifiable	Periophthalmus chrysospilos (99.85)	SIMP293-19
Singleton813	Siganus virgatus (100)	Siganus virgatus (100)	identifiable	Siganus virgatus (100)	TZAIB790-07
Singleton836	Bryaninops yongei (85.34)	Bryaninops loki (99.847)	identifiable	-
Singleton839	Cryptocentrus sp. (97.385)	Drombus kranjiensis (99.54)	identifiable	Acentrogobius sp. (98.56)		Private, unable to verify
Singleton84	Amblygobius buanensis (98.62)	Amblygobius buanensis (99.847)	identifiable	Amblygobius buanensis (98.92)		Private, unable to verify
Singleton841	Escualosa thoracata (100)	Escualosa thoracata (100)	identifiable	Stolephorus indicus (100)	GBMNB4742-20	BOLD entry mined from GenBank (MH673941). No pictures for verification. Accept local database identification.
Singleton861	Dischistodus fasciatus (99.693)	Dischistodus fasciatus (99.847)	identifiable	Dischistodus fasciatus (99.69)	PHILA1142-13
Singleton882	Carangoides malabaricus (100)	Ulua mentalis (90.644)	identifiable	Turrum coeruleopinnatum (100)	DBEEZ197-23	Deposited in GenBank (OR918669). BOLD identification likely inaccurate as photograph uploaded is unlikley Turrum coeruleopinnatum: body is too deep and head slope too steep. The photograph is likely to be P. malabaricus or armatum instead.
Cluster2880	Redigobius bikolanus (83.227)	Yongeichthys nebulosus (81.202)	without matches	Redigobius bikolanus (99.69)	GOBY146-09	BOLD entry verified by co-author (Z. Jaafar). BOLD identification can be accepted.
Cluster4109	Gymnogobius urotaenia (87.596)	Pseudogobius sp3 (85.89)	without matches	-
Cluster4117	Jaydia lineata (85.276)	Alectis indica (83.41)	without matches	-
Cluster4399	Johnius sp. (90.698)	Johnius belangerii (88.037)	without matches	-
Cluster4412	Acentrogobius chlorostigmatoides (88.543)	Periophthalmus sp1 (85.648)	without matches	-
Cluster4455	Valenciennea muralis (86.414)	Valenciennea immaculata (97.546)	without matches	-
Cluster4536	Pandaka pygmaea (85.868)	Pseudogobius sp3 (81.442)	without matches	Pandaka rouxi (99.85)		Private, unable to verify
Cluster4611	Myersina filifer (83.619)	Hyporhamphus sp2 (82.569)	without matches	-
Cluster4617	Xyrichtys wellingtoni (85.11)	Platycephalidae sp6 (83.385)	without matches	-
Cluster4762	-	Glossogobius aureus (87.117)	without matches	Glossogobius sp. ZSICF146 (99.84)	GBMNE85436-22	BOLD entry mined from Genbank (ON166112). No pictures for verification.
Cluster4775	Iniistius auropunctatus (91.104)	Hyporhamphus sp3 (84.414)	without matches	Iniistius (100)		Private, unable to verify
Cluster4789	Actinopterygii sp. (97.262)	-	without matches	-
Cluster4790	Actinopterygii sp. (95.755)	Fowleria variegata (85.054)	without matches	-
Cluster4797	Bregmaceros lanceolatus (96.472)	-	without matches	-
Cluster4798	Chrionema sp. (82.492)	Periophthalmus walailakae (82.087)	without matches	Parapercis filamentosa (99.53)	DBEEZ092-23	Deposited in GenBank (OR918649). Picture verified. BOLD identification can be accepted.
Cluster4877	-	Drombus triangularis (87.673)	without matches	-
Cluster4898	Cryptocentrus leptocephalus (85.758)	Cryptocentrus melanopus (85.605)	without matches	-
Cluster4910	Periophthalmus barbarus (83.717)	Periophthalmus chrysospilos (82.488)	without matches	-
Cluster4913	Palutrus pruinosa (84.038)	Valenciennea immaculata (82.822)	without matches	-
Cluster4934	Repomucenus richardsonii (88.633)	Callionymus sp2 (83.975)	without matches	-
Cluster4979	Bregmaceros sp. (95.419)	Synanceia horrida (81.527)	without matches	-
Cluster5011	Parapercis sp. (84.509)	Trichosomus trachinoides (81.902)	without matches	-
Cluster5028	Bregmaceros sp. (95.57)	Platycephalidae sp7 (80.465)	without matches	Bregmaceros sp. (99.54)		Private, unable to verify
Cluster5034	Pseudogobius sp. (85.714)	Exyrias belissimus (84.969)	without matches	-
Cluster5074	-	Amblyeleotris fontanesii (91.705)	without matches	Amblyeleotris biguttata (99.84)	PHILV469-15	BOLD entry mined from Genbank (OQ387228). No pictures for verification.
Cluster5081	Lutjanus dodecacanthoides (84.277)	Acentrogobius gracilis (82.695)	without matches	-
Cluster5101	Tridentiger barbatus (89.877)	Cryptocentrus melanopus (84.862)	without matches	-
Cluster5115	Valenciennea wardii (97.28)	Amblyeleotris gymnocephala (83.538)	without matches	-
Cluster5149	Bleekeria mitsukurii (92.331)	Lutjanus russellii (84.9)	without matches	Ammodytoides sp. SepS-41-5 (99.69)	ANGBF46983-19	BOLD entry mined from Genbank (MF414955). GenBank entry "UNVERIFIED". No pictures for verification.
Cluster5155	-	Acentrogobius viridipunctatus (83.667)	without matches	-
Cluster5159	Periophthalmus kalolo (85.873)	Periophthalmus sp1 (85.1)	without matches	-
Cluster5161	Scartelaos gigas (88.037)	Periophthalmus sp1 (85.1)	without matches	Ctenotrypauchen sp. (99.84)		Private, unable to verify
Cluster5170	Trypauchen vagina (94.163)	Lutjanus carponotatus (83.589)	without matches	Trypauchen vagina (99.83)	GBMNB4849-20	BOLD entry mined from GenBank (MH674048). Top hits consisted of Trypauchen vagina for up to 91% match which suggests that this identification might not be accurate.
Cluster5171	Ctenogobiops crocineus (81.595)	Siganus virgatus (80.675)	without matches	Arnoglossus sp. (99.54)		Private, unable to verify
Cluster5172	Harpadon nehereus (97.239)	Saurida micropectoralis (81.804)	without matches	Harpadon nehereus (99.85)		Private, unable to verify
Cluster5174	Sargocentron spiniferum (84.533)	Cryptocentrus maudae (84.129)	without matches	-
Cluster5175	Taenioides nigrimarginatus (85.714)	Hemigobius hoevenii (82.695)	without matches	Gobiidae (99.15)	GBMNB4854-20	BOLD entry mined from GenBank (MH674053). No pictures for verification.
Cluster5185	Mahidolia mystacina (82.515)	Favonigobius melanobranchus (82.435)	without matches	-
Cluster5186	Acentrogobius viganensis (97.849)	Cryptocentrus melanopus (85.145)	without matches	Gobiidae (99.49)	GBMNB4858-20	BOLD entry mined from GenBank (MH674057). No pictures for verification.
Cluster5187	Taenioides sp. (89.72)	Periophthalmus sp1 (85.647)	without matches	Gobiidae (99.66)	GBMNB4863-20	BOLD entry mined from GenBank (MH674062). No pictures for verification.
Cluster5189	Scorpaenodes guamensis (83.896)	Cryptocentrus caeruleomaculatus (83.155)	without matches	-
Cluster5193	Taenioides anguillaris (91.551)	Lutjanus fulviflamma (85.583)	without matches	-
Cluster5200	-	Drombus triangularis (94.915)	without matches	-
Cluster5201	Micrognathus andersonii (85.626)	Hippocampus comes (83.792)	without matches	-
Cluster5207	Periophthalmus magnuspinnatus (90.184)	Periophthalmus sp1 (84.663)	without matches	-
Cluster5217	Cosmocampus banneri (85.781)	Trachyrhamphus bicoarctatus (83.896)	without matches	-
Cluster5224	Stiphodon aureofuscus (84.531)	Cryptocentrus maudae (83.436)	without matches	-
Cluster5227	Ophiocara porocephala (85.516)	Lutjanus johnii (84.025)	without matches	Ophiocara porocephala (98.74)	GBMNB7320-20	Top hits when blasted on NCBI were multiple species, many from Lutjanus; suggesting possible error in species identification of sequences uploaded. No pictures for verification.
Cluster5229	Cirrhilabrus marinda (83.667)	Valenciennea immaculata (82.897)	without matches	-
Cluster5230	Gnatholepis cauerensis (83.994)	Silhouettea sp1 (83.205)	without matches	-
Cluster5239	-	Drombus triangularis (97.381)	without matches	-
Cluster5240	Amoya chusanensis (85.323)	Drombus triangularis (85.145)	without matches	-
Cluster5241	Boleophthalmus sp. (90.244)	Periophthalmus sp1 (84.509)	without matches	-
Cluster5243	Glossogobius circumspectus (84.941)	Glossogobius circumspectus (84.485)	without matches	-
Cluster5247	Oxymetopon cyanoctenosum (89.877)	Istigobius goldmanni (83.742)	without matches	-
Cluster5248	Gobiidae sp. (92.006)	Cryptocentrus maudae (83.282)	without matches	-
Cluster5250	Cryptocentrus albidorsus (85.161)	Cryptocentrus caeruleomaculatus (83.742)	without matches	-
Cluster5251	Scaridae sp. (86.133)	Cryptocentrus maudae (85.873)	without matches	Lutjanus sp. lcy-jls (99.28)	GBMIN95049-17	BOLD entry mined from GenBank (KT951796). No pictures for verification
Singleton1030	Opistognathus variabilis (85.538)	Dichotomyctere nigroviridis (84.227)	without matches	-
Singleton1039	Omobranchus sp. (84.969)	Periophthalmodon schlosseri (83.742)	without matches	-
Singleton1135	Gymnocranius griseus (84.169)	Choerodon schoenleinii (82.642)	without matches	-
Singleton1206	Eviota sp. (89.214)	Periophthalmus sp1 (84.202)	without matches	Eviota sp. HK01 (98.77)		Private, unable to verify
Singleton124	Gargariscus prionocephalus (84.311)	Acentrogobius cyanomos (88.479)	without matches	Acentrogobius cyanomos (99.53)		Private, unable to verify
Singleton1312	Amblyotrypauchen arctocephalus (87.982)	Periophthalmus sp1 (85.846)	without matches	Amblyotrypauchen sp. (98.88)		Private, unable to verify
Singleton152	Taenioides sp. (89.11)	Periophthalmus chrysospilos (85.407)	without matches	-
Singleton1600	Scombrolabrax heterolepis (86.154)	Choerodon schoenleinii (83.975)	without matches	-
Singleton1802	Exyrias belissimus (85.736)	Exyrias belissimus (85.736)	without matches	-
Singleton1809	Fusigobius sp. (95.209)	Amblygobius stethophthalmus (85.648)	without matches	Callogobius maculipinnis (100)		Private, unable to verify
Singleton1989	Mahidolia mystacina (91.718)	Mahidolia mystacina (86.503)	without matches	-
Singleton2101	Gymnapogon philippinus (86.503)	Platycephalidae sp6 (81.874)	without matches	-
Singleton211	Boleophthalmus sp. (88.293)	Periophthalmodon schlosseri (85.89)	without matches	-
Singleton213	Priolepis kappa (84.746)	Leptosynanceia asteroblepa (82.209)	without matches	-
Singleton2345	Bregmaceros sp. (86.12)	-	without matches	-
Singleton2387	Amblyeleotris sp. (92.453)	Amblyeleotris fontanesii (83.257)	without matches	-
Singleton2557	Cirripectes stigmaticus (83.667)	Mahidolia mystacina (83.412)	without matches	-
Singleton317	Taenioides sp. (91.244)	Lutjanus fulviflamma (85.1)	without matches	-
Singleton351	Mahidolia mystacina (84.259)	Cryptocentrus sericus (84.049)	without matches	-
Singleton407	Hyporhamphus quoyi (85.299)	Hyporhamphus sp2 (85.145)	without matches	-
Singleton434	Opistognathus evermanni (89.612)	Atherinomorus sp1 (84.438)	without matches	Opistognathus sp. (99.84)		Private, unable to verify
Singleton467	Taenioides nigrimarginatus (97.227)	Periophthalmus walailakae (84.746)	without matches	-
Singleton498	Stonogobiops xanthorhinica (87.097)	Cryptocentrus melanopus (86.043)	without matches	-
Singleton588	Ophisurus serpens (88.752)	Pisodonophis boro (87.944)	without matches	-
Singleton679	Stonogobiops nematodes (85.358)	Cryptocentrus maudae (84.592)	without matches	-
Singleton691	Synchiropus marmoratus (85.648)	Callionymus enneactis (82.642)	without matches	-
Singleton905	Cryptocentrus cryptocentrus (85.604)	Mahidolia mystacina (85.253)	without matches	Gobiidae (99.32)	GBMNB4850-20	BOLD entry mined from GenBank (MH674049). No pictures for verification. Top hits contained, Labridae, Scaridae and Gobiidae.
Singleton1467	Sillago sp. (100)	Sillago sihama (100)	control	Sillago asiatica (100)	ANGBF44321-19	BOLD entry mined from GenBank (KT951796). No pictures for verification. Accept local database identification.
Singleton862	Taenioides cirratus (99.675)	Periophthalmus sp1 (84.639)	control	-
