# Supplementary material for: Eyeing DNA barcoding for species identification of fish larvae
Source: J Fish Biol. 2024 Sep 3;105(6):1784–99. doi: 10.1111/jfb.15920 (PMC11650925; doi:10.1111/jfb.15920)
Supplement: Supplementary file 6 — File 6 Samples removed for ecological analysis with respective reasoning stated in the final column. [file JFB-105-1784-s004.xlsx]

## Sheet: SupportingFile
Cluster identification	Sample	Note
Cluster4285	Negative19B	negative
Cluster4285	FISH1753	clustered with negative on same PCR plate
Cluster4285	FISH1774	clustered with negative on same PCR plate
Cluster4609	FISH0073	PCR contamination
Cluster4609	FISH00319	PCR contamination
Cluster4609	FISH2111	PCR contamination
Cluster4609	FISH3151	PCR contamination
Cluster4892	Negative7B	negative
Cluster4892	FISH569	clustered with negative on same PCR plate
Cluster4892	FISH644	clustered with negative on same PCR plate
Cluster4892	Negative9H	negative
Cluster5083	Negative9A	negative
Cluster5108	FISH2141	ambiguous taxonomic identification
Cluster5114	Negative18C	negative
Cluster5114	FISH1644	clustered with negative on same PCR plate
Cluster5114	FISH1657	clustered with negative on same PCR plate
Cluster5114	FISH1669	clustered with negative on same PCR plate
Cluster5114	FISH1682	clustered with negative on same PCR plate
Cluster5114	FISH1686	clustered with negative on same PCR plate
Cluster5114	FISH1694	clustered with negative on same PCR plate
Cluster5172	Negative12C	negative
Cluster5172	FISH1055	clustered with negative on same PCR plate
Cluster5090	FISH0011	postive control from other sampling dates
Cluster5062	FISH0017	postive control from other sampling dates
Cluster5112	FISH0018	postive control from other sampling dates
Cluster4766	FISH0020	postive control from other sampling dates
Singleton1467	FISH0026	postive control from other sampling dates
Cluster4734	FISH0027	postive control from other sampling dates
Cluster5090	FISH0031	postive control from other sampling dates
Cluster4912	FISH0032	postive control from other sampling dates
Cluster2848	FISH0033	postive control from other sampling dates
Cluster4916	FISH0036	postive control from other sampling dates
Cluster4716	FISH0037	postive control from other sampling dates
Cluster5112	FISH0039	postive control from other sampling dates
Cluster3504	FISH0041	postive control from other sampling dates
Cluster4998	FISH0043	postive control from other sampling dates
Cluster3494	FISH0044	postive control from other sampling dates
Cluster5010	FISH0046	postive control from other sampling dates
Singleton862	FISH0048	postive control from other sampling dates
Cluster4714	FISH0049	postive control from other sampling dates
Cluster5030	FISH0051	postive control from other sampling dates
Cluster5156	FISH0053	postive control from other sampling dates
Cluster5112	FISH0054	postive control from other sampling dates
Cluster5112	FISH0058	postive control from other sampling dates
Cluster5094	FISH0060	postive control from other sampling dates
Cluster4916	FISH0061	postive control from other sampling dates
Cluster4734	FISH0062	postive control from other sampling dates
Cluster5112	FISH0064	postive control from other sampling dates
Cluster2848	FISH0065	postive control from other sampling dates
Cluster5195	FISH0066	postive control from other sampling dates
Cluster4998	FISH0069	postive control from other sampling dates
Cluster5235	FISH0072	postive control from other sampling dates
