# Supplementary material for: Eyeing DNA barcoding for species identification of fish larvae
Source: J Fish Biol. 2024 Sep 3;105(6):1784–99. doi: 10.1111/jfb.15920 (PMC11650925; doi:10.1111/jfb.15920)
Supplement: Supplementary file 7 — File 7 Sample abundance of all clusters and final identification per site. Typical habitat type information (reef, occasional reefs, non‐reef) for adults included. The final column represents the combined abundance across all sites in decreasing order. [file JFB-105-1784-s003.xlsx]

## Sheet: SupportingFile
Cluster identification	Kingdom	Phylum	Class	Order	Family	Genus/ Final identification	species epithet	Final identification	Adult habitat type	Changi	Hantu	Sisters	Tuas	Total
Cluster5108	Animalia	Chordata	Actinopterygii	Acanthuriformes	Leiognathidae	Leiognathus	ruconius	Leiognathus ruconius	non-reef	62	92	1	127	282
Cluster5114	Animalia	Chordata	Actinopterygii	Clupeiformes	Engraulidae	Encrasicholina	pseudoheteroloba	Encrasicholina pseudoheteroloba	non-reef	8	58	0	144	210
Cluster5226	Animalia	Chordata	Actinopterygii	Clupeiformes	Engraulidae	Stolephorus	andhraensis	Stolephorus andhraensis	non-reef	79	10	5	33	127
Cluster5162	Animalia	Chordata	Actinopterygii	Clupeiformes	Engraulidae	Encrasicholina	heteroloba	Encrasicholina heteroloba	non-reef	6	16	2	31	55
Cluster4887	Animalia	Chordata	Actinopterygii	Clupeiformes	Dorosomatidae	Hilsa	kelee	Hilsa kelee	non-reef	47	0	2	0	49
Cluster5015	Animalia	Chordata	Actinopterygii	Gobiiformes	Gobiidae	Istigobius	sp1	Istigobius sp1	non-reef	7	21	1	11	40
Cluster4983	Animalia	Chordata	Actinopterygii	Kurtiformes	Apogonidae	Ostorhinchus	sp.	Ostorhinchus sp.	-	13	8	13	5	39
Cluster3579	Animalia	Chordata	Actinopterygii	Clupeiformes	Engraulidae	Engraulidae	sp.	Engraulidae sp.	non-reef	2	20	1	11	34
Cluster4892	Animalia	Chordata	Actinopterygii	Eupercaria incertae sedis	Nemipteridae	Scolopsis	vosmeri	Scolopsis vosmeri	occasional reefs	1	14	1	18	34
Cluster5183	Animalia	Chordata	Actinopterygii	Perciformes	Caesionidae	Caesio	cuning	Caesio cuning	occasional reefs	0	21	0	10	31
Cluster5090	Animalia	Chordata	Actinopterygii	Gobiiformes	Gobiidae	Acentrogobius	gracilis	Acentrogobius gracilis	non-reef	25	1	1	0	29
Cluster5232	Animalia	Chordata	Actinopterygii	Eupercaria incertae sedis	Sciaenidae	Pennahia	anea	Pennahia anea	non-reef	18	5	0	6	29
Cluster5235	Animalia	Chordata	Actinopterygii	Gobiiformes	Gobiidae	Cryptocentrus	maudae	Cryptocentrus maudae	occasional reefs	2	21	0	4	28
Cluster5010	Animalia	Chordata	Actinopterygii	Gobiiformes	Gobiidae	Arcygobius	baliurus	Arcygobius baliurus	non-reef	17	1	0	5	24
Cluster5064	Animalia	Chordata	Actinopterygii	Gobiiformes	Gobiidae	Istigobius	goldmanni	Istigobius goldmanni	occasional reefs	1	20	0	3	24
Cluster4902	Animalia	Chordata	Actinopterygii	Perciformes	Lutjanidae	Lutjanus	carponotatus	Lutjanus carponotatus	occasional reefs	0	9	0	14	23
Cluster5151	Animalia	Chordata	Actinopterygii	Ovalentaria incertae sedis	Pseudochromidae	Pseudochromis	ransonneti	Pseudochromis ransonneti	occasional reefs	0	18	2	2	22
Cluster4990	Animalia	Chordata	Actinopterygii	Gobiiformes	Butidae	Butis	koilomatodon	Butis koilomatodon	non-reef	19	1	0	1	21
Cluster5221	Animalia	Chordata	Actinopterygii	Gobiiformes	Gobiidae	Cryptocentrus	melanopus	Cryptocentrus melanopus	occasional reefs	1	10	2	8	21
Cluster5088	Animalia	Chordata	Actinopterygii	Carangiformes	Carangidae	Selaroides	leptolepis	Selaroides leptolepis	non-reef	0	8	1	11	20
Cluster5249	Animalia	Chordata	Actinopterygii	Clupeiformes	Dorosomatidae	Apocryptodon	madurensis	Apocryptodon madurensis	non-reef	2	7	1	8	18
Cluster5156	Animalia	Chordata	Actinopterygii	Gobiiformes	Gobiidae	Amblyeleotris	gymnocephala	Amblyeleotris gymnocephala	occasional reefs	0	13	0	4	18
Cluster5096	Animalia	Chordata	Actinopterygii	Gobiiformes	Gobiidae	Valenciennea	immaculata	Valenciennea immaculata	occasional reefs	3	12	0	3	18
Cluster5048	Animalia	Chordata	Actinopterygii	Tetraodontiformes	Monacanthidae	Monacanthus	chinensis	Monacanthus chinensis	occasional reefs	2	6	0	10	18
Cluster4631	Animalia	Chordata	Actinopterygii	Eupercaria incertae sedis	Nemipteridae	Scolopsis	japonicus	Scolopsis japonicus	occasional reefs	0	10	1	7	18
Cluster5125	Animalia	Chordata	Actinopterygii	Perciformes	Serranidae	Cephalopholis	boenak	Cephalopholis boenak	occasional reefs	0	6	0	12	18
Cluster4840	Animalia	Chordata	Actinopterygii	Kurtiformes	Apogonidae	Ostorhinchus	endekataenia	Ostorhinchus endekataenia	occasional reefs	2	9	5	1	17
Cluster5246	Animalia	Chordata	Actinopterygii	Callionymiformes	Callionymidae	Callionymus	sp.	Callionymus sp.	non-reef	0	8	5	3	16
Cluster4998	Animalia	Chordata	Actinopterygii	Gobiiformes	Gobiidae	Acentrogobius	sp2	Acentrogobius sp2	non-reef	3	5	1	5	16
Cluster4851	Animalia	Chordata	Actinopterygii	Acanthuriformes	Leiognathidae	Photolateralis	stercorarius	Photolateralis stercorarius	occasional reefs	0	10	1	5	16
Cluster5191	Animalia	Chordata	Actinopterygii	Ovalentaria incertae sedis	Pomacentridae	Ambassis	sp.	Ambassis sp.	non-reef	15	0	0	1	16
Cluster4589	Animalia	Chordata	Actinopterygii	Gobiiformes	Gobiidae	Amblygobius	stethophthalmus	Amblygobius stethophthalmus	occasional reefs	2	9	0	3	14
Cluster2873	Animalia	Chordata	Actinopterygii	Eupercaria incertae sedis	Nemipteridae	Scolopsis	monogramma	Scolopsis monogramma	occasional reefs	0	6	0	8	14
Cluster5195	Animalia	Chordata	Actinopterygii	Ovalentaria incertae sedis	Pomacentridae	Neopomacentrus	bankieri	Neopomacentrus bankieri	occasional reefs	1	1	9	2	14
Cluster4856	Animalia	Chordata	Actinopterygii	Ovalentaria incertae sedis	Pomacentridae	Pomacentrus	littoralis	Pomacentrus littoralis	occasional reefs	0	10	3	1	14
Cluster4472	Animalia	Chordata	Actinopterygii	Clupeiformes	Dorosomatidae	Sardinella	sp.	Sardinella sp.	non-reef	11	1	0	1	13
Cluster4507	Animalia	Chordata	Actinopterygii	Gobiiformes	Gobiidae	Drombus	triangularis	Drombus triangularis	occasional reefs	8	5	0	0	13
Cluster5026	Animalia	Chordata	Actinopterygii	Eupercaria incertae sedis	Nemipteridae	Pentapodus	setosus	Pentapodus setosus	occasional reefs	0	6	1	6	13
Cluster4714	Animalia	Chordata	Actinopterygii	Ovalentaria incertae sedis	Pomacentridae	Abudefduf	bengalensis	Abudefduf bengalensis	occasional reefs	0	6	6	0	13
Cluster3745	Animalia	Chordata	Actinopterygii	Carangaria incertae sedis	Sphyraenidae	Sphyraena	jello	Sphyraena jello	occasional reefs	0	0	1	12	13
Cluster5182	Animalia	Chordata	Actinopterygii	Perciformes	Centrogenyidae	Centrogenys	vaigiensis	Centrogenys vaigiensis	reef	0	3	2	7	12
Cluster5102	Animalia	Chordata	Actinopterygii	Eupercaria incertae sedis	Labridae	Halichoeres	bicolor	Halichoeres bicolor	occasional reefs	1	3	0	8	12
Cluster5198	Animalia	Chordata	Actinopterygii	Acanthuriformes	Siganidae	Siganus	guttatus	Siganus guttatus	occasional reefs	0	4	0	8	12
Cluster5206	Animalia	Chordata	Actinopterygii	Gobiiformes	Gobiidae	Taenioides	nigrimarginatus	Taenioides nigrimarginatus	non-reef	11	0	0	0	11
Cluster4821	Animalia	Chordata	Actinopterygii	Kurtiformes	Apogonidae	Ostorhinchus	fasciatus	Ostorhinchus fasciatus	occasional reefs	0	2	5	3	10
Cluster5107	Animalia	Chordata	Actinopterygii	Gobiiformes	Gobiidae	Cryptocentrus	sericus	Cryptocentrus sericus	occasional reefs	3	4	3	0	10
Cluster4906	Animalia	Chordata	Actinopterygii	Acanthuriformes	Drepaneidae	Drepane	punctata	Drepane punctata	occasional reefs	2	1	1	5	9
Cluster4975	Animalia	Chordata	Actinopterygii	Gobiiformes	Gobiidae	Cryptocentrus	caeruleomaculatus	Cryptocentrus caeruleomaculatus	non-reef	0	7	0	2	9
Cluster5042	Animalia	Chordata	Actinopterygii	Acanthuriformes	Leiognathidae	Leiognathus	brevirostris	Leiognathus brevirostris	non-reef	9	0	0	0	9
Cluster5124	Animalia	Chordata	Actinopterygii	Mulliformes	Mullidae	Upeneus	margarethae	Upeneus margarethae	non-reef	0	2	0	7	9
Cluster4648	Animalia	Chordata	Actinopterygii	Clupeiformes	Pristigasteridae	Ilisha	melastoma	Ilisha melastoma	non-reef	9	0	0	0	9
Cluster4842	Animalia	Chordata	Actinopterygii	Clupeiformes	Engraulidae	Stolephorus	sp3	Stolephorus sp3	non-reef	6	0	0	2	8
Cluster3494	Animalia	Chordata	Actinopterygii	Gobiiformes	Gobiidae	Exyrias	belissimus	Exyrias belissimus	occasional reefs	0	4	0	3	8
Cluster4980	Animalia	Chordata	Actinopterygii	Gobiiformes	Gobiidae	Favonigobius	opalescens	Favonigobius opalescens	occasional reefs	0	3	1	4	8
Cluster5225	Animalia	Chordata	Actinopterygii	Gobiiformes	Gobiidae	Pandaka	rouxi	Pandaka rouxi	non-reef	8	0	0	0	8
Cluster5112	Animalia	Chordata	Actinopterygii	Gobiiformes	Gobiidae	Yongeichthys	nebulosus	Yongeichthys nebulosus	occasional reefs	2	1	0	0	8
Cluster4904	Animalia	Chordata	Actinopterygii	Eupercaria incertae sedis	Labridae	Halichoeres	erdmanni	Halichoeres erdmanni	occasional reefs	0	4	0	4	8
Cluster3041	Animalia	Chordata	Actinopterygii	Perciformes	Leiognathidae	Leiognathidae	sp.	Leiognathidae sp.	non-reef	2	1	0	5	8
Cluster3107	Animalia	Chordata	Actinopterygii	Kurtiformes	Apogonidae	Ostorhinchus	cavitensis	Ostorhinchus cavitensis	occasional reefs	1	2	3	1	7
Cluster5223	Animalia	Chordata	Actinopterygii	Callionymiformes	Callionymidae	Callionymus	sp2	Callionymus sp2	non-reef	4	1	1	1	7
Cluster4987	Animalia	Chordata	Actinopterygii	Eupercaria incertae sedis	Gerreidae	Gerres	erythrourus	Gerres erythrourus	non-reef	3	1	0	3	7
Cluster4766	Animalia	Chordata	Actinopterygii	Gobiiformes	Gobiidae	Eviota	sp2	Eviota sp2	reef	0	4	1	1	7
Cluster5094	Animalia	Chordata	Actinopterygii	Gobiiformes	Gobiidae	Parachaeturichthys	polynema	Parachaeturichthys polynema	non-reef	1	3	1	1	7
Cluster5236	Animalia	Chordata	Actinopterygii	Gobiiformes	Gobiidae	Periophthalmus	argentilineatus	Periophthalmus argentilineatus	non-reef	7	0	0	0	7
Cluster4921	Animalia	Chordata	Actinopterygii	Gobiiformes	Gobiidae	Tridentiger	barbatus	Tridentiger barbatus	non-reef	3	2	0	2	7
Cluster5177	Animalia	Chordata	Actinopterygii	Blenniiformes	Blenniidae	Omobranchus	ferox	Omobranchus ferox	non-reef	7	0	0	0	7
Cluster5188	Animalia	Chordata	Actinopterygii	Pleuronectiformes	Bothidae	Arnoglossus	polyspilus	Arnoglossus polyspilus	non-reef	0	0	1	5	6
Cluster4651	Animalia	Chordata	Actinopterygii	Eupercaria incertae sedis	Gerreidae	Gerres	oyena	Gerres oyena	non-reef	0	0	0	6	6
Cluster3504	Animalia	Chordata	Actinopterygii	Gobiiformes	Gobiidae	Acentrogobius	sp3	Acentrogobius sp3	non-reef	5	0	0	0	6
Cluster5062	Animalia	Chordata	Actinopterygii	Gobiiformes	Gobiidae	Amblyeleotris	fontanesii	Amblyeleotris fontanesii	occasional reefs	0	0	5	0	6
Cluster2848	Animalia	Chordata	Actinopterygii	Gobiiformes	Gobiidae	Bathygobius	cocosensis	Bathygobius cocosensis	occasional reefs	0	1	0	3	6
Cluster5097	Animalia	Chordata	Actinopterygii	Gobiiformes	Gobiidae	Gobiopterus	brachypterus	Gobiopterus brachypterus	non-reef	6	0	0	0	6
Cluster4988	Animalia	Chordata	Actinopterygii	Gobiiformes	Gobiidae	Trypauchen	vagina	Trypauchen vagina	non-reef	4	1	0	1	6
Cluster4465	Animalia	Chordata	Actinopterygii	Eupercaria incertae sedis	Labridae	Halichoeres	nigrescens	Halichoeres nigrescens	occasional reefs	0	1	0	5	6
Cluster4951	Animalia	Chordata	Actinopterygii	Perciformes	Platycephalidae	Sunagocia	carbunculus	Sunagocia carbunculus	non-reef	0	3	0	3	6
Cluster5252	Animalia	Chordata	Actinopterygii	Kurtiformes	Apogonidae	Apogonichthyoides	melas	Apogonichthyoides melas	occasional reefs	0	0	5	0	5
Cluster5083	Animalia	Chordata	Actinopterygii	Callionymiformes	Callionymidae	Callionymus	enneactis	Callionymus enneactis	non-reef	0	2	0	3	5
Cluster2897	Animalia	Chordata	Actinopterygii	Gobiiformes	Gobiidae	Istigobius	sp3	Istigobius sp3	non-reef	1	1	1	2	5
Cluster5213	Animalia	Chordata	Actinopterygii	Gobiiformes	Gobiidae	Oxyurichthys	auchenolepis	Oxyurichthys auchenolepis	non-reef	0	1	1	3	5
Cluster4330	Animalia	Chordata	Actinopterygii	Labriformes	Labridae	Choerodon	anchorago	Choerodon anchorago	reef	0	5	0	0	5
Cluster4573	Animalia	Chordata	Actinopterygii	Ovalentaria incertae sedis	Pomacentridae	Abudefduf	sexfasciatus	Abudefduf sexfasciatus	occasional reefs	1	2	2	0	5
Cluster4477	Animalia	Chordata	Actinopterygii	Ovalentaria incertae sedis	Pomacentridae	Ambassis	sp.	Ambassis sp.	non-reef	3	0	0	2	5
Cluster3499	Animalia	Chordata	Actinopterygii	Ovalentaria incertae sedis	Pomacentridae	Dischistodus	chrysopoecilus	Dischistodus chrysopoecilus	occasional reefs	0	3	1	1	5
Cluster5234	Animalia	Chordata	Actinopterygii	Eupercaria incertae sedis	Sciaenidae	Nibea	cf. soldado	Nibea cf. soldado	non-reef	0	3	0	2	5
Cluster5152	Animalia	Chordata	Actinopterygii	Eupercaria incertae sedis	Sciaenidae	Pennahia	macrocephalus	Pennahia macrocephalus	non-reef	1	2	0	2	5
Cluster4285	Animalia	Chordata	Actinopterygii	Kurtiformes	Apogonidae	Pristicon	rhodopterus	Pristicon rhodopterus	occasional reefs	0	4	0	0	4
Cluster5216	Animalia	Chordata	Actinopterygii	Kurtiformes	Apogonidae	Taeniamia	sp.	Taeniamia sp.	occasional reefs	0	1	3	0	4
Cluster5212	Animalia	Chordata	Actinopterygii	Blenniiformes	Blenniidae	Parablennius	thysanius	Parablennius thysanius	occasional reefs	1	1	2	0	4
Cluster5007	Animalia	Chordata	Actinopterygii	Carangiformes	Carangidae	Alepes	sp.	Alepes sp.	occasional reefs	0	3	0	1	4
Cluster3234	Animalia	Chordata	Actinopterygii	Carangiformes	Carangidae	Ulua	mentalis	Ulua mentalis	occasional reefs	1	2	0	1	4
Cluster3508	Animalia	Chordata	Actinopterygii	Clupeiformes	Dorosomatidae	Herklotsichthys	dispilonotus	Herklotsichthys dispilonotus	non-reef	4	0	0	0	4
Cluster4817	Animalia	Chordata	Actinopterygii	Clupeiformes	Engraulidae	Thryssa	sp.	Thryssa sp.	non-reef	4	0	0	0	4
Cluster4431	Animalia	Chordata	Actinopterygii	Eupercaria incertae sedis	Gerreidae	Gerres	shima	Gerres shima	non-reef	1	1	1	1	4
Cluster4944	Animalia	Chordata	Actinopterygii	Gobiiformes	Gobiidae	Acentrogobius	moloanus	Acentrogobius moloanus	non-reef	1	1	0	2	4
Cluster4716	Animalia	Chordata	Actinopterygii	Gobiiformes	Gobiidae	Acentrogobius	sp.	Acentrogobius sp.	non-reef	3	0	0	0	4
Cluster2823	Animalia	Chordata	Actinopterygii	Acanthuriformes	Leiognathidae	Leiognathus	ruconius	Leiognathus ruconius	non-reef	3	0	0	1	4
Cluster3325	Animalia	Chordata	Actinopterygii	Acanthuriformes	Leiognathidae	Leiognathidae	sp.	Leiognathidae sp.	non-reef	4	0	0	0	4
Cluster4655	Animalia	Chordata	Actinopterygii	Perciformes	Lutjanidae	Lutjanus	johnii	Lutjanus johnii	occasional reefs	0	0	0	4	4
Cluster4272	Animalia	Chordata	Actinopterygii	Eupercaria incertae sedis	Nemipteridae	Pentapodus	bifasciatus	Pentapodus bifasciatus	reef	0	3	0	1	4
Cluster5099	Animalia	Chordata	Actinopterygii	Eupercaria incertae sedis	Nemipteridae	Scolopsis	ciliata	Scolopsis ciliata	occasional reefs	0	1	0	3	4
Cluster4936	Animalia	Chordata	Actinopterygii	Carangaria incertae sedis	Polynemidae	Polydactylus	sextarius	Polydactylus sextarius	non-reef	1	1	0	2	4
Cluster5219	Animalia	Chordata	Actinopterygii	Centrarchiformes	Terapontidae	Terapon	theraps	Terapon theraps	non-reef	1	1	1	1	4
Cluster5231	Animalia	Chordata	Actinopterygii	Tetraodontiformes	Tetraodontidae	Lagocephalus	lunaris	Lagocephalus lunaris	occasional reefs	0	0	3	1	4
Cluster4861	Animalia	Chordata	Actinopterygii	Kurtiformes	Apogonidae	Apogon	sp.	Apogon sp.	-	0	2	1	0	3
Cluster5214	Animalia	Chordata	Actinopterygii	Kurtiformes	Apogonidae	Fowleria	variegata	Fowleria variegata	occasional reefs	0	0	3	0	3
Cluster3020	Animalia	Chordata	Actinopterygii	Kurtiformes	Apogonidae	Apogonidae	sp.	Apogonidae sp.	occasional reefs	0	2	1	0	3
Cluster4989	Animalia	Chordata	Actinopterygii	Pleuronectiformes	Bothidae	Arnoglossus	tenuis	Arnoglossus tenuis	non-reef	0	0	1	2	3
Cluster5210	Animalia	Chordata	Actinopterygii	Callionymiformes	Callionymidae	Repomucenus	richardsonii	Repomucenus richardsonii	occasional reefs	0	1	2	0	3
Cluster5157	Animalia	Chordata	Actinopterygii	Carangiformes	Carangidae	Atule	mate	Atule mate	non-reef	0	1	1	1	3
Cluster5245	Animalia	Chordata	Actinopterygii	Carangiformes	Carangidae	Scomberoides	commersonnianus	Scomberoides commersonnianus	occasional reefs	1	0	0	2	3
Cluster4911	Animalia	Chordata	Actinopterygii	Clupeiformes	Engraulidae	Coilia	dussumieri	Coilia dussumieri	non-reef	3	0	0	0	3
Cluster4767	Animalia	Chordata	Actinopterygii	Clupeiformes	Engraulidae	Stolephorus	sp.	Stolephorus sp.	non-reef	2	0	1	0	3
Cluster5220	Animalia	Chordata	Actinopterygii	Acanthuriformes	Ephippidae	Ephippus	orbis	Ephippus orbis	non-reef	0	0	1	2	3
Cluster4734	Animalia	Chordata	Actinopterygii	Gobiiformes	Gobiidae	Acentrogobius	caninus	Acentrogobius caninus	non-reef	0	1	0	0	3
Cluster4772	Animalia	Chordata	Actinopterygii	Gobiiformes	Gobiidae	Mahidolia	mystacina	Mahidolia mystacina	occasional reefs	0	0	1	2	3
Cluster4567	Animalia	Chordata	Actinopterygii	Gobiiformes	Gobiidae	Mugilogobius	chulae	Mugilogobius chulae	non-reef	1	0	2	0	3
Cluster4916	Animalia	Chordata	Actinopterygii	Gobiiformes	Gobiidae	Myersina	filifer	Myersina filifer	occasional reefs	0	0	1	0	3
Cluster5030	Animalia	Chordata	Actinopterygii	Gobiiformes	Gobiidae	Parachaeturichthys	polynema	Parachaeturichthys polynema	non-reef	2	0	0	0	3
Cluster4844	Animalia	Chordata	Actinopterygii	Labriformes	Labridae	Choerodon	oligacanthus	Choerodon oligacanthus	occasional reefs	0	1	0	2	3
Cluster4451	Animalia	Chordata	Actinopterygii	Eupercaria incertae sedis	Labridae	Halichoeres	chloropterus	Halichoeres chloropterus	occasional reefs	0	0	0	3	3
Cluster4538	Animalia	Chordata	Actinopterygii	Tetraodontiformes	Monacanthidae	Pseudomonacanthus	sp.	Pseudomonacanthus sp.	-	0	2	0	1	3
Cluster4707	Animalia	Chordata	Actinopterygii	Mugiliformes	Mugilidae	Osteomugil	sp.	Osteomugil sp.	non-reef	0	1	0	2	3
Cluster4967	Animalia	Chordata	Actinopterygii	Mulliformes	Mullidae	Upeneus	cf. sulphureus	Upeneus cf. sulphureus	non-reef	0	0	0	3	3
Cluster4446	Animalia	Chordata	Actinopterygii	Eupercaria incertae sedis	Nemipteridae	Nemipterus	furcosus	Nemipterus furcosus	non-reef	0	2	0	1	3
Cluster5233	Animalia	Chordata	Actinopterygii	Gobiiformes	Oxudercidae	Boleophthalmus	boddarti	Boleophthalmus boddarti	non-reef	3	0	0	0	3
Cluster4558	Animalia	Chordata	Actinopterygii	Perciformes	Platycephalidae	Sunagocia	carbunculus	Sunagocia carbunculus	non-reef	0	1	0	2	3
Cluster5118	Animalia	Chordata	Actinopterygii	Acanthuriformes	Scatophagidae	Scatophagus	argus	Scatophagus argus	non-reef	2	0	0	1	3
Cluster5137	Animalia	Chordata	Actinopterygii	Syngnathiformes	Syngnathidae	Hippichthys	sp2	Hippichthys sp2	-	3	0	0	0	3
Cluster4831	Animalia	Chordata	Actinopterygii	Kurtiformes	Apogonidae	Archamia	bleekeri	Archamia bleekeri	occasional reefs	1	0	0	1	2
Cluster3313	Animalia	Chordata	Actinopterygii	Kurtiformes	Apogonidae	Fibramia	lateralis	Fibramia lateralis	occasional reefs	2	0	0	0	2
Cluster4950	Animalia	Chordata	Actinopterygii	Kurtiformes	Apogonidae	Nectamia	savayensis	Nectamia savayensis	reef	0	2	0	0	2
Cluster3406	Animalia	Chordata	Actinopterygii	Kurtiformes	Apogonidae	Ostorhinchus	margaritophorus	Ostorhinchus margaritophorus	occasional reefs	2	0	0	0	2
Cluster4519	Animalia	Chordata	Actinopterygii	Blenniiformes	Blenniidae	Omobranchus	sp1	Omobranchus sp1	non-reef	2	0	0	0	2
Cluster5244	Animalia	Chordata	Actinopterygii	Callionymiformes	Callionymidae	Repomucenus	meridionalis	Repomucenus meridionalis	non-reef	0	0	2	0	2
Cluster3007	Animalia	Chordata	Actinopterygii	Carangiformes	Carangidae	Megalaspis	cordyla	Megalaspis cordyla	non-reef	0	1	0	1	2
Cluster3699	Animalia	Chordata	Actinopterygii	Gobiiformes	Gobiidae	Acentrogobius	cyanomos	Acentrogobius cyanomos	non-reef	2	0	0	0	2
Cluster3448	Animalia	Chordata	Actinopterygii	Gobiiformes	Gobiidae	Acentrogobius	viridipunctatus	Acentrogobius viridipunctatus	non-reef	2	0	0	0	2
Cluster4879	Animalia	Chordata	Actinopterygii	Gobiiformes	Gobiidae	Cryptocentrus	inexplicatus	Cryptocentrus inexplicatus	occasional reefs	0	2	0	0	2
Cluster5237	Animalia	Chordata	Actinopterygii	Gobiiformes	Gobiidae	Psammogobius	biocellatus	Psammogobius biocellatus	non-reef	0	2	0	0	2
Cluster4937	Animalia	Chordata	Actinopterygii	Gobiiformes	Gobiidae	Istigobius	diadema	Istigobius diadema	occasional reefs	0	1	0	1	2
Cluster5091	Animalia	Chordata	Actinopterygii	Gobiiformes	Gobiidae	Mugilogobius	mertoni	Mugilogobius mertoni	non-reef	1	0	0	1	2
Cluster4912	Animalia	Chordata	Actinopterygii	Gobiiformes	Gobiidae	Mugilogobius	sp.	Mugilogobius sp.	non-reef	1	0	0	0	2
Cluster4104	Animalia	Chordata	Actinopterygii	Gobiiformes	Gobiidae	Oxyurichthys	longicauda	Oxyurichthys longicauda	non-reef	1	1	0	0	2
Cluster4515	Animalia	Chordata	Actinopterygii	Gobiiformes	Gobiidae	Priolepis	nuchifasciata	Priolepis nuchifasciata	occasional reefs	0	1	0	1	2
Cluster5146	Animalia	Chordata	Actinopterygii	Gobiiformes	Gobiidae	Silhouettea	sp1	Silhouettea sp1	non-reef	2	0	0	0	2
Cluster5085	Animalia	Chordata	Actinopterygii	Gobiiformes	Gobiidae	Tomiyamichthys	russus	Tomiyamichthys russus	occasional reefs	0	1	1	0	2
Cluster4360	Animalia	Chordata	Actinopterygii	Eupercaria incertae sedis	Haemulidae	Diagramma	pictum	Diagramma pictum	occasional reefs	0	0	0	2	2
Cluster5208	Animalia	Chordata	Actinopterygii	Eupercaria incertae sedis	Haemulidae	Pomadasys	sp.	Pomadasys sp.	occasional reefs	0	0	1	1	2
Cluster5196	Animalia	Chordata	Actinopterygii	Eupercaria incertae sedis	Haemulidae	Pomadasys	maculatus	Pomadasys maculatus	occasional reefs	0	0	0	2	2
Cluster3417	Animalia	Chordata	Actinopterygii	Labriformes	Labridae	Choerodon	schoenleinii	Choerodon schoenleinii	occasional reefs	0	1	1	0	2
Cluster4135	Animalia	Chordata	Actinopterygii	Carangaria incertae sedis	Latidae	Psammoperca	waigiensis	Psammoperca waigiensis	occasional reefs	0	0	0	2	2
Cluster4491	Animalia	Chordata	Actinopterygii	Acanthuriformes	Leiognathidae	Deveximentum	sp.	Deveximentum sp.	non-reef	0	0	1	1	2
Cluster2995	Animalia	Chordata	Actinopterygii	Acanthuriformes	Leiognathidae	Nuchequula	sp.	Nuchequula sp.	non-reef	2	0	0	0	2
Cluster5055	Animalia	Chordata	Actinopterygii	Perciformes	Lutjanidae	Lutjanus	vitta	Lutjanus vitta	occasional reefs	0	0	0	2	2
Cluster5100	Animalia	Chordata	Actinopterygii	Tetraodontiformes	Monacanthidae	Monacanthidae	sp.	Monacanthidae sp.	non-reef	1	0	0	1	2
Cluster4530	Animalia	Chordata	Actinopterygii	Mugiliformes	Mugilidae	Moolgarda	perusii	Moolgarda perusii	non-reef	0	0	1	1	2
Cluster4576	Animalia	Chordata	Actinopterygii	Mugiliformes	Mugilidae	Planiliza	subviridis	Planiliza subviridis	non-reef	2	0	0	0	2
Cluster4841	Animalia	Chordata	Actinopterygii	Perciformes	Platycephalidae	Platycephalus	sp.	Platycephalus sp.	non-reef	1	0	1	0	2
Cluster4624	Animalia	Chordata	Actinopterygii	Ovalentaria incertae sedis	Pomacentridae	Ambassis	sp.	Ambassis sp.	non-reef	0	1	0	1	2
Cluster3468	Animalia	Chordata	Actinopterygii	Ovalentaria incertae sedis	Pomacentridae	Chromis	cinerascens	Chromis cinerascens	reef	0	0	1	1	2
Cluster4392	Animalia	Chordata	Actinopterygii	Ovalentaria incertae sedis	Pomacentridae	Neopomacentrus	anabatoides	Neopomacentrus anabatoides	reef	0	0	2	0	2
Cluster4534	Animalia	Chordata	Actinopterygii	Ovalentaria incertae sedis	Pomacentridae	Neopomacentrus	cyanomos	Neopomacentrus cyanomos	occasional reefs	0	0	1	1	2
Cluster4603	Animalia	Chordata	Actinopterygii	Eupercaria incertae sedis	Sciaenidae	Johnius	carouna	Johnius carouna	non-reef	0	1	1	0	2
Cluster5095	Animalia	Chordata	Actinopterygii	Eupercaria incertae sedis	Sciaenidae	Johnius	trewavasae	Johnius trewavasae	non-reef	0	0	2	0	2
Cluster5238	Animalia	Chordata	Actinopterygii	Scombriformes	Scombridae	Rastrelliger	kanagurta	Rastrelliger kanagurta	non-reef	0	1	0	1	2
Cluster2855	Animalia	Chordata	Actinopterygii	Syngnathiformes	Syngnathidae	Choeroichthys	brachysoma	Choeroichthys brachysoma	reef	0	1	0	1	2
Cluster4466	Animalia	Chordata	Actinopterygii	Aulopiformes	Synodontidae	Saurida	sp.	Saurida sp.	occasional reefs	0	0	0	2	2
Cluster5116	Animalia	Chordata	Actinopterygii	Gobiiformes	Trichonotidae	Trichonotus	sp1	Trichonotus sp1	non-reef	0	0	1	1	2
Singleton2294	Animalia	Chordata	Actinopterygii	Kurtiformes	Apogonidae	Apogon	unicolor	Apogon unicolor	reef	0	0	1	0	1
Singleton667	Animalia	Chordata	Actinopterygii	Kurtiformes	Apogonidae	Apogonichthyoides	umbratilis	Apogonichthyoides umbratilis	non-reef	0	1	0	0	1
Singleton1006	Animalia	Chordata	Actinopterygii	Kurtiformes	Apogonidae	Cheilodipterus	artus	Cheilodipterus artus	reef	0	1	0	0	1
Singleton2680	Animalia	Chordata	Actinopterygii	Kurtiformes	Apogonidae	Cheilodipterus	singapurensis	Cheilodipterus singapurensis	reef	0	1	0	0	1
Singleton163	Animalia	Chordata	Actinopterygii	Kurtiformes	Apogonidae	Nectamia	savayensis	Nectamia savayensis	reef	0	1	0	0	1
Singleton714	Animalia	Chordata	Actinopterygii	Kurtiformes	Apogonidae	Pristicon	trimaculatus	Pristicon trimaculatus	occasional reefs	0	1	0	0	1
Singleton2021	Animalia	Chordata	Actinopterygii	Atheriniformes	Atherinidae	Atherinidae	sp3	Atherinidae sp3	non-reef	0	1	0	0	1
Singleton1876	Animalia	Chordata	Actinopterygii	Atheriniformes	Atherinidae	Atherinomorinae	sp.	Atherinomorinae sp.	non-reef	1	0	0	0	1
Singleton2008	Animalia	Chordata	Actinopterygii	Blenniiformes	Blenniidae	Omobranchus	punctatus	Omobranchus punctatus	non-reef	0	0	1	0	1
Singleton1072	Animalia	Chordata	Actinopterygii	Blenniiformes	Blenniidae	Petroscirtes	variabilis	Petroscirtes variabilis	non-reef	0	0	1	0	1
Singleton599	Animalia	Chordata	Actinopterygii	Perciformes	Caesionidae	Caesio	caerulaurea	Caesio caerulaurea	occasional reefs	0	1	0	0	1
Singleton6	Animalia	Chordata	Actinopterygii	Callionymiformes	Callionymidae	Callionymus	erythraeus	Callionymus erythraeus	non-reef	0	0	0	1	1
Singleton103	Animalia	Chordata	Actinopterygii	Callionymiformes	Callionymidae	Callionymus	schaapii	Callionymus schaapii	non-reef	1	0	0	0	1
Singleton648	Animalia	Chordata	Actinopterygii	Carangiformes	Carangidae	Alepes	djedaba	Alepes djedaba	occasional reefs	0	1	0	0	1
Singleton2775	Animalia	Chordata	Actinopterygii	Carangiformes	Carangidae	Alepes	kleinii	Alepes kleinii	occasional reefs	0	0	1	0	1
Singleton2594	Animalia	Chordata	Actinopterygii	Carangiformes	Carangidae	Carangoides	hedlandensis	Carangoides hedlandensis	occasional reefs	0	1	0	0	1
Singleton882	Animalia	Chordata	Actinopterygii	Carangiformes	Carangidae	Carangoides	malabaricus	Carangoides malabaricus	occasional reefs	0	0	0	1	1
Singleton1235	Animalia	Chordata	Actinopterygii	Carangiformes	Carangidae	Parastromateus	niger	Parastromateus niger	non-reef	0	0	1	0	1
Singleton343	Animalia	Chordata	Actinopterygii	Perciformes	Chaetodontidae	Chelmon	rostratus	Chelmon rostratus	reef	0	1	0	0	1
Singleton1603	Animalia	Chordata	Actinopterygii	Pleuronectiformes	Cynoglossidae	Cynoglossus	bilineatus	Cynoglossus bilineatus	non-reef	1	0	0	0	1
Singleton841	Animalia	Chordata	Actinopterygii	Clupeiformes	Dorosomatidae	Escualosa	thoracata	Escualosa thoracata	non-reef	0	0	0	1	1
Singleton1404	Animalia	Chordata	Actinopterygii	Clupeiformes	Dorosomatidae	Sardinella	sp.	Sardinella sp.	non-reef	0	0	0	1	1
Singleton1452	Animalia	Chordata	Actinopterygii	Gobiiformes	Eleotridae	Ophiocara	porocephala	Ophiocara porocephala	non-reef	1	0	0	0	1
Singleton2059	Animalia	Chordata	Actinopterygii	Clupeiformes	Engraulidae	Stolephorus	commersonnii	Stolephorus commersonnii	non-reef	1	0	0	0	1
Singleton1038	Animalia	Chordata	Actinopterygii	Clupeiformes	Engraulidae	Stolephorus	sp5	Stolephorus sp5	non-reef	0	1	0	0	1
Singleton2406	Animalia	Chordata	Actinopterygii	Clupeiformes	Engraulidae	Thryssa	hamiltonii	Thryssa hamiltonii	non-reef	1	0	0	0	1
Singleton561	Animalia	Chordata	Actinopterygii	Clupeiformes	Engraulidae	Thryssa	kammalensis	Thryssa kammalensis	non-reef	0	0	0	1	1
Singleton84	Animalia	Chordata	Actinopterygii	Gobiiformes	Gobiidae	Amblygobius	buanensis	Amblygobius buanensis	occasional reefs	0	1	0	0	1
Singleton1399	Animalia	Chordata	Actinopterygii	Gobiiformes	Gobiidae	Anodontostoma	chacunda	Anodontostoma chacunda	non-reef	0	0	0	1	1
Singleton836	Animalia	Chordata	Actinopterygii	Gobiiformes	Gobiidae	Bryaninops	loki	Bryaninops loki	reef	0	1	0	0	1
Singleton545	Animalia	Chordata	Actinopterygii	Gobiiformes	Gobiidae	Callogobius	hasseltii	Callogobius hasseltii	occasional reefs	0	1	0	0	1
Singleton1465	Animalia	Chordata	Actinopterygii	Gobiiformes	Gobiidae	Cryptocentrus	sp.	Cryptocentrus sp.	occasional reefs	1	0	0	0	1
Singleton839	Animalia	Chordata	Actinopterygii	Gobiiformes	Gobiidae	Drombus	kranjiensis	Drombus kranjiensis	non-reef	1	0	0	0	1
Singleton1650	Animalia	Chordata	Actinopterygii	Gobiiformes	Gobiidae	Exyrias	puntang	Exyrias puntang	non-reef	0	1	0	0	1
Singleton46	Animalia	Chordata	Actinopterygii	Gobiiformes	Gobiidae	Favonigobius	reichei	Favonigobius reichei	occasional reefs	0	0	0	1	1
Singleton1202	Animalia	Chordata	Actinopterygii	Gobiiformes	Gobiidae	Glossogobius	aureus	Glossogobius aureus	non-reef	1	0	0	0	1
Singleton1084	Animalia	Chordata	Actinopterygii	Gobiiformes	Gobiidae	Mahidolia	mystacina	Mahidolia mystacina	occasional reefs	1	0	0	0	1
Singleton1660	Animalia	Chordata	Actinopterygii	Gobiiformes	Gobiidae	Mugilogobius	chulae	Mugilogobius chulae	non-reef	1	0	0	0	1
Singleton501	Animalia	Chordata	Actinopterygii	Gobiiformes	Gobiidae	Paratrypauchen	microcephalus	Paratrypauchen microcephalus	non-reef	0	0	1	0	1
Singleton797	Animalia	Chordata	Actinopterygii	Gobiiformes	Gobiidae	Periophthalmus	chrysospilos	Periophthalmus chrysospilos	non-reef	1	0	0	0	1
Singleton1918	Animalia	Chordata	Actinopterygii	Gobiiformes	Gobiidae	Periophthalmus	kalolo	Periophthalmus kalolo	non-reef	1	0	0	0	1
Singleton1776	Animalia	Chordata	Actinopterygii	Gobiiformes	Gobiidae	Pseudogobius	javanicus	Pseudogobius javanicus	non-reef	1	0	0	0	1
Singleton2264	Animalia	Chordata	Actinopterygii	Gobiiformes	Gobiidae	Pseudogobius	masago	Pseudogobius masago	non-reef	1	0	0	0	1
Singleton449	Animalia	Chordata	Actinopterygii	Gobiiformes	Gobiidae	Pseudogobius	olorum	Pseudogobius olorum	non-reef	1	0	0	0	1
Singleton1621	Animalia	Chordata	Actinopterygii	Gobiiformes	Gobiidae	Pseudogobius	sp1	Pseudogobius sp1	non-reef	0	0	0	1	1
Singleton1736	Animalia	Chordata	Actinopterygii	Gobiiformes	Gobiidae	Redigobius	bikolanus	Redigobius bikolanus	non-reef	0	1	0	0	1
Singleton688	Animalia	Chordata	Actinopterygii	Gobiiformes	Gobiidae	Stigmatogobius	sadanundio	Stigmatogobius sadanundio	non-reef	1	0	0	0	1
Singleton796	Animalia	Chordata	Actinopterygii	Eupercaria incertae sedis	Haemulidae	Plectorhinchus	chrysotaenia	Plectorhinchus chrysotaenia	reef	0	0	0	1	1
Singleton1991	Animalia	Chordata	Actinopterygii	Carangaria incertae sedis	Lactariidae	Lactarius	lactarius	Lactarius lactarius	non-reef	1	0	0	0	1
Singleton1579	Animalia	Chordata	Actinopterygii	Acanthuriformes	Leiognathidae	Photopectoralis	bindus	Photopectoralis bindus	non-reef	0	0	1	0	1
Singleton628	Animalia	Chordata	Actinopterygii	Perciformes	Lutjanidae	Lutjanus	fulviflamma	Lutjanus fulviflamma	occasional reefs	0	1	0	0	1
Singleton2078	Animalia	Chordata	Actinopterygii	Perciformes	Lutjanidae	Lutjanus	russellii	Lutjanus russellii	occasional reefs	0	1	0	0	1
Singleton10	Animalia	Chordata	Actinopterygii	Tetraodontiformes	Monacanthidae	Acreichthys	tomentosus	Acreichthys tomentosus	occasional reefs	0	0	0	1	1
Singleton543	Animalia	Chordata	Actinopterygii	Perciformes	Monodactylidae	Monodactylus	argenteus	Monodactylus argenteus	occasional reefs	0	1	0	0	1
Singleton1826	Animalia	Chordata	Actinopterygii	Mugiliformes	Mugilidae	Crenimugil	sp.	Crenimugil sp.	non-reef	0	0	0	1	1
Singleton2235	Animalia	Chordata	Actinopterygii	Mugiliformes	Mugilidae	Ellochelon	vaigiensis	Ellochelon vaigiensis	occasional reefs	1	0	0	0	1
Singleton320	Animalia	Chordata	Actinopterygii	Mulliformes	Mullidae	Upeneus	sulphureus	Upeneus sulphureus	non-reef	0	0	0	1	1
Singleton2581	Animalia	Chordata	Actinopterygii	Mulliformes	Mullidae	Upeneus	tragula	Upeneus tragula	occasional reefs	0	0	1	0	1
Singleton2049	Animalia	Chordata	Actinopterygii	Anguilliformes	Muraenidae	Gymnothorax	tile	Gymnothorax tile	non-reef	1	0	0	0	1
Singleton444	Animalia	Chordata	Actinopterygii	Eupercaria incertae sedis	Nemipteridae	Nemipterus	marginatus	Nemipterus marginatus	non-reef	0	0	1	0	1
Singleton1059	Animalia	Chordata	Actinopterygii	Eupercaria incertae sedis	Nemipteridae	Scolopsis	taenioptera	Scolopsis taenioptera	occasional reefs	0	0	0	1	1
Singleton2251	Animalia	Chordata	Actinopterygii	Gobiiformes	Oxudercidae	Boleophthalmus	boddarti	Boleophthalmus boddarti	non-reef	1	0	0	0	1
Singleton1226	Animalia	Chordata	Actinopterygii	Gobiiformes	Oxudercidae	Boleophthalmus	pectinirostris	Boleophthalmus pectinirostris	non-reef	1	0	0	0	1
Singleton7	Animalia	Chordata	Actinopterygii	Dactylopteriformes	Pegasidae	Pegasus	volitans	Pegasus volitans	non-reef	0	0	0	1	1
Singleton2237	Animalia	Chordata	Actinopterygii	Perciformes	Platycephalidae	Inegocia	cf. japonica	Inegocia cf. japonica	non-reef	0	0	0	1	1
Singleton693	Animalia	Chordata	Actinopterygii	Carangaria incertae sedis	Polynemidae	Eleutheronema	tetradactylum	Eleutheronema tetradactylum	non-reef	1	0	0	0	1
Singleton1928	Animalia	Chordata	Actinopterygii	Perciformes	Pomacanthidae	Chaetodontoplus	mesoleucus	Chaetodontoplus mesoleucus	reef	0	0	0	1	1
Singleton2131	Animalia	Chordata	Actinopterygii	Acanthuriformes	Pomacanthidae	Pomacanthus	cf. sexstriatus	Pomacanthus cf. sexstriatus	occasional reefs	0	1	0	0	1
Singleton268	Animalia	Chordata	Actinopterygii	Ovalentaria incertae sedis	Pomacentridae	Ambassis	nalua	Ambassis nalua	non-reef	0	0	0	1	1
Singleton861	Animalia	Chordata	Actinopterygii	Ovalentaria incertae sedis	Pomacentridae	Dischistodus	fasciatus	Dischistodus fasciatus	reef	0	0	1	0	1
Singleton2532	Animalia	Chordata	Actinopterygii	Ovalentaria incertae sedis	Pomacentridae	Neopomacentrus	filamentosus	Neopomacentrus filamentosus	occasional reefs	0	0	0	1	1
Singleton2114	Animalia	Chordata	Actinopterygii	Ovalentaria incertae sedis	Pomacentridae	Pomacentrus	tripunctatus	Pomacentrus tripunctatus	occasional reefs	0	0	1	0	1
Singleton2480	Animalia	Chordata	Actinopterygii	Clupeiformes	Pristigasteridae	Pellona	ditchela	Pellona ditchela	non-reef	1	0	0	0	1
Singleton1530	Animalia	Chordata	Actinopterygii	Acanthuriformes	Sciaenidae	Chrysochir	aureus	Chrysochir aureus	non-reef	0	0	0	1	1
Singleton2418	Animalia	Chordata	Actinopterygii	Eupercaria incertae sedis	Sciaenidae	Johnius	belangerii	Johnius belangerii	non-reef	0	1	0	0	1
Singleton1214	Animalia	Chordata	Actinopterygii	Eupercaria incertae sedis	Sciaenidae	Johnius	heterolepis	Johnius heterolepis	non-reef	0	0	0	1	1
Singleton2223	Animalia	Chordata	Actinopterygii	Eupercaria incertae sedis	Sciaenidae	Pennahia	pawak	Pennahia pawak	non-reef	0	1	0	0	1
Singleton1771	Animalia	Chordata	Actinopterygii	Scombriformes	Scombridae	Scomberomorus	sp.	Scomberomorus sp.	non-reef	1	0	0	0	1
Singleton381	Animalia	Chordata	Actinopterygii	Perciformes	Serranidae	Diploprion	bifasciatum	Diploprion bifasciatum	occasional reefs	0	1	0	0	1
Singleton813	Animalia	Chordata	Actinopterygii	Acanthuriformes	Siganidae	Siganus	virgatus	Siganus virgatus	occasional reefs	0	1	0	0	1
Singleton2748	Animalia	Chordata	Actinopterygii	Eupercaria incertae sedis	Sillaginidae	Sillago	ingenuua	Sillago ingenuua	non-reef	0	1	0	0	1
Singleton1088	Animalia	Chordata	Actinopterygii	Syngnathiformes	Syngnathidae	Hippichthys	cyanospilos	Hippichthys cyanospilos	non-reef	1	0	0	0	1
Singleton2111	Animalia	Chordata	Actinopterygii	Syngnathiformes	Syngnathidae	Hippichthys	penicillus	Hippichthys penicillus	non-reef	1	0	0	0	1
Singleton2143	Animalia	Chordata	Actinopterygii	Syngnathiformes	Syngnathidae	Hippichthys	sp.	Hippichthys sp.	non-reef	1	0	0	0	1
Singleton2603	Animalia	Chordata	Actinopterygii	Aulopiformes	Synodontidae	Trachinocephalus	myops	Trachinocephalus myops	non-reef	0	0	1	0	1
Singleton1295	Animalia	Chordata	Actinopterygii	Tetraodontiformes	Tetraodontidae	Lagocephalus	sp2	Lagocephalus sp2	occasional reefs	1	0	0	0	1
Singleton1189	Animalia	Chordata	Actinopterygii			Actinopterygii	sp.	Actinopterygii sp.	-	0	0	0	1	1
Singleton1743	Animalia	Chordata	Actinopterygii			Actinopterygii	sp.	Actinopterygii sp.	-	0	1	0	0	1
